# Supplementary material for: Comprehensive survey of United States internet users’ sentiments towards cryopreservation
Source: PLoS One. 2021 Jan 7;16(1):e0244980. doi: 10.1371/journal.pone.0244980 (PMC7790260; doi:10.1371/journal.pone.0244980)
Supplement: S2 File — (XLSX) [file pone.0244980.s002.xlsx]

## Sheet: Results
Demographics
Age	Age: young	Age: middle	Age: old	Gender	Gender: Female	Gender: Male	Gender: Other	Occupation	Country of residence	Education	Education: Graduate degree (e.g. Master)	Education: High school or equivalent	Education: Some college, no degree	Education: Bachelor's degree	Education: Doctoral or professional degree	Education: Other	Education: Associate degree	Education: Professional training	Education: Less than high school	Income	Income: $20,000 to $34,999	Income: Less than $20,000	Income: Over $100,000	Income: $50,000 to $74,999	Income: $75,000 to $99,999	Income: DNA	Income: $35,000 to $49,999	income_by_age	Economic security: top half	Economic security: bottom half	Marital status	Marital status: Married	Marital status: Never married	Marital status: Divorced/widowed	Marital status: DNA	Do you have children?	Do you have children?: Yes	Do you have children?: No	Do you have children?: DNA	I am tech-savvy	I am tech-savvy: Agree	I am tech-savvy: Strongly agree	I am tech-savvy: Not sure	I am tech-savvy: Strongly disagree	I am tech-savvy: Disagree	I am tech-savvy: DNA	I am generally hesitant regarding new medical technology	I am generally hesitant regarding new medical technology: Agree	I am generally hesitant regarding new medical technology: Strongly disagree
33	FALSE	TRUE	FALSE	Female	TRUE	FALSE	FALSE	Sales and related	United States	High school or equivalent	FALSE	TRUE	FALSE	FALSE	FALSE	FALSE	FALSE	FALSE	FALSE	Less than $20,000	FALSE	TRUE	FALSE	FALSE	FALSE	FALSE	FALSE	1	FALSE	TRUE	Married	TRUE	FALSE	FALSE	FALSE	Yes	TRUE	FALSE	FALSE	Strongly agree	FALSE	TRUE	FALSE	FALSE	FALSE	FALSE	Strongly disagree	FALSE	TRUE
39	FALSE	TRUE	FALSE	Female	TRUE	FALSE	FALSE	Sales and related	United States	Bachelor's degree	FALSE	FALSE	FALSE	TRUE	FALSE	FALSE	FALSE	FALSE	FALSE	$35,000 to $49,999	FALSE	FALSE	FALSE	FALSE	FALSE	FALSE	TRUE	1	FALSE	TRUE	Married	TRUE	FALSE	FALSE	FALSE	Yes	TRUE	FALSE	FALSE	Strongly agree	FALSE	TRUE	FALSE	FALSE	FALSE	FALSE	Agree	TRUE	FALSE
58	FALSE	TRUE	FALSE	Female	TRUE	FALSE	FALSE		United States	Some college, no degree	FALSE	FALSE	TRUE	FALSE	FALSE	FALSE	FALSE	FALSE	FALSE	Less than $20,000	FALSE	TRUE	FALSE	FALSE	FALSE	FALSE	FALSE	1	FALSE	TRUE	Divorced/widowed	FALSE	FALSE	TRUE	FALSE	No	FALSE	TRUE	FALSE	Strongly agree	FALSE	TRUE	FALSE	FALSE	FALSE	FALSE	Agree	TRUE	FALSE
23	TRUE	FALSE	FALSE	Male	FALSE	TRUE	FALSE	Business/finance	United States	Bachelor's degree	FALSE	FALSE	FALSE	TRUE	FALSE	FALSE	FALSE	FALSE	FALSE	$75,000 to $99,999	FALSE	FALSE	FALSE	FALSE	TRUE	FALSE	FALSE	4	TRUE	FALSE	Never married	FALSE	TRUE	FALSE	FALSE	No	FALSE	TRUE	FALSE	Strongly agree	FALSE	TRUE	FALSE	FALSE	FALSE	FALSE	Not sure	FALSE	FALSE
43	FALSE	TRUE	FALSE	Female	TRUE	FALSE	FALSE	Sales and related		Some college, no degree	FALSE	FALSE	TRUE	FALSE	FALSE	FALSE	FALSE	FALSE	FALSE	$35,000 to $49,999	FALSE	FALSE	FALSE	FALSE	FALSE	FALSE	TRUE	1	FALSE	TRUE	Never married	FALSE	TRUE	FALSE	FALSE	No	FALSE	TRUE	FALSE	Agree	TRUE	FALSE	FALSE	FALSE	FALSE	FALSE	Disagree	FALSE	FALSE
47	FALSE	TRUE	FALSE	Male	FALSE	TRUE	FALSE	Law	United States	Some college, no degree	FALSE	FALSE	TRUE	FALSE	FALSE	FALSE	FALSE	FALSE	FALSE	$50,000 to $74,999	FALSE	FALSE	FALSE	TRUE	FALSE	FALSE	FALSE	2	FALSE	TRUE	Married	TRUE	FALSE	FALSE	FALSE	Yes	TRUE	FALSE	FALSE	Strongly agree	FALSE	TRUE	FALSE	FALSE	FALSE	FALSE	Disagree	FALSE	FALSE
22	TRUE	FALSE	FALSE	Male	FALSE	TRUE	FALSE	Computers or math	United States	Bachelor's degree	FALSE	FALSE	FALSE	TRUE	FALSE	FALSE	FALSE	FALSE	FALSE	$50,000 to $74,999	FALSE	FALSE	FALSE	TRUE	FALSE	FALSE	FALSE	3	TRUE	FALSE	Never married	FALSE	TRUE	FALSE	FALSE	No	FALSE	TRUE	FALSE	Strongly agree	FALSE	TRUE	FALSE	FALSE	FALSE	FALSE	Strongly disagree	FALSE	TRUE
24	TRUE	FALSE	FALSE	Female	TRUE	FALSE	FALSE	Business/finance	United States	Bachelor's degree	FALSE	FALSE	FALSE	TRUE	FALSE	FALSE	FALSE	FALSE	FALSE	$35,000 to $49,999	FALSE	FALSE	FALSE	FALSE	FALSE	FALSE	TRUE	2	FALSE	TRUE	Never married	FALSE	TRUE	FALSE	FALSE	No	FALSE	TRUE	FALSE	Agree	TRUE	FALSE	FALSE	FALSE	FALSE	FALSE	Disagree	FALSE	FALSE
56	FALSE	TRUE	FALSE	Female	TRUE	FALSE	FALSE	Business/finance	United States	Some college, no degree	FALSE	FALSE	TRUE	FALSE	FALSE	FALSE	FALSE	FALSE	FALSE	$50,000 to $74,999	FALSE	FALSE	FALSE	TRUE	FALSE	FALSE	FALSE	1	FALSE	TRUE	Divorced/widowed	FALSE	FALSE	TRUE	FALSE	No	FALSE	TRUE	FALSE	Strongly agree	FALSE	TRUE	FALSE	FALSE	FALSE	FALSE	Not sure	FALSE	FALSE
26	TRUE	FALSE	FALSE	Female	TRUE	FALSE	FALSE	Arts, design, entertainment, sports, or media	United States	Some college, no degree	FALSE	FALSE	TRUE	FALSE	FALSE	FALSE	FALSE	FALSE	FALSE	$50,000 to $74,999	FALSE	FALSE	FALSE	TRUE	FALSE	FALSE	FALSE	2	FALSE	TRUE	Never married	FALSE	TRUE	FALSE	FALSE	No	FALSE	TRUE	FALSE	Agree	TRUE	FALSE	FALSE	FALSE	FALSE	FALSE	Not sure	FALSE	FALSE
52	FALSE	TRUE	FALSE	Male	FALSE	TRUE	FALSE	Healthcare	United States	Bachelor's degree	FALSE	FALSE	FALSE	TRUE	FALSE	FALSE	FALSE	FALSE	FALSE	$75,000 to $99,999	FALSE	FALSE	FALSE	FALSE	TRUE	FALSE	FALSE	2	FALSE	TRUE	Divorced/widowed	FALSE	FALSE	TRUE	FALSE	No	FALSE	TRUE	FALSE	Agree	TRUE	FALSE	FALSE	FALSE	FALSE	FALSE	Disagree	FALSE	FALSE
35	FALSE	TRUE	FALSE	Female	TRUE	FALSE	FALSE	Law		Bachelor's degree	FALSE	FALSE	FALSE	TRUE	FALSE	FALSE	FALSE	FALSE	FALSE	$35,000 to $49,999	FALSE	FALSE	FALSE	FALSE	FALSE	FALSE	TRUE	1	FALSE	TRUE	Divorced/widowed	FALSE	FALSE	TRUE	FALSE	No	FALSE	TRUE	FALSE	Agree	TRUE	FALSE	FALSE	FALSE	FALSE	FALSE	Not sure	FALSE	FALSE
29	TRUE	FALSE	FALSE	Female	TRUE	FALSE	FALSE	Arts, design, entertainment, sports, or media	United States	Less than high school	FALSE	FALSE	FALSE	FALSE	FALSE	FALSE	FALSE	FALSE	TRUE	Less than $20,000	FALSE	TRUE	FALSE	FALSE	FALSE	FALSE	FALSE	1	FALSE	TRUE	Never married	FALSE	TRUE	FALSE	FALSE	Yes	TRUE	FALSE	FALSE	Agree	TRUE	FALSE	FALSE	FALSE	FALSE	FALSE	Not sure	FALSE	FALSE
21	TRUE	FALSE	FALSE	Other	FALSE	FALSE	TRUE	Personal care services	United States	Some college, no degree	FALSE	FALSE	TRUE	FALSE	FALSE	FALSE	FALSE	FALSE	FALSE	Less than $20,000	FALSE	TRUE	FALSE	FALSE	FALSE	FALSE	FALSE	1	FALSE	TRUE	Never married	FALSE	TRUE	FALSE	FALSE	No	FALSE	TRUE	FALSE	Agree	TRUE	FALSE	FALSE	FALSE	FALSE	FALSE	Strongly disagree	FALSE	TRUE
51	FALSE	TRUE	FALSE	Male	FALSE	TRUE	FALSE	Management	United States	Some college, no degree	FALSE	FALSE	TRUE	FALSE	FALSE	FALSE	FALSE	FALSE	FALSE	$35,000 to $49,999	FALSE	FALSE	FALSE	FALSE	FALSE	FALSE	TRUE	1	FALSE	TRUE	Divorced/widowed	FALSE	FALSE	TRUE	FALSE	No	FALSE	TRUE	FALSE	Strongly agree	FALSE	TRUE	FALSE	FALSE	FALSE	FALSE	Not sure	FALSE	FALSE
42	FALSE	TRUE	FALSE	Male	FALSE	TRUE	FALSE	Seeking work	United States	Professional training	FALSE	FALSE	FALSE	FALSE	FALSE	FALSE	FALSE	TRUE	FALSE	$50,000 to $74,999	FALSE	FALSE	FALSE	TRUE	FALSE	FALSE	FALSE	2	FALSE	TRUE	Married	TRUE	FALSE	FALSE	FALSE	Yes	TRUE	FALSE	FALSE	Strongly agree	FALSE	TRUE	FALSE	FALSE	FALSE	FALSE	Strongly agree	FALSE	FALSE
36	FALSE	TRUE	FALSE	Female	TRUE	FALSE	FALSE	Real Estate Agent	United States	Some college, no degree	FALSE	FALSE	TRUE	FALSE	FALSE	FALSE	FALSE	FALSE	FALSE	$20,000 to $34,999	TRUE	FALSE	FALSE	FALSE	FALSE	FALSE	FALSE	1	FALSE	TRUE	Never married	FALSE	TRUE	FALSE	FALSE	Yes	TRUE	FALSE	FALSE	Strongly agree	FALSE	TRUE	FALSE	FALSE	FALSE	FALSE	Agree	TRUE	FALSE
67	FALSE	FALSE	TRUE	Female	TRUE	FALSE	FALSE	Retired	United States	Bachelor's degree	FALSE	FALSE	FALSE	TRUE	FALSE	FALSE	FALSE	FALSE	FALSE	Less than $20,000	FALSE	TRUE	FALSE	FALSE	FALSE	FALSE	FALSE	1	FALSE	TRUE	Never married	FALSE	TRUE	FALSE	FALSE	No	FALSE	TRUE	FALSE	Agree	TRUE	FALSE	FALSE	FALSE	FALSE	FALSE	Not sure	FALSE	FALSE
33	FALSE	TRUE	FALSE	Female	TRUE	FALSE	FALSE	Military	United States	Bachelor's degree	FALSE	FALSE	FALSE	TRUE	FALSE	FALSE	FALSE	FALSE	FALSE	$75,000 to $99,999	FALSE	FALSE	FALSE	FALSE	TRUE	FALSE	FALSE	3	TRUE	FALSE	Never married	FALSE	TRUE	FALSE	FALSE	Yes	TRUE	FALSE	FALSE	Agree	TRUE	FALSE	FALSE	FALSE	FALSE	FALSE	Disagree	FALSE	FALSE
30	FALSE	TRUE	FALSE	Female	TRUE	FALSE	FALSE	Student	United States	Bachelor's degree	FALSE	FALSE	FALSE	TRUE	FALSE	FALSE	FALSE	FALSE	FALSE	Less than $20,000	FALSE	TRUE	FALSE	FALSE	FALSE	FALSE	FALSE	1	FALSE	TRUE	Never married	FALSE	TRUE	FALSE	FALSE	No	FALSE	TRUE	FALSE	Agree	TRUE	FALSE	FALSE	FALSE	FALSE	FALSE	Agree	TRUE	FALSE
36	FALSE	TRUE	FALSE	Female	TRUE	FALSE	FALSE	Community and social service	United States	Professional training	FALSE	FALSE	FALSE	FALSE	FALSE	FALSE	FALSE	TRUE	FALSE	$50,000 to $74,999	FALSE	FALSE	FALSE	TRUE	FALSE	FALSE	FALSE	2	FALSE	TRUE	Married	TRUE	FALSE	FALSE	FALSE	No	FALSE	TRUE	FALSE	Agree	TRUE	FALSE	FALSE	FALSE	FALSE	FALSE	Agree	TRUE	FALSE
35	FALSE	TRUE	FALSE	Female	TRUE	FALSE	FALSE	Office and administrative support	United States	Associate degree	FALSE	FALSE	FALSE	FALSE	FALSE	FALSE	TRUE	FALSE	FALSE	Less than $20,000	FALSE	TRUE	FALSE	FALSE	FALSE	FALSE	FALSE	1	FALSE	TRUE	Divorced/widowed	FALSE	FALSE	TRUE	FALSE	Yes	TRUE	FALSE	FALSE	Strongly agree	FALSE	TRUE	FALSE	FALSE	FALSE	FALSE	Strongly agree	FALSE	FALSE
39	FALSE	TRUE	FALSE	Male	FALSE	TRUE	FALSE	Community and social service	United States	Other	FALSE	FALSE	FALSE	FALSE	FALSE	TRUE	FALSE	FALSE	FALSE	$35,000 to $49,999	FALSE	FALSE	FALSE	FALSE	FALSE	FALSE	TRUE	1	FALSE	TRUE	Divorced/widowed	FALSE	FALSE	TRUE	FALSE	Yes	TRUE	FALSE	FALSE	Strongly agree	FALSE	TRUE	FALSE	FALSE	FALSE	FALSE	Not sure	FALSE	FALSE
35	FALSE	TRUE	FALSE	Male	FALSE	TRUE	FALSE	Student	United States	Associate degree	FALSE	FALSE	FALSE	FALSE	FALSE	FALSE	TRUE	FALSE	FALSE	Less than $20,000	FALSE	TRUE	FALSE	FALSE	FALSE	FALSE	FALSE	1	FALSE	TRUE	Married	TRUE	FALSE	FALSE	FALSE	Yes	TRUE	FALSE	FALSE	Strongly agree	FALSE	TRUE	FALSE	FALSE	FALSE	FALSE	Strongly agree	FALSE	FALSE
45	FALSE	TRUE	FALSE	Female	TRUE	FALSE	FALSE	Office and administrative support	United States	Bachelor's degree	FALSE	FALSE	FALSE	TRUE	FALSE	FALSE	FALSE	FALSE	FALSE	$20,000 to $34,999	TRUE	FALSE	FALSE	FALSE	FALSE	FALSE	FALSE	1	FALSE	TRUE	Divorced/widowed	FALSE	FALSE	TRUE	FALSE	Yes	TRUE	FALSE	FALSE	Strongly agree	FALSE	TRUE	FALSE	FALSE	FALSE	FALSE	Not sure	FALSE	FALSE
40	FALSE	TRUE	FALSE	Female	TRUE	FALSE	FALSE	small businesses	United States	Associate degree	FALSE	FALSE	FALSE	FALSE	FALSE	FALSE	TRUE	FALSE	FALSE	$50,000 to $74,999	FALSE	FALSE	FALSE	TRUE	FALSE	FALSE	FALSE	2	FALSE	TRUE	Married	TRUE	FALSE	FALSE	FALSE	Yes	TRUE	FALSE	FALSE	Strongly agree	FALSE	TRUE	FALSE	FALSE	FALSE	FALSE	Not sure	FALSE	FALSE
38	FALSE	TRUE	FALSE	Male	FALSE	TRUE	FALSE	Marketing/Design/IT/AVL	United States	Some college, no degree	FALSE	FALSE	TRUE	FALSE	FALSE	FALSE	FALSE	FALSE	FALSE	$35,000 to $49,999	FALSE	FALSE	FALSE	FALSE	FALSE	FALSE	TRUE	1	FALSE	TRUE	Divorced/widowed	FALSE	FALSE	TRUE	FALSE	Yes	TRUE	FALSE	FALSE	Strongly agree	FALSE	TRUE	FALSE	FALSE	FALSE	FALSE	Strongly agree	FALSE	FALSE
32	FALSE	TRUE	FALSE	Male	FALSE	TRUE	FALSE		United States	Less than high school	FALSE	FALSE	FALSE	FALSE	FALSE	FALSE	FALSE	FALSE	TRUE	$35,000 to $49,999	FALSE	FALSE	FALSE	FALSE	FALSE	FALSE	TRUE	2	FALSE	TRUE	Married	TRUE	FALSE	FALSE	FALSE	No	FALSE	TRUE	FALSE	Agree	TRUE	FALSE	FALSE	FALSE	FALSE	FALSE	Agree	TRUE	FALSE
37	FALSE	TRUE	FALSE	Female	TRUE	FALSE	FALSE	Homemaker	United States	Associate degree	FALSE	FALSE	FALSE	FALSE	FALSE	FALSE	TRUE	FALSE	FALSE	$75,000 to $99,999	FALSE	FALSE	FALSE	FALSE	TRUE	FALSE	FALSE	2	FALSE	TRUE	Married	TRUE	FALSE	FALSE	FALSE	Yes	TRUE	FALSE	FALSE	Strongly agree	FALSE	TRUE	FALSE	FALSE	FALSE	FALSE	Not sure	FALSE	FALSE
38	FALSE	TRUE	FALSE	Female	TRUE	FALSE	FALSE	Management	United States	Graduate degree (e.g. Master)	TRUE	FALSE	FALSE	FALSE	FALSE	FALSE	FALSE	FALSE	FALSE	$50,000 to $74,999	FALSE	FALSE	FALSE	TRUE	FALSE	FALSE	FALSE	2	FALSE	TRUE	Married	TRUE	FALSE	FALSE	FALSE	No	FALSE	TRUE	FALSE	Strongly agree	FALSE	TRUE	FALSE	FALSE	FALSE	FALSE	Not sure	FALSE	FALSE
32	FALSE	TRUE	FALSE	Male	FALSE	TRUE	FALSE	Losgistics management	United States	Bachelor's degree	FALSE	FALSE	FALSE	TRUE	FALSE	FALSE	FALSE	FALSE	FALSE	$50,000 to $74,999	FALSE	FALSE	FALSE	TRUE	FALSE	FALSE	FALSE	2	FALSE	TRUE	Never married	FALSE	TRUE	FALSE	FALSE	Yes	TRUE	FALSE	FALSE	Strongly agree	FALSE	TRUE	FALSE	FALSE	FALSE	FALSE	Strongly disagree	FALSE	TRUE
47	FALSE	TRUE	FALSE	Male	FALSE	TRUE	FALSE	Construction and extraction	United States	High school or equivalent	FALSE	TRUE	FALSE	FALSE	FALSE	FALSE	FALSE	FALSE	FALSE	Less than $20,000	FALSE	TRUE	FALSE	FALSE	FALSE	FALSE	FALSE	1	FALSE	TRUE	Divorced/widowed	FALSE	FALSE	TRUE	FALSE	Yes	TRUE	FALSE	FALSE	Agree	TRUE	FALSE	FALSE	FALSE	FALSE	FALSE	Agree	TRUE	FALSE
64	FALSE	TRUE	FALSE	Male	FALSE	TRUE	FALSE	Retired	United States	Associate degree	FALSE	FALSE	FALSE	FALSE	FALSE	FALSE	TRUE	FALSE	FALSE	$20,000 to $34,999	TRUE	FALSE	FALSE	FALSE	FALSE	FALSE	FALSE	1	FALSE	TRUE	Married	TRUE	FALSE	FALSE	FALSE	Yes	TRUE	FALSE	FALSE	Agree	TRUE	FALSE	FALSE	FALSE	FALSE	FALSE	Disagree	FALSE	FALSE
44	FALSE	TRUE	FALSE	Female	TRUE	FALSE	FALSE	Bartender	United States	Some college, no degree	FALSE	FALSE	TRUE	FALSE	FALSE	FALSE	FALSE	FALSE	FALSE	$50,000 to $74,999	FALSE	FALSE	FALSE	TRUE	FALSE	FALSE	FALSE	2	FALSE	TRUE	Married	TRUE	FALSE	FALSE	FALSE	Yes	TRUE	FALSE	FALSE	Strongly agree	FALSE	TRUE	FALSE	FALSE	FALSE	FALSE	Strongly agree	FALSE	FALSE
38	FALSE	TRUE	FALSE	Female	TRUE	FALSE	FALSE	Environmental health specialist	United States	Bachelor's degree	FALSE	FALSE	FALSE	TRUE	FALSE	FALSE	FALSE	FALSE	FALSE	$35,000 to $49,999	FALSE	FALSE	FALSE	FALSE	FALSE	FALSE	TRUE	1	FALSE	TRUE	Divorced/widowed	FALSE	FALSE	TRUE	FALSE	Yes	TRUE	FALSE	FALSE	Strongly agree	FALSE	TRUE	FALSE	FALSE	FALSE	FALSE	Not sure	FALSE	FALSE
45	FALSE	TRUE	FALSE	Male	FALSE	TRUE	FALSE	Business/finance	United States	Graduate degree (e.g. Master)	TRUE	FALSE	FALSE	FALSE	FALSE	FALSE	FALSE	FALSE	FALSE	Over $100,000	FALSE	FALSE	TRUE	FALSE	FALSE	FALSE	FALSE	3	TRUE	FALSE	Married	TRUE	FALSE	FALSE	FALSE	Yes	TRUE	FALSE	FALSE	Strongly agree	FALSE	TRUE	FALSE	FALSE	FALSE	FALSE	Not sure	FALSE	FALSE
25	TRUE	FALSE	FALSE	Male	FALSE	TRUE	FALSE	Education	United States	Associate degree	FALSE	FALSE	FALSE	FALSE	FALSE	FALSE	TRUE	FALSE	FALSE	$50,000 to $74,999	FALSE	FALSE	FALSE	TRUE	FALSE	FALSE	FALSE	2	FALSE	TRUE	Never married	FALSE	TRUE	FALSE	FALSE	Yes	TRUE	FALSE	FALSE	Agree	TRUE	FALSE	FALSE	FALSE	FALSE	FALSE	Not sure	FALSE	FALSE
45	FALSE	TRUE	FALSE	Male	FALSE	TRUE	FALSE	Construction and extraction	Colombia	Some college, no degree	FALSE	FALSE	TRUE	FALSE	FALSE	FALSE	FALSE	FALSE	FALSE	$35,000 to $49,999	FALSE	FALSE	FALSE	FALSE	FALSE	FALSE	TRUE	1	FALSE	TRUE	Never married	FALSE	TRUE	FALSE	FALSE	Yes	TRUE	FALSE	FALSE	Agree	TRUE	FALSE	FALSE	FALSE	FALSE	FALSE	Not sure	FALSE	FALSE
29	TRUE	FALSE	FALSE	Female	TRUE	FALSE	FALSE	Business/finance	United States	Professional training	FALSE	FALSE	FALSE	FALSE	FALSE	FALSE	FALSE	TRUE	FALSE	Over $100,000	FALSE	FALSE	TRUE	FALSE	FALSE	FALSE	FALSE	4	TRUE	FALSE	Never married	FALSE	TRUE	FALSE	FALSE	No	FALSE	TRUE	FALSE	Strongly agree	FALSE	TRUE	FALSE	FALSE	FALSE	FALSE	Strongly disagree	FALSE	TRUE
26	TRUE	FALSE	FALSE	Female	TRUE	FALSE	FALSE	Healthcare	United States	Professional training	FALSE	FALSE	FALSE	FALSE	FALSE	FALSE	FALSE	TRUE	FALSE	$20,000 to $34,999	TRUE	FALSE	FALSE	FALSE	FALSE	FALSE	FALSE	1	FALSE	TRUE	Married	TRUE	FALSE	FALSE	FALSE	Yes	TRUE	FALSE	FALSE	Agree	TRUE	FALSE	FALSE	FALSE	FALSE	FALSE	Agree	TRUE	FALSE
68	FALSE	FALSE	TRUE	Male	FALSE	TRUE	FALSE	Retired	United States	High school or equivalent	FALSE	TRUE	FALSE	FALSE	FALSE	FALSE	FALSE	FALSE	FALSE	$20,000 to $34,999	TRUE	FALSE	FALSE	FALSE	FALSE	FALSE	FALSE	1	FALSE	TRUE	Never married	FALSE	TRUE	FALSE	FALSE	No	FALSE	TRUE	FALSE	Agree	TRUE	FALSE	FALSE	FALSE	FALSE	FALSE	Disagree	FALSE	FALSE
58	FALSE	TRUE	FALSE	Male	FALSE	TRUE	FALSE	Computers or math	United States	Some college, no degree	FALSE	FALSE	TRUE	FALSE	FALSE	FALSE	FALSE	FALSE	FALSE	Less than $20,000	FALSE	TRUE	FALSE	FALSE	FALSE	FALSE	FALSE	1	FALSE	TRUE	Never married	FALSE	TRUE	FALSE	FALSE	Yes	TRUE	FALSE	FALSE	Strongly agree	FALSE	TRUE	FALSE	FALSE	FALSE	FALSE	Not sure	FALSE	FALSE
62	FALSE	TRUE	FALSE	Male	FALSE	TRUE	FALSE		United States	High school or equivalent	FALSE	TRUE	FALSE	FALSE	FALSE	FALSE	FALSE	FALSE	FALSE	$20,000 to $34,999	TRUE	FALSE	FALSE	FALSE	FALSE	FALSE	FALSE	1	FALSE	TRUE	Never married	FALSE	TRUE	FALSE	FALSE	Yes	TRUE	FALSE	FALSE	Disagree	FALSE	FALSE	FALSE	FALSE	TRUE	FALSE	Not sure	FALSE	FALSE
29	TRUE	FALSE	FALSE	Female	TRUE	FALSE	FALSE	Education	United States	Graduate degree (e.g. Master)	TRUE	FALSE	FALSE	FALSE	FALSE	FALSE	FALSE	FALSE	FALSE	$35,000 to $49,999	FALSE	FALSE	FALSE	FALSE	FALSE	FALSE	TRUE	2	FALSE	TRUE	Never married	FALSE	TRUE	FALSE	FALSE	No	FALSE	TRUE	FALSE	Agree	TRUE	FALSE	FALSE	FALSE	FALSE	FALSE	Agree	TRUE	FALSE
67	FALSE	FALSE	TRUE	Female	TRUE	FALSE	FALSE	Retired	United States	Graduate degree (e.g. Master)	TRUE	FALSE	FALSE	FALSE	FALSE	FALSE	FALSE	FALSE	FALSE	$50,000 to $74,999	FALSE	FALSE	FALSE	TRUE	FALSE	FALSE	FALSE	1	FALSE	TRUE	Married	TRUE	FALSE	FALSE	FALSE	Yes	TRUE	FALSE	FALSE	Strongly agree	FALSE	TRUE	FALSE	FALSE	FALSE	FALSE	Not sure	FALSE	FALSE
35	FALSE	TRUE	FALSE	Female	TRUE	FALSE	FALSE	Seeking work	United States	Some college, no degree	FALSE	FALSE	TRUE	FALSE	FALSE	FALSE	FALSE	FALSE	FALSE	Less than $20,000	FALSE	TRUE	FALSE	FALSE	FALSE	FALSE	FALSE	1	FALSE	TRUE	Never married	FALSE	TRUE	FALSE	FALSE	No	FALSE	TRUE	FALSE	Strongly agree	FALSE	TRUE	FALSE	FALSE	FALSE	FALSE	Not sure	FALSE	FALSE
35	FALSE	TRUE	FALSE	Male	FALSE	TRUE	FALSE	Construction and extraction	United States	Some college, no degree	FALSE	FALSE	TRUE	FALSE	FALSE	FALSE	FALSE	FALSE	FALSE	Less than $20,000	FALSE	TRUE	FALSE	FALSE	FALSE	FALSE	FALSE	1	FALSE	TRUE	Married	TRUE	FALSE	FALSE	FALSE	Yes	TRUE	FALSE	FALSE	Strongly agree	FALSE	TRUE	FALSE	FALSE	FALSE	FALSE	Not sure	FALSE	FALSE
40	FALSE	TRUE	FALSE	Male	FALSE	TRUE	FALSE	Installation, maintenance, and repair	United States	Associate degree	FALSE	FALSE	FALSE	FALSE	FALSE	FALSE	TRUE	FALSE	FALSE	$20,000 to $34,999	TRUE	FALSE	FALSE	FALSE	FALSE	FALSE	FALSE	1	FALSE	TRUE	Married	TRUE	FALSE	FALSE	FALSE	Yes	TRUE	FALSE	FALSE	Agree	TRUE	FALSE	FALSE	FALSE	FALSE	FALSE	Disagree	FALSE	FALSE
30	FALSE	TRUE	FALSE	Male	FALSE	TRUE	FALSE	Arts, design, entertainment, sports, or media	United States	Associate degree	FALSE	FALSE	FALSE	FALSE	FALSE	FALSE	TRUE	FALSE	FALSE	$20,000 to $34,999	TRUE	FALSE	FALSE	FALSE	FALSE	FALSE	FALSE	1	FALSE	TRUE	Never married	FALSE	TRUE	FALSE	FALSE	No	FALSE	TRUE	FALSE	Strongly agree	FALSE	TRUE	FALSE	FALSE	FALSE	FALSE	Agree	TRUE	FALSE
29	TRUE	FALSE	FALSE	Female	TRUE	FALSE	FALSE	Office and administrative support	United States	Graduate degree (e.g. Master)	TRUE	FALSE	FALSE	FALSE	FALSE	FALSE	FALSE	FALSE	FALSE	Over $100,000	FALSE	FALSE	TRUE	FALSE	FALSE	FALSE	FALSE	4	TRUE	FALSE	Never married	FALSE	TRUE	FALSE	FALSE	No	FALSE	TRUE	FALSE	Strongly agree	FALSE	TRUE	FALSE	FALSE	FALSE	FALSE	Not sure	FALSE	FALSE
31	FALSE	TRUE	FALSE	Female	TRUE	FALSE	FALSE	Homemaker	United States	Some college, no degree	FALSE	FALSE	TRUE	FALSE	FALSE	FALSE	FALSE	FALSE	FALSE	Less than $20,000	FALSE	TRUE	FALSE	FALSE	FALSE	FALSE	FALSE	1	FALSE	TRUE	Married	TRUE	FALSE	FALSE	FALSE	Yes	TRUE	FALSE	FALSE	Agree	TRUE	FALSE	FALSE	FALSE	FALSE	FALSE	Agree	TRUE	FALSE
27	TRUE	FALSE	FALSE	Female	TRUE	FALSE	FALSE	Computers or math	United States	Associate degree	FALSE	FALSE	FALSE	FALSE	FALSE	FALSE	TRUE	FALSE	FALSE	$35,000 to $49,999	FALSE	FALSE	FALSE	FALSE	FALSE	FALSE	TRUE	2	FALSE	TRUE	Never married	FALSE	TRUE	FALSE	FALSE	No	FALSE	TRUE	FALSE	Agree	TRUE	FALSE	FALSE	FALSE	FALSE	FALSE	Agree	TRUE	FALSE
18	TRUE	FALSE	FALSE	Female	TRUE	FALSE	FALSE	Warehouse	United States	High school or equivalent	FALSE	TRUE	FALSE	FALSE	FALSE	FALSE	FALSE	FALSE	FALSE	$20,000 to $34,999	TRUE	FALSE	FALSE	FALSE	FALSE	FALSE	FALSE	2	FALSE	TRUE	Never married	FALSE	TRUE	FALSE	FALSE	No	FALSE	TRUE	FALSE	Strongly agree	FALSE	TRUE	FALSE	FALSE	FALSE	FALSE	Agree	TRUE	FALSE
56	FALSE	TRUE	FALSE	Female	TRUE	FALSE	FALSE	Hospitality	United States	Bachelor's degree	FALSE	FALSE	FALSE	TRUE	FALSE	FALSE	FALSE	FALSE	FALSE	$35,000 to $49,999	FALSE	FALSE	FALSE	FALSE	FALSE	FALSE	TRUE	1	FALSE	TRUE	Divorced/widowed	FALSE	FALSE	TRUE	FALSE	Yes	TRUE	FALSE	FALSE	Strongly agree	FALSE	TRUE	FALSE	FALSE	FALSE	FALSE	Not sure	FALSE	FALSE
34	FALSE	TRUE	FALSE	Female	TRUE	FALSE	FALSE	Transportation and material moving	United States	High school or equivalent	FALSE	TRUE	FALSE	FALSE	FALSE	FALSE	FALSE	FALSE	FALSE	Less than $20,000	FALSE	TRUE	FALSE	FALSE	FALSE	FALSE	FALSE	1	FALSE	TRUE	Divorced/widowed	FALSE	FALSE	TRUE	FALSE	Yes	TRUE	FALSE	FALSE	Agree	TRUE	FALSE	FALSE	FALSE	FALSE	FALSE	Agree	TRUE	FALSE
36	FALSE	TRUE	FALSE	Female	TRUE	FALSE	FALSE	Business/finance	United States	Graduate degree (e.g. Master)	TRUE	FALSE	FALSE	FALSE	FALSE	FALSE	FALSE	FALSE	FALSE	$75,000 to $99,999	FALSE	FALSE	FALSE	FALSE	TRUE	FALSE	FALSE	2	FALSE	TRUE	Never married	FALSE	TRUE	FALSE	FALSE	No	FALSE	TRUE	FALSE	Strongly agree	FALSE	TRUE	FALSE	FALSE	FALSE	FALSE	Not sure	FALSE	FALSE
58	FALSE	TRUE	FALSE	Female	TRUE	FALSE	FALSE	Office and administrative support	United States	Some college, no degree	FALSE	FALSE	TRUE	FALSE	FALSE	FALSE	FALSE	FALSE	FALSE	$75,000 to $99,999	FALSE	FALSE	FALSE	FALSE	TRUE	FALSE	FALSE	2	FALSE	TRUE	Married	TRUE	FALSE	FALSE	FALSE				TRUE	Agree	TRUE	FALSE	FALSE	FALSE	FALSE	FALSE	Strongly agree	FALSE	FALSE
36	FALSE	TRUE	FALSE	Female	TRUE	FALSE	FALSE	Office and administrative support	United States	Bachelor's degree	FALSE	FALSE	FALSE	TRUE	FALSE	FALSE	FALSE	FALSE	FALSE	$50,000 to $74,999	FALSE	FALSE	FALSE	TRUE	FALSE	FALSE	FALSE	2	FALSE	TRUE	Married	TRUE	FALSE	FALSE	FALSE	No	FALSE	TRUE	FALSE	Strongly agree	FALSE	TRUE	FALSE	FALSE	FALSE	FALSE	Agree	TRUE	FALSE
35	FALSE	TRUE	FALSE	Male	FALSE	TRUE	FALSE	Military	United States	Some college, no degree	FALSE	FALSE	TRUE	FALSE	FALSE	FALSE	FALSE	FALSE	FALSE	$75,000 to $99,999	FALSE	FALSE	FALSE	FALSE	TRUE	FALSE	FALSE	3	TRUE	FALSE	Married	TRUE	FALSE	FALSE	FALSE	Yes	TRUE	FALSE	FALSE	Strongly agree	FALSE	TRUE	FALSE	FALSE	FALSE	FALSE	Not sure	FALSE	FALSE
32	FALSE	TRUE	FALSE	Female	TRUE	FALSE	FALSE	Sales and related	United States	Professional training	FALSE	FALSE	FALSE	FALSE	FALSE	FALSE	FALSE	TRUE	FALSE	$20,000 to $34,999	TRUE	FALSE	FALSE	FALSE	FALSE	FALSE	FALSE	1	FALSE	TRUE	Never married	FALSE	TRUE	FALSE	FALSE	No	FALSE	TRUE	FALSE	Agree	TRUE	FALSE	FALSE	FALSE	FALSE	FALSE	Agree	TRUE	FALSE
51	FALSE	TRUE	FALSE	Male	FALSE	TRUE	FALSE	Construction contractor	United States	High school or equivalent	FALSE	TRUE	FALSE	FALSE	FALSE	FALSE	FALSE	FALSE	FALSE	$20,000 to $34,999	TRUE	FALSE	FALSE	FALSE	FALSE	FALSE	FALSE	1	FALSE	TRUE	Divorced/widowed	FALSE	FALSE	TRUE	FALSE	Yes	TRUE	FALSE	FALSE	Agree	TRUE	FALSE	FALSE	FALSE	FALSE	FALSE	Not sure	FALSE	FALSE
37	FALSE	TRUE	FALSE	Female	TRUE	FALSE	FALSE	Education	United States	Graduate degree (e.g. Master)	TRUE	FALSE	FALSE	FALSE	FALSE	FALSE	FALSE	FALSE	FALSE	$50,000 to $74,999	FALSE	FALSE	FALSE	TRUE	FALSE	FALSE	FALSE	2	FALSE	TRUE	Never married	FALSE	TRUE	FALSE	FALSE	Yes	TRUE	FALSE	FALSE	Strongly agree	FALSE	TRUE	FALSE	FALSE	FALSE	FALSE	Agree	TRUE	FALSE
18	TRUE	FALSE	FALSE	Female	TRUE	FALSE	FALSE	Student	United States	Some college, no degree	FALSE	FALSE	TRUE	FALSE	FALSE	FALSE	FALSE	FALSE	FALSE	Less than $20,000	FALSE	TRUE	FALSE	FALSE	FALSE	FALSE	FALSE	1	FALSE	TRUE	Never married	FALSE	TRUE	FALSE	FALSE	No	FALSE	TRUE	FALSE	Agree	TRUE	FALSE	FALSE	FALSE	FALSE	FALSE	Agree	TRUE	FALSE
30	FALSE	TRUE	FALSE	Female	TRUE	FALSE	FALSE	Police/fire/EMS/etc	United States	Bachelor's degree	FALSE	FALSE	FALSE	TRUE	FALSE	FALSE	FALSE	FALSE	FALSE	Less than $20,000	FALSE	TRUE	FALSE	FALSE	FALSE	FALSE	FALSE	1	FALSE	TRUE	Never married	FALSE	TRUE	FALSE	FALSE	No	FALSE	TRUE	FALSE	Strongly agree	FALSE	TRUE	FALSE	FALSE	FALSE	FALSE	Disagree	FALSE	FALSE
32	FALSE	TRUE	FALSE	Male	FALSE	TRUE	FALSE	Installation, maintenance, and repair	United States	Some college, no degree	FALSE	FALSE	TRUE	FALSE	FALSE	FALSE	FALSE	FALSE	FALSE	$35,000 to $49,999	FALSE	FALSE	FALSE	FALSE	FALSE	FALSE	TRUE	2	FALSE	TRUE	Divorced/widowed	FALSE	FALSE	TRUE	FALSE	Yes	TRUE	FALSE	FALSE	Strongly agree	FALSE	TRUE	FALSE	FALSE	FALSE	FALSE	Disagree	FALSE	FALSE
61	FALSE	TRUE	FALSE	Female	TRUE	FALSE	FALSE	Management	United States	High school or equivalent	FALSE	TRUE	FALSE	FALSE	FALSE	FALSE	FALSE	FALSE	FALSE	Less than $20,000	FALSE	TRUE	FALSE	FALSE	FALSE	FALSE	FALSE	1	FALSE	TRUE	Married	TRUE	FALSE	FALSE	FALSE	Yes	TRUE	FALSE	FALSE	Disagree	FALSE	FALSE	FALSE	FALSE	TRUE	FALSE	Disagree	FALSE	FALSE
32	FALSE	TRUE	FALSE	Male	FALSE	TRUE	FALSE		United States	High school or equivalent	FALSE	TRUE	FALSE	FALSE	FALSE	FALSE	FALSE	FALSE	FALSE	$20,000 to $34,999	TRUE	FALSE	FALSE	FALSE	FALSE	FALSE	FALSE	1	FALSE	TRUE	Never married	FALSE	TRUE	FALSE	FALSE	No	FALSE	TRUE	FALSE	Strongly agree	FALSE	TRUE	FALSE	FALSE	FALSE	FALSE	Not sure	FALSE	FALSE
31	FALSE	TRUE	FALSE	Female	TRUE	FALSE	FALSE		United States	Some college, no degree	FALSE	FALSE	TRUE	FALSE	FALSE	FALSE	FALSE	FALSE	FALSE	Less than $20,000	FALSE	TRUE	FALSE	FALSE	FALSE	FALSE	FALSE	1	FALSE	TRUE	Never married	FALSE	TRUE	FALSE	FALSE	No	FALSE	TRUE	FALSE	Agree	TRUE	FALSE	FALSE	FALSE	FALSE	FALSE	Agree	TRUE	FALSE
49	FALSE	TRUE	FALSE	Female	TRUE	FALSE	FALSE	Education	United States	Bachelor's degree	FALSE	FALSE	FALSE	TRUE	FALSE	FALSE	FALSE	FALSE	FALSE	Less than $20,000	FALSE	TRUE	FALSE	FALSE	FALSE	FALSE	FALSE	1	FALSE	TRUE	Divorced/widowed	FALSE	FALSE	TRUE	FALSE	Yes	TRUE	FALSE	FALSE	Strongly agree	FALSE	TRUE	FALSE	FALSE	FALSE	FALSE	Not sure	FALSE	FALSE
26	TRUE	FALSE	FALSE	Other	FALSE	FALSE	TRUE	Life, physical, or social science	United States	Bachelor's degree	FALSE	FALSE	FALSE	TRUE	FALSE	FALSE	FALSE	FALSE	FALSE	Less than $20,000	FALSE	TRUE	FALSE	FALSE	FALSE	FALSE	FALSE	1	FALSE	TRUE	Never married	FALSE	TRUE	FALSE	FALSE	No	FALSE	TRUE	FALSE	Agree	TRUE	FALSE	FALSE	FALSE	FALSE	FALSE	Disagree	FALSE	FALSE
27	TRUE	FALSE	FALSE	Male	FALSE	TRUE	FALSE	Education	United States	Bachelor's degree	FALSE	FALSE	FALSE	TRUE	FALSE	FALSE	FALSE	FALSE	FALSE	$20,000 to $34,999	TRUE	FALSE	FALSE	FALSE	FALSE	FALSE	FALSE	1	FALSE	TRUE	Never married	FALSE	TRUE	FALSE	FALSE	No	FALSE	TRUE	FALSE	Strongly agree	FALSE	TRUE	FALSE	FALSE	FALSE	FALSE	Agree	TRUE	FALSE
42	FALSE	TRUE	FALSE	Male	FALSE	TRUE	FALSE			Bachelor's degree	FALSE	FALSE	FALSE	TRUE	FALSE	FALSE	FALSE	FALSE	FALSE	$20,000 to $34,999	TRUE	FALSE	FALSE	FALSE	FALSE	FALSE	FALSE	1	FALSE	TRUE	Married	TRUE	FALSE	FALSE	FALSE	Yes	TRUE	FALSE	FALSE	Agree	TRUE	FALSE	FALSE	FALSE	FALSE	FALSE	Not sure	FALSE	FALSE
35	FALSE	TRUE	FALSE	Male	FALSE	TRUE	FALSE	Construction and extraction	United States	High school or equivalent	FALSE	TRUE	FALSE	FALSE	FALSE	FALSE	FALSE	FALSE	FALSE	$20,000 to $34,999	TRUE	FALSE	FALSE	FALSE	FALSE	FALSE	FALSE	1	FALSE	TRUE	Divorced/widowed	FALSE	FALSE	TRUE	FALSE	Yes	TRUE	FALSE	FALSE	Agree	TRUE	FALSE	FALSE	FALSE	FALSE	FALSE	Not sure	FALSE	FALSE
32	FALSE	TRUE	FALSE	Female	TRUE	FALSE	FALSE	Office and administrative support	United States	High school or equivalent	FALSE	TRUE	FALSE	FALSE	FALSE	FALSE	FALSE	FALSE	FALSE	Less than $20,000	FALSE	TRUE	FALSE	FALSE	FALSE	FALSE	FALSE	1	FALSE	TRUE	Married	TRUE	FALSE	FALSE	FALSE	Yes	TRUE	FALSE	FALSE	Agree	TRUE	FALSE	FALSE	FALSE	FALSE	FALSE	Not sure	FALSE	FALSE
28	TRUE	FALSE	FALSE	Female	TRUE	FALSE	FALSE	Seeking work	United States	High school or equivalent	FALSE	TRUE	FALSE	FALSE	FALSE	FALSE	FALSE	FALSE	FALSE	Less than $20,000	FALSE	TRUE	FALSE	FALSE	FALSE	FALSE	FALSE	1	FALSE	TRUE	Never married	FALSE	TRUE	FALSE	FALSE	No	FALSE	TRUE	FALSE	Strongly agree	FALSE	TRUE	FALSE	FALSE	FALSE	FALSE	Disagree	FALSE	FALSE
45	FALSE	TRUE	FALSE	Female	TRUE	FALSE	FALSE	Healthcare	United States	Associate degree	FALSE	FALSE	FALSE	FALSE	FALSE	FALSE	TRUE	FALSE	FALSE	Less than $20,000	FALSE	TRUE	FALSE	FALSE	FALSE	FALSE	FALSE	1	FALSE	TRUE	Married	TRUE	FALSE	FALSE	FALSE	Yes	TRUE	FALSE	FALSE	Strongly agree	FALSE	TRUE	FALSE	FALSE	FALSE	FALSE	Not sure	FALSE	FALSE
62	FALSE	TRUE	FALSE	Female	TRUE	FALSE	FALSE	Retired	United States	Bachelor's degree	FALSE	FALSE	FALSE	TRUE	FALSE	FALSE	FALSE	FALSE	FALSE	$35,000 to $49,999	FALSE	FALSE	FALSE	FALSE	FALSE	FALSE	TRUE	1	FALSE	TRUE	Never married	FALSE	TRUE	FALSE	FALSE	No	FALSE	TRUE	FALSE	Agree	TRUE	FALSE	FALSE	FALSE	FALSE	FALSE	Disagree	FALSE	FALSE
32	FALSE	TRUE	FALSE	Female	TRUE	FALSE	FALSE	Homemaker	United States	High school or equivalent	FALSE	TRUE	FALSE	FALSE	FALSE	FALSE	FALSE	FALSE	FALSE	Less than $20,000	FALSE	TRUE	FALSE	FALSE	FALSE	FALSE	FALSE	1	FALSE	TRUE	Never married	FALSE	TRUE	FALSE	FALSE	No	FALSE	TRUE	FALSE	Strongly agree	FALSE	TRUE	FALSE	FALSE	FALSE	FALSE	Agree	TRUE	FALSE
36	FALSE	TRUE	FALSE	Male	FALSE	TRUE	FALSE	Business/finance	United States	Graduate degree (e.g. Master)	TRUE	FALSE	FALSE	FALSE	FALSE	FALSE	FALSE	FALSE	FALSE	$75,000 to $99,999	FALSE	FALSE	FALSE	FALSE	TRUE	FALSE	FALSE	2	FALSE	TRUE	Never married	FALSE	TRUE	FALSE	FALSE				TRUE	Strongly agree	FALSE	TRUE	FALSE	FALSE	FALSE	FALSE	Not sure	FALSE	FALSE
18	TRUE	FALSE	FALSE	Female	TRUE	FALSE	FALSE	Food preparation and service	United States	Some college, no degree	FALSE	FALSE	TRUE	FALSE	FALSE	FALSE	FALSE	FALSE	FALSE	Less than $20,000	FALSE	TRUE	FALSE	FALSE	FALSE	FALSE	FALSE	1	FALSE	TRUE	Never married	FALSE	TRUE	FALSE	FALSE	No	FALSE	TRUE	FALSE	Agree	TRUE	FALSE	FALSE	FALSE	FALSE	FALSE	Not sure	FALSE	FALSE
48	FALSE	TRUE	FALSE	Female	TRUE	FALSE	FALSE	Office and administrative support	United States	Bachelor's degree	FALSE	FALSE	FALSE	TRUE	FALSE	FALSE	FALSE	FALSE	FALSE	$50,000 to $74,999	FALSE	FALSE	FALSE	TRUE	FALSE	FALSE	FALSE	1	FALSE	TRUE	Never married	FALSE	TRUE	FALSE	FALSE	No	FALSE	TRUE	FALSE	Strongly agree	FALSE	TRUE	FALSE	FALSE	FALSE	FALSE	Disagree	FALSE	FALSE
59	FALSE	TRUE	FALSE	Female	TRUE	FALSE	FALSE	Semi retired. Currently do mobile hair services part time . Previously have owned and operated 2 salon's specializing in hair replacement and hair extensions for the past 25 years. Currently working on hair product to patent and move into production for future market distribution.	United States	Professional training	FALSE	FALSE	FALSE	FALSE	FALSE	FALSE	FALSE	TRUE	FALSE	$75,000 to $99,999	FALSE	FALSE	FALSE	FALSE	TRUE	FALSE	FALSE	2	FALSE	TRUE	Divorced/widowed	FALSE	FALSE	TRUE	FALSE	Yes	TRUE	FALSE	FALSE	Not sure	FALSE	FALSE	TRUE	FALSE	FALSE	FALSE	Disagree	FALSE	FALSE
36	FALSE	TRUE	FALSE	Male	FALSE	TRUE	FALSE	Cross cultural training	United States	Bachelor's degree	FALSE	FALSE	FALSE	TRUE	FALSE	FALSE	FALSE	FALSE	FALSE	$35,000 to $49,999	FALSE	FALSE	FALSE	FALSE	FALSE	FALSE	TRUE	1	FALSE	TRUE	Married	TRUE	FALSE	FALSE	FALSE	No	FALSE	TRUE	FALSE	Strongly agree	FALSE	TRUE	FALSE	FALSE	FALSE	FALSE	Agree	TRUE	FALSE
31	FALSE	TRUE	FALSE	Female	TRUE	FALSE	FALSE	Homemaker	United States	Graduate degree (e.g. Master)	TRUE	FALSE	FALSE	FALSE	FALSE	FALSE	FALSE	FALSE	FALSE	$75,000 to $99,999	FALSE	FALSE	FALSE	FALSE	TRUE	FALSE	FALSE	3	TRUE	FALSE	Never married	FALSE	TRUE	FALSE	FALSE	Yes	TRUE	FALSE	FALSE	Strongly agree	FALSE	TRUE	FALSE	FALSE	FALSE	FALSE	Disagree	FALSE	FALSE
43	FALSE	TRUE	FALSE	Female	TRUE	FALSE	FALSE	Transportation and material moving	United States	Associate degree	FALSE	FALSE	FALSE	FALSE	FALSE	FALSE	TRUE	FALSE	FALSE	Less than $20,000	FALSE	TRUE	FALSE	FALSE	FALSE	FALSE	FALSE	1	FALSE	TRUE	Married	TRUE	FALSE	FALSE	FALSE	Yes	TRUE	FALSE	FALSE	Not sure	FALSE	FALSE	TRUE	FALSE	FALSE	FALSE	Agree	TRUE	FALSE
24	TRUE	FALSE	FALSE	Female	TRUE	FALSE	FALSE	Food preparation and service	United States	Some college, no degree	FALSE	FALSE	TRUE	FALSE	FALSE	FALSE	FALSE	FALSE	FALSE	Less than $20,000	FALSE	TRUE	FALSE	FALSE	FALSE	FALSE	FALSE	1	FALSE	TRUE	Never married	FALSE	TRUE	FALSE	FALSE	No	FALSE	TRUE	FALSE	Strongly agree	FALSE	TRUE	FALSE	FALSE	FALSE	FALSE	Strongly disagree	FALSE	TRUE
25	TRUE	FALSE	FALSE	Female	TRUE	FALSE	FALSE	Food preparation and service	United States	Some college, no degree	FALSE	FALSE	TRUE	FALSE	FALSE	FALSE	FALSE	FALSE	FALSE	$20,000 to $34,999	TRUE	FALSE	FALSE	FALSE	FALSE	FALSE	FALSE	1	FALSE	TRUE	Never married	FALSE	TRUE	FALSE	FALSE	No	FALSE	TRUE	FALSE	Strongly agree	FALSE	TRUE	FALSE	FALSE	FALSE	FALSE	Not sure	FALSE	FALSE
63	FALSE	TRUE	FALSE	Female	TRUE	FALSE	FALSE		United States	Some college, no degree	FALSE	FALSE	TRUE	FALSE	FALSE	FALSE	FALSE	FALSE	FALSE	Less than $20,000	FALSE	TRUE	FALSE	FALSE	FALSE	FALSE	FALSE	1	FALSE	TRUE	Divorced/widowed	FALSE	FALSE	TRUE	FALSE	Yes	TRUE	FALSE	FALSE	Strongly agree	FALSE	TRUE	FALSE	FALSE	FALSE	FALSE	Strongly disagree	FALSE	TRUE
43	FALSE	TRUE	FALSE	Male	FALSE	TRUE	FALSE	Sales and related	United States	Some college, no degree	FALSE	FALSE	TRUE	FALSE	FALSE	FALSE	FALSE	FALSE	FALSE	$20,000 to $34,999	TRUE	FALSE	FALSE	FALSE	FALSE	FALSE	FALSE	1	FALSE	TRUE	Married	TRUE	FALSE	FALSE	FALSE	Yes	TRUE	FALSE	FALSE	Agree	TRUE	FALSE	FALSE	FALSE	FALSE	FALSE	Not sure	FALSE	FALSE
35	FALSE	TRUE	FALSE	Female	TRUE	FALSE	FALSE	Healthcare		Bachelor's degree	FALSE	FALSE	FALSE	TRUE	FALSE	FALSE	FALSE	FALSE	FALSE	Less than $20,000	FALSE	TRUE	FALSE	FALSE	FALSE	FALSE	FALSE	1	FALSE	TRUE	Married	TRUE	FALSE	FALSE	FALSE	Yes	TRUE	FALSE	FALSE	Agree	TRUE	FALSE	FALSE	FALSE	FALSE	FALSE	Agree	TRUE	FALSE
28	TRUE	FALSE	FALSE	Female	TRUE	FALSE	FALSE	Healthcare	United States	Some college, no degree	FALSE	FALSE	TRUE	FALSE	FALSE	FALSE	FALSE	FALSE	FALSE	$20,000 to $34,999	TRUE	FALSE	FALSE	FALSE	FALSE	FALSE	FALSE	1	FALSE	TRUE	Never married	FALSE	TRUE	FALSE	FALSE	Yes	TRUE	FALSE	FALSE	Strongly agree	FALSE	TRUE	FALSE	FALSE	FALSE	FALSE	Agree	TRUE	FALSE
47	FALSE	TRUE	FALSE	Male	FALSE	TRUE	FALSE	Management	United States	Some college, no degree	FALSE	FALSE	TRUE	FALSE	FALSE	FALSE	FALSE	FALSE	FALSE	$35,000 to $49,999	FALSE	FALSE	FALSE	FALSE	FALSE	FALSE	TRUE	1	FALSE	TRUE	Divorced/widowed	FALSE	FALSE	TRUE	FALSE	Yes	TRUE	FALSE	FALSE	Strongly agree	FALSE	TRUE	FALSE	FALSE	FALSE	FALSE	Agree	TRUE	FALSE
45	FALSE	TRUE	FALSE	Male	FALSE	TRUE	FALSE	Management	United States	Professional training	FALSE	FALSE	FALSE	FALSE	FALSE	FALSE	FALSE	TRUE	FALSE	$50,000 to $74,999	FALSE	FALSE	FALSE	TRUE	FALSE	FALSE	FALSE	2	FALSE	TRUE	Divorced/widowed	FALSE	FALSE	TRUE	FALSE	Yes	TRUE	FALSE	FALSE	Strongly agree	FALSE	TRUE	FALSE	FALSE	FALSE	FALSE	Strongly agree	FALSE	FALSE
33	FALSE	TRUE	FALSE	Male	FALSE	TRUE	FALSE	Management	United States	High school or equivalent	FALSE	TRUE	FALSE	FALSE	FALSE	FALSE	FALSE	FALSE	FALSE	Less than $20,000	FALSE	TRUE	FALSE	FALSE	FALSE	FALSE	FALSE	1	FALSE	TRUE	Never married	FALSE	TRUE	FALSE	FALSE	Yes	TRUE	FALSE	FALSE	Strongly agree	FALSE	TRUE	FALSE	FALSE	FALSE	FALSE	Strongly disagree	FALSE	TRUE
44	FALSE	TRUE	FALSE	Female	TRUE	FALSE	FALSE	Sales and related	United States	Some college, no degree	FALSE	FALSE	TRUE	FALSE	FALSE	FALSE	FALSE	FALSE	FALSE	$35,000 to $49,999	FALSE	FALSE	FALSE	FALSE	FALSE	FALSE	TRUE	1	FALSE	TRUE	Divorced/widowed	FALSE	FALSE	TRUE	FALSE	Yes	TRUE	FALSE	FALSE	Agree	TRUE	FALSE	FALSE	FALSE	FALSE	FALSE	Disagree	FALSE	FALSE
27	TRUE	FALSE	FALSE	Female	TRUE	FALSE	FALSE	Sales and related	United States	Some college, no degree	FALSE	FALSE	TRUE	FALSE	FALSE	FALSE	FALSE	FALSE	FALSE	Less than $20,000	FALSE	TRUE	FALSE	FALSE	FALSE	FALSE	FALSE	1	FALSE	TRUE	Never married	FALSE	TRUE	FALSE	FALSE	No	FALSE	TRUE	FALSE	Agree	TRUE	FALSE	FALSE	FALSE	FALSE	FALSE	Disagree	FALSE	FALSE
35	FALSE	TRUE	FALSE	Female	TRUE	FALSE	FALSE	Personal care services	United States	Some college, no degree	FALSE	FALSE	TRUE	FALSE	FALSE	FALSE	FALSE	FALSE	FALSE	$35,000 to $49,999	FALSE	FALSE	FALSE	FALSE	FALSE	FALSE	TRUE	1	FALSE	TRUE	Married	TRUE	FALSE	FALSE	FALSE	Yes	TRUE	FALSE	FALSE	Agree	TRUE	FALSE	FALSE	FALSE	FALSE	FALSE	Strongly agree	FALSE	FALSE
41	FALSE	TRUE	FALSE	Female	TRUE	FALSE	FALSE	Personal care services	United States	High school or equivalent	FALSE	TRUE	FALSE	FALSE	FALSE	FALSE	FALSE	FALSE	FALSE	$20,000 to $34,999	TRUE	FALSE	FALSE	FALSE	FALSE	FALSE	FALSE	1	FALSE	TRUE	Never married	FALSE	TRUE	FALSE	FALSE	Yes	TRUE	FALSE	FALSE	Strongly agree	FALSE	TRUE	FALSE	FALSE	FALSE	FALSE	Strongly disagree	FALSE	TRUE
21	TRUE	FALSE	FALSE	Male	FALSE	TRUE	FALSE	Student	United States	Some college, no degree	FALSE	FALSE	TRUE	FALSE	FALSE	FALSE	FALSE	FALSE	FALSE	Less than $20,000	FALSE	TRUE	FALSE	FALSE	FALSE	FALSE	FALSE	1	FALSE	TRUE	Never married	FALSE	TRUE	FALSE	FALSE	No	FALSE	TRUE	FALSE	Strongly agree	FALSE	TRUE	FALSE	FALSE	FALSE	FALSE	Not sure	FALSE	FALSE
30	FALSE	TRUE	FALSE	Female	TRUE	FALSE	FALSE	Arts, design, entertainment, sports, or media	United States	Graduate degree (e.g. Master)	TRUE	FALSE	FALSE	FALSE	FALSE	FALSE	FALSE	FALSE	FALSE	$50,000 to $74,999	FALSE	FALSE	FALSE	TRUE	FALSE	FALSE	FALSE	2	FALSE	TRUE	Never married	FALSE	TRUE	FALSE	FALSE	No	FALSE	TRUE	FALSE	Strongly agree	FALSE	TRUE	FALSE	FALSE	FALSE	FALSE	Agree	TRUE	FALSE
19	TRUE	FALSE	FALSE	Male	FALSE	TRUE	FALSE	Deciding on college.	United States	High school or equivalent	FALSE	TRUE	FALSE	FALSE	FALSE	FALSE	FALSE	FALSE	FALSE	Less than $20,000	FALSE	TRUE	FALSE	FALSE	FALSE	FALSE	FALSE	1	FALSE	TRUE	Never married	FALSE	TRUE	FALSE	FALSE	No	FALSE	TRUE	FALSE	Agree	TRUE	FALSE	FALSE	FALSE	FALSE	FALSE	Not sure	FALSE	FALSE
22	TRUE	FALSE	FALSE	Female	TRUE	FALSE	FALSE	Sales and related	United States	Some college, no degree	FALSE	FALSE	TRUE	FALSE	FALSE	FALSE	FALSE	FALSE	FALSE	Less than $20,000	FALSE	TRUE	FALSE	FALSE	FALSE	FALSE	FALSE	1	FALSE	TRUE	Never married	FALSE	TRUE	FALSE	FALSE	No	FALSE	TRUE	FALSE	Strongly agree	FALSE	TRUE	FALSE	FALSE	FALSE	FALSE	Agree	TRUE	FALSE
22	TRUE	FALSE	FALSE	Other	FALSE	FALSE	TRUE	Student	United States	Some college, no degree	FALSE	FALSE	TRUE	FALSE	FALSE	FALSE	FALSE	FALSE	FALSE	Less than $20,000	FALSE	TRUE	FALSE	FALSE	FALSE	FALSE	FALSE	1	FALSE	TRUE	Never married	FALSE	TRUE	FALSE	FALSE	No	FALSE	TRUE	FALSE	Agree	TRUE	FALSE	FALSE	FALSE	FALSE	FALSE	Agree	TRUE	FALSE
34	FALSE	TRUE	FALSE	Female	TRUE	FALSE	FALSE	Education	United States	Bachelor's degree	FALSE	FALSE	FALSE	TRUE	FALSE	FALSE	FALSE	FALSE	FALSE	$35,000 to $49,999	FALSE	FALSE	FALSE	FALSE	FALSE	FALSE	TRUE	1	FALSE	TRUE	Never married	FALSE	TRUE	FALSE	FALSE	No	FALSE	TRUE	FALSE	Agree	TRUE	FALSE	FALSE	FALSE	FALSE	FALSE	Agree	TRUE	FALSE
34	FALSE	TRUE	FALSE	Female	TRUE	FALSE	FALSE	Sales and related	United States	Some college, no degree	FALSE	FALSE	TRUE	FALSE	FALSE	FALSE	FALSE	FALSE	FALSE	Less than $20,000	FALSE	TRUE	FALSE	FALSE	FALSE	FALSE	FALSE	1	FALSE	TRUE	Never married	FALSE	TRUE	FALSE	FALSE	Yes	TRUE	FALSE	FALSE	Agree	TRUE	FALSE	FALSE	FALSE	FALSE	FALSE	Disagree	FALSE	FALSE
21	TRUE	FALSE	FALSE	Male	FALSE	TRUE	FALSE	Education	United States	Some college, no degree	FALSE	FALSE	TRUE	FALSE	FALSE	FALSE	FALSE	FALSE	FALSE	$20,000 to $34,999	TRUE	FALSE	FALSE	FALSE	FALSE	FALSE	FALSE	1	FALSE	TRUE	Never married	FALSE	TRUE	FALSE	FALSE	No	FALSE	TRUE	FALSE	Strongly agree	FALSE	TRUE	FALSE	FALSE	FALSE	FALSE	Not sure	FALSE	FALSE
20	TRUE	FALSE	FALSE	Female	TRUE	FALSE	FALSE	Student	United States	High school or equivalent	FALSE	TRUE	FALSE	FALSE	FALSE	FALSE	FALSE	FALSE	FALSE	Less than $20,000	FALSE	TRUE	FALSE	FALSE	FALSE	FALSE	FALSE	1	FALSE	TRUE	Never married	FALSE	TRUE	FALSE	FALSE	No	FALSE	TRUE	FALSE	Agree	TRUE	FALSE	FALSE	FALSE	FALSE	FALSE	Agree	TRUE	FALSE
44	FALSE	TRUE	FALSE	Male	FALSE	TRUE	FALSE	Building and grounds cleaning and maintenance	United States	High school or equivalent	FALSE	TRUE	FALSE	FALSE	FALSE	FALSE	FALSE	FALSE	FALSE	$35,000 to $49,999	FALSE	FALSE	FALSE	FALSE	FALSE	FALSE	TRUE	1	FALSE	TRUE	Divorced/widowed	FALSE	FALSE	TRUE	FALSE	Yes	TRUE	FALSE	FALSE	Agree	TRUE	FALSE	FALSE	FALSE	FALSE	FALSE	Agree	TRUE	FALSE
20	TRUE	FALSE	FALSE	Male	FALSE	TRUE	FALSE	Student	United States	Some college, no degree	FALSE	FALSE	TRUE	FALSE	FALSE	FALSE	FALSE	FALSE	FALSE	$50,000 to $74,999	FALSE	FALSE	FALSE	TRUE	FALSE	FALSE	FALSE	3	TRUE	FALSE	Never married	FALSE	TRUE	FALSE	FALSE	No	FALSE	TRUE	FALSE	Strongly agree	FALSE	TRUE	FALSE	FALSE	FALSE	FALSE	Agree	TRUE	FALSE
27	TRUE	FALSE	FALSE	Female	TRUE	FALSE	FALSE	Food preparation and service	United States	High school or equivalent	FALSE	TRUE	FALSE	FALSE	FALSE	FALSE	FALSE	FALSE	FALSE	$20,000 to $34,999	TRUE	FALSE	FALSE	FALSE	FALSE	FALSE	FALSE	1	FALSE	TRUE	Never married	FALSE	TRUE	FALSE	FALSE	Yes	TRUE	FALSE	FALSE	Agree	TRUE	FALSE	FALSE	FALSE	FALSE	FALSE	Disagree	FALSE	FALSE
33	FALSE	TRUE	FALSE	Female	TRUE	FALSE	FALSE	Building and grounds cleaning and maintenance	United States	Some college, no degree	FALSE	FALSE	TRUE	FALSE	FALSE	FALSE	FALSE	FALSE	FALSE	$20,000 to $34,999	TRUE	FALSE	FALSE	FALSE	FALSE	FALSE	FALSE	1	FALSE	TRUE	Never married	FALSE	TRUE	FALSE	FALSE	Yes	TRUE	FALSE	FALSE	Strongly agree	FALSE	TRUE	FALSE	FALSE	FALSE	FALSE	Disagree	FALSE	FALSE
53	FALSE	TRUE	FALSE	Female	TRUE	FALSE	FALSE	Non Profit	United States	Bachelor's degree	FALSE	FALSE	FALSE	TRUE	FALSE	FALSE	FALSE	FALSE	FALSE	$35,000 to $49,999	FALSE	FALSE	FALSE	FALSE	FALSE	FALSE	TRUE	1	FALSE	TRUE	Divorced/widowed	FALSE	FALSE	TRUE	FALSE	Yes	TRUE	FALSE	FALSE	Agree	TRUE	FALSE	FALSE	FALSE	FALSE	FALSE	Not sure	FALSE	FALSE
33	FALSE	TRUE	FALSE	Male	FALSE	TRUE	FALSE	Management		Bachelor's degree	FALSE	FALSE	FALSE	TRUE	FALSE	FALSE	FALSE	FALSE	FALSE	$75,000 to $99,999	FALSE	FALSE	FALSE	FALSE	TRUE	FALSE	FALSE	3	TRUE	FALSE	Never married	FALSE	TRUE	FALSE	FALSE	No	FALSE	TRUE	FALSE	Strongly agree	FALSE	TRUE	FALSE	FALSE	FALSE	FALSE	Strongly agree	FALSE	FALSE
24	TRUE	FALSE	FALSE	Female	TRUE	FALSE	FALSE	Data analysis	United States	Associate degree	FALSE	FALSE	FALSE	FALSE	FALSE	FALSE	TRUE	FALSE	FALSE	$50,000 to $74,999	FALSE	FALSE	FALSE	TRUE	FALSE	FALSE	FALSE	2	FALSE	TRUE	Never married	FALSE	TRUE	FALSE	FALSE	No	FALSE	TRUE	FALSE	Agree	TRUE	FALSE	FALSE	FALSE	FALSE	FALSE	Strongly agree	FALSE	FALSE
64	FALSE	TRUE	FALSE	Female	TRUE	FALSE	FALSE	Healthcare	United States	Associate degree	FALSE	FALSE	FALSE	FALSE	FALSE	FALSE	TRUE	FALSE	FALSE	$35,000 to $49,999	FALSE	FALSE	FALSE	FALSE	FALSE	FALSE	TRUE	1	FALSE	TRUE	Divorced/widowed	FALSE	FALSE	TRUE	FALSE	Yes	TRUE	FALSE	FALSE	Agree	TRUE	FALSE	FALSE	FALSE	FALSE	FALSE	Strongly disagree	FALSE	TRUE
32	FALSE	TRUE	FALSE	Female	TRUE	FALSE	FALSE	Homemaker	United States	Some college, no degree	FALSE	FALSE	TRUE	FALSE	FALSE	FALSE	FALSE	FALSE	FALSE	$20,000 to $34,999	TRUE	FALSE	FALSE	FALSE	FALSE	FALSE	FALSE	1	FALSE	TRUE	Never married	FALSE	TRUE	FALSE	FALSE	Yes	TRUE	FALSE	FALSE	Strongly agree	FALSE	TRUE	FALSE	FALSE	FALSE	FALSE	Disagree	FALSE	FALSE
59	FALSE	TRUE	FALSE	Female	TRUE	FALSE	FALSE	Retired	United States	High school or equivalent	FALSE	TRUE	FALSE	FALSE	FALSE	FALSE	FALSE	FALSE	FALSE	$20,000 to $34,999	TRUE	FALSE	FALSE	FALSE	FALSE	FALSE	FALSE	1	FALSE	TRUE	Married	TRUE	FALSE	FALSE	FALSE	Yes	TRUE	FALSE	FALSE	Strongly agree	FALSE	TRUE	FALSE	FALSE	FALSE	FALSE	Strongly disagree	FALSE	TRUE
51	FALSE	TRUE	FALSE	Male	FALSE	TRUE	FALSE	Management	United States	Bachelor's degree	FALSE	FALSE	FALSE	TRUE	FALSE	FALSE	FALSE	FALSE	FALSE	$50,000 to $74,999	FALSE	FALSE	FALSE	TRUE	FALSE	FALSE	FALSE	1	FALSE	TRUE	Married	TRUE	FALSE	FALSE	FALSE	Yes	TRUE	FALSE	FALSE	Strongly agree	FALSE	TRUE	FALSE	FALSE	FALSE	FALSE	Disagree	FALSE	FALSE
35	FALSE	TRUE	FALSE	Female	TRUE	FALSE	FALSE	Stripper	United States	Some college, no degree	FALSE	FALSE	TRUE	FALSE	FALSE	FALSE	FALSE	FALSE	FALSE	$20,000 to $34,999	TRUE	FALSE	FALSE	FALSE	FALSE	FALSE	FALSE	1	FALSE	TRUE	Divorced/widowed	FALSE	FALSE	TRUE	FALSE	No	FALSE	TRUE	FALSE	Agree	TRUE	FALSE	FALSE	FALSE	FALSE	FALSE	Agree	TRUE	FALSE
25	TRUE	FALSE	FALSE	Male	FALSE	TRUE	FALSE	Construction and extraction	United States	High school or equivalent	FALSE	TRUE	FALSE	FALSE	FALSE	FALSE	FALSE	FALSE	FALSE	$20,000 to $34,999	TRUE	FALSE	FALSE	FALSE	FALSE	FALSE	FALSE	1	FALSE	TRUE	Never married	FALSE	TRUE	FALSE	FALSE	No	FALSE	TRUE	FALSE	Agree	TRUE	FALSE	FALSE	FALSE	FALSE	FALSE	Not sure	FALSE	FALSE
46	FALSE	TRUE	FALSE	Female	TRUE	FALSE	FALSE	Life, physical, or social science	United States	High school or equivalent	FALSE	TRUE	FALSE	FALSE	FALSE	FALSE	FALSE	FALSE	FALSE	Less than $20,000	FALSE	TRUE	FALSE	FALSE	FALSE	FALSE	FALSE	1	FALSE	TRUE	Never married	FALSE	TRUE	FALSE	FALSE	Yes	TRUE	FALSE	FALSE	Agree	TRUE	FALSE	FALSE	FALSE	FALSE	FALSE	Strongly disagree	FALSE	TRUE
54	FALSE	TRUE	FALSE	Male	FALSE	TRUE	FALSE	Arts, design, entertainment, sports, or media	United States	Some college, no degree	FALSE	FALSE	TRUE	FALSE	FALSE	FALSE	FALSE	FALSE	FALSE	Less than $20,000	FALSE	TRUE	FALSE	FALSE	FALSE	FALSE	FALSE	1	FALSE	TRUE	Married	TRUE	FALSE	FALSE	FALSE	Yes	TRUE	FALSE	FALSE	Agree	TRUE	FALSE	FALSE	FALSE	FALSE	FALSE	Disagree	FALSE	FALSE
40	FALSE	TRUE	FALSE	Female	TRUE	FALSE	FALSE	Computers or math	United States	High school or equivalent	FALSE	TRUE	FALSE	FALSE	FALSE	FALSE	FALSE	FALSE	FALSE	Less than $20,000	FALSE	TRUE	FALSE	FALSE	FALSE	FALSE	FALSE	1	FALSE	TRUE	Never married	FALSE	TRUE	FALSE	FALSE	No	FALSE	TRUE	FALSE	Strongly agree	FALSE	TRUE	FALSE	FALSE	FALSE	FALSE	Agree	TRUE	FALSE
48	FALSE	TRUE	FALSE	Male	FALSE	TRUE	FALSE	Business/finance	United States	Bachelor's degree	FALSE	FALSE	FALSE	TRUE	FALSE	FALSE	FALSE	FALSE	FALSE	$50,000 to $74,999	FALSE	FALSE	FALSE	TRUE	FALSE	FALSE	FALSE	1	FALSE	TRUE	Divorced/widowed	FALSE	FALSE	TRUE	FALSE	Yes	TRUE	FALSE	FALSE	Strongly agree	FALSE	TRUE	FALSE	FALSE	FALSE	FALSE	Not sure	FALSE	FALSE
58	FALSE	TRUE	FALSE	Female	TRUE	FALSE	FALSE	Real estate investor and property manager	United States	Bachelor's degree	FALSE	FALSE	FALSE	TRUE	FALSE	FALSE	FALSE	FALSE	FALSE	$20,000 to $34,999	TRUE	FALSE	FALSE	FALSE	FALSE	FALSE	FALSE	1	FALSE	TRUE	Divorced/widowed	FALSE	FALSE	TRUE	FALSE	Yes	TRUE	FALSE	FALSE	Agree	TRUE	FALSE	FALSE	FALSE	FALSE	FALSE	Disagree	FALSE	FALSE
22	TRUE	FALSE	FALSE	Female	TRUE	FALSE	FALSE	Student	United States	Bachelor's degree	FALSE	FALSE	FALSE	TRUE	FALSE	FALSE	FALSE	FALSE	FALSE	Less than $20,000	FALSE	TRUE	FALSE	FALSE	FALSE	FALSE	FALSE	1	FALSE	TRUE	Never married	FALSE	TRUE	FALSE	FALSE	No	FALSE	TRUE	FALSE	Agree	TRUE	FALSE	FALSE	FALSE	FALSE	FALSE	Agree	TRUE	FALSE
23	TRUE	FALSE	FALSE	Female	TRUE	FALSE	FALSE	Community and social service	United States	Some college, no degree	FALSE	FALSE	TRUE	FALSE	FALSE	FALSE	FALSE	FALSE	FALSE	Less than $20,000	FALSE	TRUE	FALSE	FALSE	FALSE	FALSE	FALSE	1	FALSE	TRUE	Never married	FALSE	TRUE	FALSE	FALSE	No	FALSE	TRUE	FALSE	Agree	TRUE	FALSE	FALSE	FALSE	FALSE	FALSE	Not sure	FALSE	FALSE
23	TRUE	FALSE	FALSE	Male	FALSE	TRUE	FALSE	Arts, design, entertainment, sports, or media	United States	Bachelor's degree	FALSE	FALSE	FALSE	TRUE	FALSE	FALSE	FALSE	FALSE	FALSE	Less than $20,000	FALSE	TRUE	FALSE	FALSE	FALSE	FALSE	FALSE	1	FALSE	TRUE	Never married	FALSE	TRUE	FALSE	FALSE	No	FALSE	TRUE	FALSE	Agree	TRUE	FALSE	FALSE	FALSE	FALSE	FALSE	Agree	TRUE	FALSE
32	FALSE	TRUE	FALSE	Other	FALSE	FALSE	TRUE	Education	United States	Bachelor's degree	FALSE	FALSE	FALSE	TRUE	FALSE	FALSE	FALSE	FALSE	FALSE	Less than $20,000	FALSE	TRUE	FALSE	FALSE	FALSE	FALSE	FALSE	1	FALSE	TRUE	Never married	FALSE	TRUE	FALSE	FALSE	No	FALSE	TRUE	FALSE	Agree	TRUE	FALSE	FALSE	FALSE	FALSE	FALSE	Agree	TRUE	FALSE
30	FALSE	TRUE	FALSE	Female	TRUE	FALSE	FALSE	Customer Service	United States	Bachelor's degree	FALSE	FALSE	FALSE	TRUE	FALSE	FALSE	FALSE	FALSE	FALSE	$20,000 to $34,999	TRUE	FALSE	FALSE	FALSE	FALSE	FALSE	FALSE	1	FALSE	TRUE	Never married	FALSE	TRUE	FALSE	FALSE	No	FALSE	TRUE	FALSE	Agree	TRUE	FALSE	FALSE	FALSE	FALSE	FALSE	Agree	TRUE	FALSE
39	FALSE	TRUE	FALSE	Male	FALSE	TRUE	FALSE	Management	United States	Graduate degree (e.g. Master)	TRUE	FALSE	FALSE	FALSE	FALSE	FALSE	FALSE	FALSE	FALSE	$50,000 to $74,999	FALSE	FALSE	FALSE	TRUE	FALSE	FALSE	FALSE	2	FALSE	TRUE	Divorced/widowed	FALSE	FALSE	TRUE	FALSE	No	FALSE	TRUE	FALSE	Agree	TRUE	FALSE	FALSE	FALSE	FALSE	FALSE	Disagree	FALSE	FALSE
18	TRUE	FALSE	FALSE	Male	FALSE	TRUE	FALSE	Life, physical, or social science	United States	Some college, no degree	FALSE	FALSE	TRUE	FALSE	FALSE	FALSE	FALSE	FALSE	FALSE	Less than $20,000	FALSE	TRUE	FALSE	FALSE	FALSE	FALSE	FALSE	1	FALSE	TRUE	Never married	FALSE	TRUE	FALSE	FALSE	No	FALSE	TRUE	FALSE	Strongly agree	FALSE	TRUE	FALSE	FALSE	FALSE	FALSE	Agree	TRUE	FALSE
37	FALSE	TRUE	FALSE	Male	FALSE	TRUE	FALSE	Education	United States	Bachelor's degree	FALSE	FALSE	FALSE	TRUE	FALSE	FALSE	FALSE	FALSE	FALSE	$35,000 to $49,999	FALSE	FALSE	FALSE	FALSE	FALSE	FALSE	TRUE	1	FALSE	TRUE	Never married	FALSE	TRUE	FALSE	FALSE	No	FALSE	TRUE	FALSE	Agree	TRUE	FALSE	FALSE	FALSE	FALSE	FALSE	Agree	TRUE	FALSE
26	TRUE	FALSE	FALSE	Female	TRUE	FALSE	FALSE	Seeking work	United States	Some college, no degree	FALSE	FALSE	TRUE	FALSE	FALSE	FALSE	FALSE	FALSE	FALSE	Less than $20,000	FALSE	TRUE	FALSE	FALSE	FALSE	FALSE	FALSE	1	FALSE	TRUE	Never married	FALSE	TRUE	FALSE	FALSE	No	FALSE	TRUE	FALSE	Strongly agree	FALSE	TRUE	FALSE	FALSE	FALSE	FALSE	Disagree	FALSE	FALSE
49	FALSE	TRUE	FALSE	Female	TRUE	FALSE	FALSE	Healthcare	United States	Graduate degree (e.g. Master)	TRUE	FALSE	FALSE	FALSE	FALSE	FALSE	FALSE	FALSE	FALSE	$75,000 to $99,999	FALSE	FALSE	FALSE	FALSE	TRUE	FALSE	FALSE	2	FALSE	TRUE	Divorced/widowed	FALSE	FALSE	TRUE	FALSE	Yes	TRUE	FALSE	FALSE	Agree	TRUE	FALSE	FALSE	FALSE	FALSE	FALSE	Not sure	FALSE	FALSE
50	FALSE	TRUE	FALSE	Female	TRUE	FALSE	FALSE	Personal care services	United States	Bachelor's degree	FALSE	FALSE	FALSE	TRUE	FALSE	FALSE	FALSE	FALSE	FALSE	$20,000 to $34,999	TRUE	FALSE	FALSE	FALSE	FALSE	FALSE	FALSE	1	FALSE	TRUE	Divorced/widowed	FALSE	FALSE	TRUE	FALSE	Yes	TRUE	FALSE	FALSE	Agree	TRUE	FALSE	FALSE	FALSE	FALSE	FALSE	Disagree	FALSE	FALSE
26	TRUE	FALSE	FALSE	Female	TRUE	FALSE	FALSE	Seeking work	United States	Some college, no degree	FALSE	FALSE	TRUE	FALSE	FALSE	FALSE	FALSE	FALSE	FALSE	Less than $20,000	FALSE	TRUE	FALSE	FALSE	FALSE	FALSE	FALSE	1	FALSE	TRUE	Never married	FALSE	TRUE	FALSE	FALSE	No	FALSE	TRUE	FALSE	Strongly agree	FALSE	TRUE	FALSE	FALSE	FALSE	FALSE	Agree	TRUE	FALSE
41	FALSE	TRUE	FALSE	Female	TRUE	FALSE	FALSE	Food preparation and service	United States	Associate degree	FALSE	FALSE	FALSE	FALSE	FALSE	FALSE	TRUE	FALSE	FALSE	$20,000 to $34,999	TRUE	FALSE	FALSE	FALSE	FALSE	FALSE	FALSE	1	FALSE	TRUE	Never married	FALSE	TRUE	FALSE	FALSE	No	FALSE	TRUE	FALSE	Agree	TRUE	FALSE	FALSE	FALSE	FALSE	FALSE	Disagree	FALSE	FALSE
47	FALSE	TRUE	FALSE	Male	FALSE	TRUE	FALSE	Healthcare	United States	Graduate degree (e.g. Master)	TRUE	FALSE	FALSE	FALSE	FALSE	FALSE	FALSE	FALSE	FALSE	$50,000 to $74,999	FALSE	FALSE	FALSE	TRUE	FALSE	FALSE	FALSE	2	FALSE	TRUE	Married	TRUE	FALSE	FALSE	FALSE	No	FALSE	TRUE	FALSE	Disagree	FALSE	FALSE	FALSE	FALSE	TRUE	FALSE	Agree	TRUE	FALSE
64	FALSE	TRUE	FALSE	Female	TRUE	FALSE	FALSE	Retired	United States	Associate degree	FALSE	FALSE	FALSE	FALSE	FALSE	FALSE	TRUE	FALSE	FALSE	$35,000 to $49,999	FALSE	FALSE	FALSE	FALSE	FALSE	FALSE	TRUE	1	FALSE	TRUE	Divorced/widowed	FALSE	FALSE	TRUE	FALSE	Yes	TRUE	FALSE	FALSE	Agree	TRUE	FALSE	FALSE	FALSE	FALSE	FALSE	Not sure	FALSE	FALSE
52	FALSE	TRUE	FALSE	Female	TRUE	FALSE	FALSE	Disabled	United States	High school or equivalent	FALSE	TRUE	FALSE	FALSE	FALSE	FALSE	FALSE	FALSE	FALSE	$20,000 to $34,999	TRUE	FALSE	FALSE	FALSE	FALSE	FALSE	FALSE	1	FALSE	TRUE	Married	TRUE	FALSE	FALSE	FALSE	No	FALSE	TRUE	FALSE	Strongly agree	FALSE	TRUE	FALSE	FALSE	FALSE	FALSE	Not sure	FALSE	FALSE
32	FALSE	TRUE	FALSE	Male	FALSE	TRUE	FALSE	Arts, design, entertainment, sports, or media	United States	Some college, no degree	FALSE	FALSE	TRUE	FALSE	FALSE	FALSE	FALSE	FALSE	FALSE	$35,000 to $49,999	FALSE	FALSE	FALSE	FALSE	FALSE	FALSE	TRUE	2	FALSE	TRUE	Married	TRUE	FALSE	FALSE	FALSE	Yes	TRUE	FALSE	FALSE	Agree	TRUE	FALSE	FALSE	FALSE	FALSE	FALSE	Disagree	FALSE	FALSE
30	FALSE	TRUE	FALSE	Female	TRUE	FALSE	FALSE	Production and manufacturing	United States	Professional training	FALSE	FALSE	FALSE	FALSE	FALSE	FALSE	FALSE	TRUE	FALSE	$20,000 to $34,999	TRUE	FALSE	FALSE	FALSE	FALSE	FALSE	FALSE	1	FALSE	TRUE	Never married	FALSE	TRUE	FALSE	FALSE	No	FALSE	TRUE	FALSE	Strongly agree	FALSE	TRUE	FALSE	FALSE	FALSE	FALSE	Strongly agree	FALSE	FALSE
39	FALSE	TRUE	FALSE	Female	TRUE	FALSE	FALSE	Seeking work	United States	Some college, no degree	FALSE	FALSE	TRUE	FALSE	FALSE	FALSE	FALSE	FALSE	FALSE	$20,000 to $34,999	TRUE	FALSE	FALSE	FALSE	FALSE	FALSE	FALSE	1	FALSE	TRUE	Married	TRUE	FALSE	FALSE	FALSE	No	FALSE	TRUE	FALSE	Agree	TRUE	FALSE	FALSE	FALSE	FALSE	FALSE	Strongly agree	FALSE	FALSE
25	TRUE	FALSE	FALSE	Male	FALSE	TRUE	FALSE	Food preparation and service	United States	High school or equivalent	FALSE	TRUE	FALSE	FALSE	FALSE	FALSE	FALSE	FALSE	FALSE	Less than $20,000	FALSE	TRUE	FALSE	FALSE	FALSE	FALSE	FALSE	1	FALSE	TRUE	Never married	FALSE	TRUE	FALSE	FALSE	No	FALSE	TRUE	FALSE	Agree	TRUE	FALSE	FALSE	FALSE	FALSE	FALSE	Not sure	FALSE	FALSE
28	TRUE	FALSE	FALSE	Male	FALSE	TRUE	FALSE	Construction and extraction	United States	High school or equivalent	FALSE	TRUE	FALSE	FALSE	FALSE	FALSE	FALSE	FALSE	FALSE	$50,000 to $74,999	FALSE	FALSE	FALSE	TRUE	FALSE	FALSE	FALSE	2	FALSE	TRUE	Never married	FALSE	TRUE	FALSE	FALSE	No	FALSE	TRUE	FALSE	Strongly agree	FALSE	TRUE	FALSE	FALSE	FALSE	FALSE	Strongly disagree	FALSE	TRUE
29	TRUE	FALSE	FALSE	Female	TRUE	FALSE	FALSE	Management	United States	High school or equivalent	FALSE	TRUE	FALSE	FALSE	FALSE	FALSE	FALSE	FALSE	FALSE	$50,000 to $74,999	FALSE	FALSE	FALSE	TRUE	FALSE	FALSE	FALSE	2	FALSE	TRUE	Never married	FALSE	TRUE	FALSE	FALSE	Yes	TRUE	FALSE	FALSE	Strongly agree	FALSE	TRUE	FALSE	FALSE	FALSE	FALSE	Strongly disagree	FALSE	TRUE
36	FALSE	TRUE	FALSE	Male	FALSE	TRUE	FALSE	Production and manufacturing	United States	Some college, no degree	FALSE	FALSE	TRUE	FALSE	FALSE	FALSE	FALSE	FALSE	FALSE	$20,000 to $34,999	TRUE	FALSE	FALSE	FALSE	FALSE	FALSE	FALSE	1	FALSE	TRUE	Never married	FALSE	TRUE	FALSE	FALSE	No	FALSE	TRUE	FALSE	Not sure	FALSE	FALSE	TRUE	FALSE	FALSE	FALSE	Strongly disagree	FALSE	TRUE
56	FALSE	TRUE	FALSE	Male	FALSE	TRUE	FALSE	Food preparation and service	United States	Associate degree	FALSE	FALSE	FALSE	FALSE	FALSE	FALSE	TRUE	FALSE	FALSE	$20,000 to $34,999	TRUE	FALSE	FALSE	FALSE	FALSE	FALSE	FALSE	1	FALSE	TRUE	Never married	FALSE	TRUE	FALSE	FALSE	No	FALSE	TRUE	FALSE	Agree	TRUE	FALSE	FALSE	FALSE	FALSE	FALSE	Strongly disagree	FALSE	TRUE
58	FALSE	TRUE	FALSE	Female	TRUE	FALSE	FALSE	Seeking work	United States	Associate degree	FALSE	FALSE	FALSE	FALSE	FALSE	FALSE	TRUE	FALSE	FALSE	Less than $20,000	FALSE	TRUE	FALSE	FALSE	FALSE	FALSE	FALSE	1	FALSE	TRUE	Divorced/widowed	FALSE	FALSE	TRUE	FALSE	No	FALSE	TRUE	FALSE	Agree	TRUE	FALSE	FALSE	FALSE	FALSE	FALSE	Agree	TRUE	FALSE
75	FALSE	FALSE	TRUE	Male	FALSE	TRUE	FALSE	Education	United States	Graduate degree (e.g. Master)	TRUE	FALSE	FALSE	FALSE	FALSE	FALSE	FALSE	FALSE	FALSE	$20,000 to $34,999	TRUE	FALSE	FALSE	FALSE	FALSE	FALSE	FALSE	1	FALSE	TRUE	Married	TRUE	FALSE	FALSE	FALSE	No	FALSE	TRUE	FALSE	Agree	TRUE	FALSE	FALSE	FALSE	FALSE	FALSE	Agree	TRUE	FALSE
24	TRUE	FALSE	FALSE	Female	TRUE	FALSE	FALSE	Homemaker	United States	High school or equivalent	FALSE	TRUE	FALSE	FALSE	FALSE	FALSE	FALSE	FALSE	FALSE	Less than $20,000	FALSE	TRUE	FALSE	FALSE	FALSE	FALSE	FALSE	1	FALSE	TRUE	Married	TRUE	FALSE	FALSE	FALSE	Yes	TRUE	FALSE	FALSE	Strongly agree	FALSE	TRUE	FALSE	FALSE	FALSE	FALSE	Strongly agree	FALSE	FALSE
70	FALSE	FALSE	TRUE	Male	FALSE	TRUE	FALSE	Retired	United States	Some college, no degree	FALSE	FALSE	TRUE	FALSE	FALSE	FALSE	FALSE	FALSE	FALSE	$20,000 to $34,999	TRUE	FALSE	FALSE	FALSE	FALSE	FALSE	FALSE	1	FALSE	TRUE	Never married	FALSE	TRUE	FALSE	FALSE	No	FALSE	TRUE	FALSE	Strongly agree	FALSE	TRUE	FALSE	FALSE	FALSE	FALSE	Disagree	FALSE	FALSE
23	TRUE	FALSE	FALSE	Female	TRUE	FALSE	FALSE	Seeking work	United States	Bachelor's degree	FALSE	FALSE	FALSE	TRUE	FALSE	FALSE	FALSE	FALSE	FALSE	Less than $20,000	FALSE	TRUE	FALSE	FALSE	FALSE	FALSE	FALSE	1	FALSE	TRUE	Never married	FALSE	TRUE	FALSE	FALSE	Yes	TRUE	FALSE	FALSE	Strongly agree	FALSE	TRUE	FALSE	FALSE	FALSE	FALSE	Strongly agree	FALSE	FALSE
34	FALSE	TRUE	FALSE	Male	FALSE	TRUE	FALSE	Life, physical, or social science	United States	Some college, no degree	FALSE	FALSE	TRUE	FALSE	FALSE	FALSE	FALSE	FALSE	FALSE	Less than $20,000	FALSE	TRUE	FALSE	FALSE	FALSE	FALSE	FALSE	1	FALSE	TRUE	Divorced/widowed	FALSE	FALSE	TRUE	FALSE	Yes	TRUE	FALSE	FALSE	Strongly agree	FALSE	TRUE	FALSE	FALSE	FALSE	FALSE	Not sure	FALSE	FALSE
19	TRUE	FALSE	FALSE	Male	FALSE	TRUE	FALSE	Seeking work	United States	High school or equivalent	FALSE	TRUE	FALSE	FALSE	FALSE	FALSE	FALSE	FALSE	FALSE	Less than $20,000	FALSE	TRUE	FALSE	FALSE	FALSE	FALSE	FALSE	1	FALSE	TRUE	Never married	FALSE	TRUE	FALSE	FALSE	No	FALSE	TRUE	FALSE	Agree	TRUE	FALSE	FALSE	FALSE	FALSE	FALSE	Disagree	FALSE	FALSE
23	TRUE	FALSE	FALSE	Female	TRUE	FALSE	FALSE	Office and administrative support	United States	Some college, no degree	FALSE	FALSE	TRUE	FALSE	FALSE	FALSE	FALSE	FALSE	FALSE	$20,000 to $34,999	TRUE	FALSE	FALSE	FALSE	FALSE	FALSE	FALSE	1	FALSE	TRUE	Never married	FALSE	TRUE	FALSE	FALSE	No	FALSE	TRUE	FALSE	Agree	TRUE	FALSE	FALSE	FALSE	FALSE	FALSE	Agree	TRUE	FALSE
51	FALSE	TRUE	FALSE	Male	FALSE	TRUE	FALSE	Community and social service	United States	Graduate degree (e.g. Master)	TRUE	FALSE	FALSE	FALSE	FALSE	FALSE	FALSE	FALSE	FALSE	$75,000 to $99,999	FALSE	FALSE	FALSE	FALSE	TRUE	FALSE	FALSE	2	FALSE	TRUE	Never married	FALSE	TRUE	FALSE	FALSE	No	FALSE	TRUE	FALSE	Agree	TRUE	FALSE	FALSE	FALSE	FALSE	FALSE	Strongly agree	FALSE	FALSE
30	FALSE	TRUE	FALSE	Male	FALSE	TRUE	FALSE	Arts, design, entertainment, sports, or media	United States	Some college, no degree	FALSE	FALSE	TRUE	FALSE	FALSE	FALSE	FALSE	FALSE	FALSE	$20,000 to $34,999	TRUE	FALSE	FALSE	FALSE	FALSE	FALSE	FALSE	1	FALSE	TRUE	Never married	FALSE	TRUE	FALSE	FALSE	No	FALSE	TRUE	FALSE	Agree	TRUE	FALSE	FALSE	FALSE	FALSE	FALSE	Agree	TRUE	FALSE
33	FALSE	TRUE	FALSE	Male	FALSE	TRUE	FALSE	Retail	United States	High school or equivalent	FALSE	TRUE	FALSE	FALSE	FALSE	FALSE	FALSE	FALSE	FALSE	$20,000 to $34,999	TRUE	FALSE	FALSE	FALSE	FALSE	FALSE	FALSE	1	FALSE	TRUE	Married	TRUE	FALSE	FALSE	FALSE	No	FALSE	TRUE	FALSE	Strongly agree	FALSE	TRUE	FALSE	FALSE	FALSE	FALSE	Agree	TRUE	FALSE
37	FALSE	TRUE	FALSE	Female	TRUE	FALSE	FALSE	Food preparation and service	United States	High school or equivalent	FALSE	TRUE	FALSE	FALSE	FALSE	FALSE	FALSE	FALSE	FALSE	$75,000 to $99,999	FALSE	FALSE	FALSE	FALSE	TRUE	FALSE	FALSE	2	FALSE	TRUE	Divorced/widowed	FALSE	FALSE	TRUE	FALSE	Yes	TRUE	FALSE	FALSE	Strongly agree	FALSE	TRUE	FALSE	FALSE	FALSE	FALSE	Not sure	FALSE	FALSE
50	FALSE	TRUE	FALSE	Female	TRUE	FALSE	FALSE	Production and manufacturing	United States	Some college, no degree	FALSE	FALSE	TRUE	FALSE	FALSE	FALSE	FALSE	FALSE	FALSE	$20,000 to $34,999	TRUE	FALSE	FALSE	FALSE	FALSE	FALSE	FALSE	1	FALSE	TRUE	Divorced/widowed	FALSE	FALSE	TRUE	FALSE	Yes	TRUE	FALSE	FALSE	Strongly agree	FALSE	TRUE	FALSE	FALSE	FALSE	FALSE	Strongly disagree	FALSE	TRUE
51	FALSE	TRUE	FALSE	Male	FALSE	TRUE	FALSE	Arts, design, entertainment, sports, or media	United States	Doctoral or professional degree	FALSE	FALSE	FALSE	FALSE	TRUE	FALSE	FALSE	FALSE	FALSE	Less than $20,000	FALSE	TRUE	FALSE	FALSE	FALSE	FALSE	FALSE	1	FALSE	TRUE	Married	TRUE	FALSE	FALSE	FALSE	No	FALSE	TRUE	FALSE	Agree	TRUE	FALSE	FALSE	FALSE	FALSE	FALSE	Agree	TRUE	FALSE
29	TRUE	FALSE	FALSE	Female	TRUE	FALSE	FALSE	Various freelance, writing, design, scheduling, etc.	United States	Some college, no degree	FALSE	FALSE	TRUE	FALSE	FALSE	FALSE	FALSE	FALSE	FALSE	Less than $20,000	FALSE	TRUE	FALSE	FALSE	FALSE	FALSE	FALSE	1	FALSE	TRUE	Never married	FALSE	TRUE	FALSE	FALSE	No	FALSE	TRUE	FALSE	Strongly agree	FALSE	TRUE	FALSE	FALSE	FALSE	FALSE	Strongly agree	FALSE	FALSE
32	FALSE	TRUE	FALSE	Female	TRUE	FALSE	FALSE	Seeking work	United States	High school or equivalent	FALSE	TRUE	FALSE	FALSE	FALSE	FALSE	FALSE	FALSE	FALSE	$20,000 to $34,999	TRUE	FALSE	FALSE	FALSE	FALSE	FALSE	FALSE	1	FALSE	TRUE	Never married	FALSE	TRUE	FALSE	FALSE	Yes	TRUE	FALSE	FALSE	Agree	TRUE	FALSE	FALSE	FALSE	FALSE	FALSE	Disagree	FALSE	FALSE
65	FALSE	FALSE	TRUE	Male	FALSE	TRUE	FALSE	Retired	United States	Bachelor's degree	FALSE	FALSE	FALSE	TRUE	FALSE	FALSE	FALSE	FALSE	FALSE	$50,000 to $74,999	FALSE	FALSE	FALSE	TRUE	FALSE	FALSE	FALSE	1	FALSE	TRUE	Married	TRUE	FALSE	FALSE	FALSE	Yes	TRUE	FALSE	FALSE	Strongly agree	FALSE	TRUE	FALSE	FALSE	FALSE	FALSE	Not sure	FALSE	FALSE
62	FALSE	TRUE	FALSE	Female	TRUE	FALSE	FALSE	Education	United States	Graduate degree (e.g. Master)	TRUE	FALSE	FALSE	FALSE	FALSE	FALSE	FALSE	FALSE	FALSE	Less than $20,000	FALSE	TRUE	FALSE	FALSE	FALSE	FALSE	FALSE	1	FALSE	TRUE	Married	TRUE	FALSE	FALSE	FALSE	Yes	TRUE	FALSE	FALSE	Strongly agree	FALSE	TRUE	FALSE	FALSE	FALSE	FALSE	Agree	TRUE	FALSE
30	FALSE	TRUE	FALSE	Male	FALSE	TRUE	FALSE		United States	Some college, no degree	FALSE	FALSE	TRUE	FALSE	FALSE	FALSE	FALSE	FALSE	FALSE	Less than $20,000	FALSE	TRUE	FALSE	FALSE	FALSE	FALSE	FALSE	1	FALSE	TRUE	Never married	FALSE	TRUE	FALSE	FALSE	Yes	TRUE	FALSE	FALSE	Agree	TRUE	FALSE	FALSE	FALSE	FALSE	FALSE	Disagree	FALSE	FALSE
24	TRUE	FALSE	FALSE	Male	FALSE	TRUE	FALSE	Production and manufacturing	United States	High school or equivalent	FALSE	TRUE	FALSE	FALSE	FALSE	FALSE	FALSE	FALSE	FALSE	$20,000 to $34,999	TRUE	FALSE	FALSE	FALSE	FALSE	FALSE	FALSE	1	FALSE	TRUE	Never married	FALSE	TRUE	FALSE	FALSE	Yes	TRUE	FALSE	FALSE	Strongly agree	FALSE	TRUE	FALSE	FALSE	FALSE	FALSE	Agree	TRUE	FALSE
22	TRUE	FALSE	FALSE	Male	FALSE	TRUE	FALSE	Business/finance	United States	Bachelor's degree	FALSE	FALSE	FALSE	TRUE	FALSE	FALSE	FALSE	FALSE	FALSE	$35,000 to $49,999	FALSE	FALSE	FALSE	FALSE	FALSE	FALSE	TRUE	2	FALSE	TRUE	Never married	FALSE	TRUE	FALSE	FALSE	No	FALSE	TRUE	FALSE	Strongly agree	FALSE	TRUE	FALSE	FALSE	FALSE	FALSE	Agree	TRUE	FALSE
33	FALSE	TRUE	FALSE	Male	FALSE	TRUE	FALSE	Life, physical, or social science	United States	Bachelor's degree	FALSE	FALSE	FALSE	TRUE	FALSE	FALSE	FALSE	FALSE	FALSE	$50,000 to $74,999	FALSE	FALSE	FALSE	TRUE	FALSE	FALSE	FALSE	2	FALSE	TRUE	Married	TRUE	FALSE	FALSE	FALSE	No	FALSE	TRUE	FALSE	Agree	TRUE	FALSE	FALSE	FALSE	FALSE	FALSE	Agree	TRUE	FALSE
21	TRUE	FALSE	FALSE	Other	FALSE	FALSE	TRUE	Arts, design, entertainment, sports, or media	United States	Bachelor's degree	FALSE	FALSE	FALSE	TRUE	FALSE	FALSE	FALSE	FALSE	FALSE	Less than $20,000	FALSE	TRUE	FALSE	FALSE	FALSE	FALSE	FALSE	1	FALSE	TRUE	Never married	FALSE	TRUE	FALSE	FALSE	No	FALSE	TRUE	FALSE	Agree	TRUE	FALSE	FALSE	FALSE	FALSE	FALSE	Agree	TRUE	FALSE
22	TRUE	FALSE	FALSE	Female	TRUE	FALSE	FALSE	Student	United States	Some college, no degree	FALSE	FALSE	TRUE	FALSE	FALSE	FALSE	FALSE	FALSE	FALSE	Less than $20,000	FALSE	TRUE	FALSE	FALSE	FALSE	FALSE	FALSE	1	FALSE	TRUE	Never married	FALSE	TRUE	FALSE	FALSE	No	FALSE	TRUE	FALSE	Strongly agree	FALSE	TRUE	FALSE	FALSE	FALSE	FALSE	Not sure	FALSE	FALSE
28	TRUE	FALSE	FALSE	Female	TRUE	FALSE	FALSE	Seeking work	United States	Associate degree	FALSE	FALSE	FALSE	FALSE	FALSE	FALSE	TRUE	FALSE	FALSE	Less than $20,000	FALSE	TRUE	FALSE	FALSE	FALSE	FALSE	FALSE	1	FALSE	TRUE	Divorced/widowed	FALSE	FALSE	TRUE	FALSE	Yes	TRUE	FALSE	FALSE	Strongly agree	FALSE	TRUE	FALSE	FALSE	FALSE	FALSE	Agree	TRUE	FALSE
18	TRUE	FALSE	FALSE	Male	FALSE	TRUE	FALSE	Student	United States	High school or equivalent	FALSE	TRUE	FALSE	FALSE	FALSE	FALSE	FALSE	FALSE	FALSE	Less than $20,000	FALSE	TRUE	FALSE	FALSE	FALSE	FALSE	FALSE	1	FALSE	TRUE	Never married	FALSE	TRUE	FALSE	FALSE	No	FALSE	TRUE	FALSE	Strongly agree	FALSE	TRUE	FALSE	FALSE	FALSE	FALSE	Agree	TRUE	FALSE
21	TRUE	FALSE	FALSE	Male	FALSE	TRUE	FALSE	Student	United States	Bachelor's degree	FALSE	FALSE	FALSE	TRUE	FALSE	FALSE	FALSE	FALSE	FALSE	$50,000 to $74,999	FALSE	FALSE	FALSE	TRUE	FALSE	FALSE	FALSE	3	TRUE	FALSE	Never married	FALSE	TRUE	FALSE	FALSE	No	FALSE	TRUE	FALSE	Strongly agree	FALSE	TRUE	FALSE	FALSE	FALSE	FALSE	Agree	TRUE	FALSE
22	TRUE	FALSE	FALSE	Other	FALSE	FALSE	TRUE	Arts, design, entertainment, sports, or media	United States	Some college, no degree	FALSE	FALSE	TRUE	FALSE	FALSE	FALSE	FALSE	FALSE	FALSE	Less than $20,000	FALSE	TRUE	FALSE	FALSE	FALSE	FALSE	FALSE	1	FALSE	TRUE	Never married	FALSE	TRUE	FALSE	FALSE	No	FALSE	TRUE	FALSE	Strongly agree	FALSE	TRUE	FALSE	FALSE	FALSE	FALSE	Agree	TRUE	FALSE
35	FALSE	TRUE	FALSE	Male	FALSE	TRUE	FALSE	Construction and extraction	United States	Some college, no degree	FALSE	FALSE	TRUE	FALSE	FALSE	FALSE	FALSE	FALSE	FALSE	$20,000 to $34,999	TRUE	FALSE	FALSE	FALSE	FALSE	FALSE	FALSE	1	FALSE	TRUE	Never married	FALSE	TRUE	FALSE	FALSE	No	FALSE	TRUE	FALSE	Not sure	FALSE	FALSE	TRUE	FALSE	FALSE	FALSE	Agree	TRUE	FALSE
23	TRUE	FALSE	FALSE	Male	FALSE	TRUE	FALSE	Student	United States	Some college, no degree	FALSE	FALSE	TRUE	FALSE	FALSE	FALSE	FALSE	FALSE	FALSE	Less than $20,000	FALSE	TRUE	FALSE	FALSE	FALSE	FALSE	FALSE	1	FALSE	TRUE	Never married	FALSE	TRUE	FALSE	FALSE	No	FALSE	TRUE	FALSE	Strongly agree	FALSE	TRUE	FALSE	FALSE	FALSE	FALSE	Agree	TRUE	FALSE
39	FALSE	TRUE	FALSE	Female	TRUE	FALSE	FALSE	Homemaker	United States	Some college, no degree	FALSE	FALSE	TRUE	FALSE	FALSE	FALSE	FALSE	FALSE	FALSE	Less than $20,000	FALSE	TRUE	FALSE	FALSE	FALSE	FALSE	FALSE	1	FALSE	TRUE	Married	TRUE	FALSE	FALSE	FALSE	Yes	TRUE	FALSE	FALSE	Strongly agree	FALSE	TRUE	FALSE	FALSE	FALSE	FALSE	Not sure	FALSE	FALSE
27	TRUE	FALSE	FALSE	Male	FALSE	TRUE	FALSE	Seeking work	United States	Some college, no degree	FALSE	FALSE	TRUE	FALSE	FALSE	FALSE	FALSE	FALSE	FALSE	$20,000 to $34,999	TRUE	FALSE	FALSE	FALSE	FALSE	FALSE	FALSE	1	FALSE	TRUE	Never married	FALSE	TRUE	FALSE	FALSE	Yes	TRUE	FALSE	FALSE	Strongly agree	FALSE	TRUE	FALSE	FALSE	FALSE	FALSE	Disagree	FALSE	FALSE
58	FALSE	TRUE	FALSE	Male	FALSE	TRUE	FALSE	Retired	United States	Some college, no degree	FALSE	FALSE	TRUE	FALSE	FALSE	FALSE	FALSE	FALSE	FALSE	$35,000 to $49,999	FALSE	FALSE	FALSE	FALSE	FALSE	FALSE	TRUE	1	FALSE	TRUE	Married	TRUE	FALSE	FALSE	FALSE	Yes	TRUE	FALSE	FALSE	Agree	TRUE	FALSE	FALSE	FALSE	FALSE	FALSE	Not sure	FALSE	FALSE
25	TRUE	FALSE	FALSE	Female	TRUE	FALSE	FALSE		United States	Bachelor's degree	FALSE	FALSE	FALSE	TRUE	FALSE	FALSE	FALSE	FALSE	FALSE	$20,000 to $34,999	TRUE	FALSE	FALSE	FALSE	FALSE	FALSE	FALSE	1	FALSE	TRUE	Never married	FALSE	TRUE	FALSE	FALSE	No	FALSE	TRUE	FALSE	Strongly agree	FALSE	TRUE	FALSE	FALSE	FALSE	FALSE	Agree	TRUE	FALSE
70	FALSE	FALSE	TRUE	Female	TRUE	FALSE	FALSE	Retired	United States	Some college, no degree	FALSE	FALSE	TRUE	FALSE	FALSE	FALSE	FALSE	FALSE	FALSE	$20,000 to $34,999	TRUE	FALSE	FALSE	FALSE	FALSE	FALSE	FALSE	1	FALSE	TRUE	Divorced/widowed	FALSE	FALSE	TRUE	FALSE	No	FALSE	TRUE	FALSE	Strongly agree	FALSE	TRUE	FALSE	FALSE	FALSE	FALSE	Disagree	FALSE	FALSE
24	TRUE	FALSE	FALSE	Female	TRUE	FALSE	FALSE	Food preparation and service	United States	High school or equivalent	FALSE	TRUE	FALSE	FALSE	FALSE	FALSE	FALSE	FALSE	FALSE	Less than $20,000	FALSE	TRUE	FALSE	FALSE	FALSE	FALSE	FALSE	1	FALSE	TRUE	Never married	FALSE	TRUE	FALSE	FALSE	Yes	TRUE	FALSE	FALSE	Disagree	FALSE	FALSE	FALSE	FALSE	TRUE	FALSE	Not sure	FALSE	FALSE
29	TRUE	FALSE	FALSE	Female	TRUE	FALSE	FALSE	Education	United States	Bachelor's degree	FALSE	FALSE	FALSE	TRUE	FALSE	FALSE	FALSE	FALSE	FALSE	Less than $20,000	FALSE	TRUE	FALSE	FALSE	FALSE	FALSE	FALSE	1	FALSE	TRUE	Never married	FALSE	TRUE	FALSE	FALSE	No	FALSE	TRUE	FALSE	Agree	TRUE	FALSE	FALSE	FALSE	FALSE	FALSE	Agree	TRUE	FALSE
49	FALSE	TRUE	FALSE	Female	TRUE	FALSE	FALSE	Personal care services	United States	Some college, no degree	FALSE	FALSE	TRUE	FALSE	FALSE	FALSE	FALSE	FALSE	FALSE	Less than $20,000	FALSE	TRUE	FALSE	FALSE	FALSE	FALSE	FALSE	1	FALSE	TRUE	Divorced/widowed	FALSE	FALSE	TRUE	FALSE	Yes	TRUE	FALSE	FALSE	Agree	TRUE	FALSE	FALSE	FALSE	FALSE	FALSE	Not sure	FALSE	FALSE
34	FALSE	TRUE	FALSE	Male	FALSE	TRUE	FALSE	Production and manufacturing	United States	Some college, no degree	FALSE	FALSE	TRUE	FALSE	FALSE	FALSE	FALSE	FALSE	FALSE	$20,000 to $34,999	TRUE	FALSE	FALSE	FALSE	FALSE	FALSE	FALSE	1	FALSE	TRUE	Never married	FALSE	TRUE	FALSE	FALSE	Yes	TRUE	FALSE	FALSE	Strongly agree	FALSE	TRUE	FALSE	FALSE	FALSE	FALSE	Agree	TRUE	FALSE
32	FALSE	TRUE	FALSE	Male	FALSE	TRUE	FALSE	Community and social service	United States	Bachelor's degree	FALSE	FALSE	FALSE	TRUE	FALSE	FALSE	FALSE	FALSE	FALSE	$35,000 to $49,999	FALSE	FALSE	FALSE	FALSE	FALSE	FALSE	TRUE	2	FALSE	TRUE	Never married	FALSE	TRUE	FALSE	FALSE	No	FALSE	TRUE	FALSE	Agree	TRUE	FALSE	FALSE	FALSE	FALSE	FALSE	Agree	TRUE	FALSE
44	FALSE	TRUE	FALSE	Female	TRUE	FALSE	FALSE	Community and social service	United States	Doctoral or professional degree	FALSE	FALSE	FALSE	FALSE	TRUE	FALSE	FALSE	FALSE	FALSE	$20,000 to $34,999	TRUE	FALSE	FALSE	FALSE	FALSE	FALSE	FALSE	1	FALSE	TRUE	Divorced/widowed	FALSE	FALSE	TRUE	FALSE	Yes	TRUE	FALSE	FALSE	Agree	TRUE	FALSE	FALSE	FALSE	FALSE	FALSE	Agree	TRUE	FALSE
28	TRUE	FALSE	FALSE	Male	FALSE	TRUE	FALSE	Office and administrative support	United States	Bachelor's degree	FALSE	FALSE	FALSE	TRUE	FALSE	FALSE	FALSE	FALSE	FALSE	$20,000 to $34,999	TRUE	FALSE	FALSE	FALSE	FALSE	FALSE	FALSE	1	FALSE	TRUE	Never married	FALSE	TRUE	FALSE	FALSE	No	FALSE	TRUE	FALSE	Agree	TRUE	FALSE	FALSE	FALSE	FALSE	FALSE	Disagree	FALSE	FALSE
46	FALSE	TRUE	FALSE	Female	TRUE	FALSE	FALSE	Office and administrative support	United States	Some college, no degree	FALSE	FALSE	TRUE	FALSE	FALSE	FALSE	FALSE	FALSE	FALSE	Less than $20,000	FALSE	TRUE	FALSE	FALSE	FALSE	FALSE	FALSE	1	FALSE	TRUE	Divorced/widowed	FALSE	FALSE	TRUE	FALSE	No	FALSE	TRUE	FALSE	Agree	TRUE	FALSE	FALSE	FALSE	FALSE	FALSE	Agree	TRUE	FALSE
44	FALSE	TRUE	FALSE	Male	FALSE	TRUE	FALSE	Installation, maintenance, and repair		High school or equivalent	FALSE	TRUE	FALSE	FALSE	FALSE	FALSE	FALSE	FALSE	FALSE	Less than $20,000	FALSE	TRUE	FALSE	FALSE	FALSE	FALSE	FALSE	1	FALSE	TRUE	Never married	FALSE	TRUE	FALSE	FALSE	Yes	TRUE	FALSE	FALSE	Strongly agree	FALSE	TRUE	FALSE	FALSE	FALSE	FALSE	Not sure	FALSE	FALSE
42	FALSE	TRUE	FALSE	Male	FALSE	TRUE	FALSE	Arts, design, entertainment, sports, or media	United States	High school or equivalent	FALSE	TRUE	FALSE	FALSE	FALSE	FALSE	FALSE	FALSE	FALSE	Less than $20,000	FALSE	TRUE	FALSE	FALSE	FALSE	FALSE	FALSE	1	FALSE	TRUE	Never married	FALSE	TRUE	FALSE	FALSE	Yes	TRUE	FALSE	FALSE	Agree	TRUE	FALSE	FALSE	FALSE	FALSE	FALSE	Not sure	FALSE	FALSE
30	FALSE	TRUE	FALSE	Male	FALSE	TRUE	FALSE	Pet Services	United States	Bachelor's degree	FALSE	FALSE	FALSE	TRUE	FALSE	FALSE	FALSE	FALSE	FALSE	$35,000 to $49,999	FALSE	FALSE	FALSE	FALSE	FALSE	FALSE	TRUE	2	FALSE	TRUE	Divorced/widowed	FALSE	FALSE	TRUE	FALSE	No	FALSE	TRUE	FALSE	Agree	TRUE	FALSE	FALSE	FALSE	FALSE	FALSE	Not sure	FALSE	FALSE
26	TRUE	FALSE	FALSE	Female	TRUE	FALSE	FALSE	Homemaker	United States	Some college, no degree	FALSE	FALSE	TRUE	FALSE	FALSE	FALSE	FALSE	FALSE	FALSE	$20,000 to $34,999	TRUE	FALSE	FALSE	FALSE	FALSE	FALSE	FALSE	1	FALSE	TRUE	Never married	FALSE	TRUE	FALSE	FALSE	Yes	TRUE	FALSE	FALSE	Strongly agree	FALSE	TRUE	FALSE	FALSE	FALSE	FALSE	Disagree	FALSE	FALSE
39	FALSE	TRUE	FALSE	Female	TRUE	FALSE	FALSE	Community and social service		Bachelor's degree	FALSE	FALSE	FALSE	TRUE	FALSE	FALSE	FALSE	FALSE	FALSE	$20,000 to $34,999	TRUE	FALSE	FALSE	FALSE	FALSE	FALSE	FALSE	1	FALSE	TRUE	Divorced/widowed	FALSE	FALSE	TRUE	FALSE	Yes	TRUE	FALSE	FALSE	Strongly agree	FALSE	TRUE	FALSE	FALSE	FALSE	FALSE	Not sure	FALSE	FALSE
28	TRUE	FALSE	FALSE	Female	TRUE	FALSE	FALSE	Seeking work	United States	Some college, no degree	FALSE	FALSE	TRUE	FALSE	FALSE	FALSE	FALSE	FALSE	FALSE	Less than $20,000	FALSE	TRUE	FALSE	FALSE	FALSE	FALSE	FALSE	1	FALSE	TRUE	Never married	FALSE	TRUE	FALSE	FALSE	No	FALSE	TRUE	FALSE	Agree	TRUE	FALSE	FALSE	FALSE	FALSE	FALSE	Agree	TRUE	FALSE
23	TRUE	FALSE	FALSE	Female	TRUE	FALSE	FALSE	Food preparation and service	United States	Some college, no degree	FALSE	FALSE	TRUE	FALSE	FALSE	FALSE	FALSE	FALSE	FALSE	Less than $20,000	FALSE	TRUE	FALSE	FALSE	FALSE	FALSE	FALSE	1	FALSE	TRUE	Never married	FALSE	TRUE	FALSE	FALSE	No	FALSE	TRUE	FALSE	Agree	TRUE	FALSE	FALSE	FALSE	FALSE	FALSE	Agree	TRUE	FALSE
24	TRUE	FALSE	FALSE	Male	FALSE	TRUE	FALSE	Education	United States	Bachelor's degree	FALSE	FALSE	FALSE	TRUE	FALSE	FALSE	FALSE	FALSE	FALSE	$35,000 to $49,999	FALSE	FALSE	FALSE	FALSE	FALSE	FALSE	TRUE	2	FALSE	TRUE	Married	TRUE	FALSE	FALSE	FALSE	No	FALSE	TRUE	FALSE	Strongly agree	FALSE	TRUE	FALSE	FALSE	FALSE	FALSE	Agree	TRUE	FALSE
31	FALSE	TRUE	FALSE	Female	TRUE	FALSE	FALSE	Seeking work	United States	Associate degree	FALSE	FALSE	FALSE	FALSE	FALSE	FALSE	TRUE	FALSE	FALSE	Less than $20,000	FALSE	TRUE	FALSE	FALSE	FALSE	FALSE	FALSE	1	FALSE	TRUE	Divorced/widowed	FALSE	FALSE	TRUE	FALSE	Yes	TRUE	FALSE	FALSE	Not sure	FALSE	FALSE	TRUE	FALSE	FALSE	FALSE	Strongly agree	FALSE	FALSE
28	TRUE	FALSE	FALSE	Female	TRUE	FALSE	FALSE	Office and administrative support	United States	Associate degree	FALSE	FALSE	FALSE	FALSE	FALSE	FALSE	TRUE	FALSE	FALSE	$20,000 to $34,999	TRUE	FALSE	FALSE	FALSE	FALSE	FALSE	FALSE	1	FALSE	TRUE	Married	TRUE	FALSE	FALSE	FALSE	No	FALSE	TRUE	FALSE	Agree	TRUE	FALSE	FALSE	FALSE	FALSE	FALSE	Agree	TRUE	FALSE
36	FALSE	TRUE	FALSE	Male	FALSE	TRUE	FALSE	Transportation and material moving	United States	Some college, no degree	FALSE	FALSE	TRUE	FALSE	FALSE	FALSE	FALSE	FALSE	FALSE	$20,000 to $34,999	TRUE	FALSE	FALSE	FALSE	FALSE	FALSE	FALSE	1	FALSE	TRUE	Never married	FALSE	TRUE	FALSE	FALSE	No	FALSE	TRUE	FALSE	Strongly agree	FALSE	TRUE	FALSE	FALSE	FALSE	FALSE	Agree	TRUE	FALSE
65	FALSE	FALSE	TRUE	Female	TRUE	FALSE	FALSE	Community and social service	United States	Bachelor's degree	FALSE	FALSE	FALSE	TRUE	FALSE	FALSE	FALSE	FALSE	FALSE	$20,000 to $34,999	TRUE	FALSE	FALSE	FALSE	FALSE	FALSE	FALSE	1	FALSE	TRUE	Never married	FALSE	TRUE	FALSE	FALSE	No	FALSE	TRUE	FALSE	Strongly agree	FALSE	TRUE	FALSE	FALSE	FALSE	FALSE	Agree	TRUE	FALSE
23	TRUE	FALSE	FALSE	Male	FALSE	TRUE	FALSE	Farming, fishing, and forestry	United States	Some college, no degree	FALSE	FALSE	TRUE	FALSE	FALSE	FALSE	FALSE	FALSE	FALSE	$20,000 to $34,999	TRUE	FALSE	FALSE	FALSE	FALSE	FALSE	FALSE	1	FALSE	TRUE	Never married	FALSE	TRUE	FALSE	FALSE	No	FALSE	TRUE	FALSE	Agree	TRUE	FALSE	FALSE	FALSE	FALSE	FALSE	Agree	TRUE	FALSE
37	FALSE	TRUE	FALSE	Male	FALSE	TRUE	FALSE	Building and grounds cleaning and maintenance	United States	High school or equivalent	FALSE	TRUE	FALSE	FALSE	FALSE	FALSE	FALSE	FALSE	FALSE	$35,000 to $49,999	FALSE	FALSE	FALSE	FALSE	FALSE	FALSE	TRUE	1	FALSE	TRUE	Never married	FALSE	TRUE	FALSE	FALSE	No	FALSE	TRUE	FALSE	Agree	TRUE	FALSE	FALSE	FALSE	FALSE	FALSE	Not sure	FALSE	FALSE
25	TRUE	FALSE	FALSE	Male	FALSE	TRUE	FALSE	Arts, design, entertainment, sports, or media	United States	Some college, no degree	FALSE	FALSE	TRUE	FALSE	FALSE	FALSE	FALSE	FALSE	FALSE	Less than $20,000	FALSE	TRUE	FALSE	FALSE	FALSE	FALSE	FALSE	1	FALSE	TRUE	Never married	FALSE	TRUE	FALSE	FALSE	No	FALSE	TRUE	FALSE	Strongly agree	FALSE	TRUE	FALSE	FALSE	FALSE	FALSE	Not sure	FALSE	FALSE
27	TRUE	FALSE	FALSE	Male	FALSE	TRUE	FALSE	Construction and extraction	United States	High school or equivalent	FALSE	TRUE	FALSE	FALSE	FALSE	FALSE	FALSE	FALSE	FALSE	$20,000 to $34,999	TRUE	FALSE	FALSE	FALSE	FALSE	FALSE	FALSE	1	FALSE	TRUE	Never married	FALSE	TRUE	FALSE	FALSE	Yes	TRUE	FALSE	FALSE	Strongly agree	FALSE	TRUE	FALSE	FALSE	FALSE	FALSE	Not sure	FALSE	FALSE
29	TRUE	FALSE	FALSE	Female	TRUE	FALSE	FALSE	Education	United States	Graduate degree (e.g. Master)	TRUE	FALSE	FALSE	FALSE	FALSE	FALSE	FALSE	FALSE	FALSE	$50,000 to $74,999	FALSE	FALSE	FALSE	TRUE	FALSE	FALSE	FALSE	2	FALSE	TRUE	Married	TRUE	FALSE	FALSE	FALSE	Yes	TRUE	FALSE	FALSE	Strongly agree	FALSE	TRUE	FALSE	FALSE	FALSE	FALSE	Strongly agree	FALSE	FALSE
25	TRUE	FALSE	FALSE	Male	FALSE	TRUE	FALSE	Office and administrative support	United States	Some college, no degree	FALSE	FALSE	TRUE	FALSE	FALSE	FALSE	FALSE	FALSE	FALSE	Less than $20,000	FALSE	TRUE	FALSE	FALSE	FALSE	FALSE	FALSE	1	FALSE	TRUE	Never married	FALSE	TRUE	FALSE	FALSE	No	FALSE	TRUE	FALSE	Strongly agree	FALSE	TRUE	FALSE	FALSE	FALSE	FALSE	Disagree	FALSE	FALSE
72	FALSE	FALSE	TRUE	Male	FALSE	TRUE	FALSE	Computers or math	United States	Bachelor's degree	FALSE	FALSE	FALSE	TRUE	FALSE	FALSE	FALSE	FALSE	FALSE	$50,000 to $74,999	FALSE	FALSE	FALSE	TRUE	FALSE	FALSE	FALSE	1	FALSE	TRUE	Divorced/widowed	FALSE	FALSE	TRUE	FALSE	Yes	TRUE	FALSE	FALSE	Strongly agree	FALSE	TRUE	FALSE	FALSE	FALSE	FALSE	Not sure	FALSE	FALSE
30	FALSE	TRUE	FALSE	Male	FALSE	TRUE	FALSE	Education	United States	Graduate degree (e.g. Master)	TRUE	FALSE	FALSE	FALSE	FALSE	FALSE	FALSE	FALSE	FALSE	$35,000 to $49,999	FALSE	FALSE	FALSE	FALSE	FALSE	FALSE	TRUE	2	FALSE	TRUE	Married	TRUE	FALSE	FALSE	FALSE	No	FALSE	TRUE	FALSE	Agree	TRUE	FALSE	FALSE	FALSE	FALSE	FALSE	Not sure	FALSE	FALSE
57	FALSE	TRUE	FALSE	Female	TRUE	FALSE	FALSE	Seeking work	United States	High school or equivalent	FALSE	TRUE	FALSE	FALSE	FALSE	FALSE	FALSE	FALSE	FALSE	Less than $20,000	FALSE	TRUE	FALSE	FALSE	FALSE	FALSE	FALSE	1	FALSE	TRUE	Divorced/widowed	FALSE	FALSE	TRUE	FALSE	Yes	TRUE	FALSE	FALSE	Agree	TRUE	FALSE	FALSE	FALSE	FALSE	FALSE	Disagree	FALSE	FALSE
41	FALSE	TRUE	FALSE	Female	TRUE	FALSE	FALSE	Food preparation and service	United States	Associate degree	FALSE	FALSE	FALSE	FALSE	FALSE	FALSE	TRUE	FALSE	FALSE	$20,000 to $34,999	TRUE	FALSE	FALSE	FALSE	FALSE	FALSE	FALSE	1	FALSE	TRUE	Never married	FALSE	TRUE	FALSE	FALSE	No	FALSE	TRUE	FALSE	Agree	TRUE	FALSE	FALSE	FALSE	FALSE	FALSE	Not sure	FALSE	FALSE
29	TRUE	FALSE	FALSE	Female	TRUE	FALSE	FALSE	Food preparation and service	United States	High school or equivalent	FALSE	TRUE	FALSE	FALSE	FALSE	FALSE	FALSE	FALSE	FALSE	$20,000 to $34,999	TRUE	FALSE	FALSE	FALSE	FALSE	FALSE	FALSE	1	FALSE	TRUE	Never married	FALSE	TRUE	FALSE	FALSE	No	FALSE	TRUE	FALSE	Agree	TRUE	FALSE	FALSE	FALSE	FALSE	FALSE	Disagree	FALSE	FALSE
23	TRUE	FALSE	FALSE	Female	TRUE	FALSE	FALSE	Arts, design, entertainment, sports, or media	United States	Associate degree	FALSE	FALSE	FALSE	FALSE	FALSE	FALSE	TRUE	FALSE	FALSE	$20,000 to $34,999	TRUE	FALSE	FALSE	FALSE	FALSE	FALSE	FALSE	1	FALSE	TRUE	Never married	FALSE	TRUE	FALSE	FALSE	No	FALSE	TRUE	FALSE	Strongly agree	FALSE	TRUE	FALSE	FALSE	FALSE	FALSE	Strongly agree	FALSE	FALSE
43	FALSE	TRUE	FALSE	Male	FALSE	TRUE	FALSE	Production and manufacturing	United States	Bachelor's degree	FALSE	FALSE	FALSE	TRUE	FALSE	FALSE	FALSE	FALSE	FALSE	$50,000 to $74,999	FALSE	FALSE	FALSE	TRUE	FALSE	FALSE	FALSE	2	FALSE	TRUE	Married	TRUE	FALSE	FALSE	FALSE	Yes	TRUE	FALSE	FALSE	Strongly agree	FALSE	TRUE	FALSE	FALSE	FALSE	FALSE	Disagree	FALSE	FALSE
44	FALSE	TRUE	FALSE	Female	TRUE	FALSE	FALSE	Education	United States	Graduate degree (e.g. Master)	TRUE	FALSE	FALSE	FALSE	FALSE	FALSE	FALSE	FALSE	FALSE	$20,000 to $34,999	TRUE	FALSE	FALSE	FALSE	FALSE	FALSE	FALSE	1	FALSE	TRUE	Divorced/widowed	FALSE	FALSE	TRUE	FALSE	Yes	TRUE	FALSE	FALSE	Agree	TRUE	FALSE	FALSE	FALSE	FALSE	FALSE	Agree	TRUE	FALSE
46	FALSE	TRUE	FALSE	Male	FALSE	TRUE	FALSE	Community and social service	United States	Graduate degree (e.g. Master)	TRUE	FALSE	FALSE	FALSE	FALSE	FALSE	FALSE	FALSE	FALSE	$75,000 to $99,999	FALSE	FALSE	FALSE	FALSE	TRUE	FALSE	FALSE	2	FALSE	TRUE	Married	TRUE	FALSE	FALSE	FALSE	Yes	TRUE	FALSE	FALSE	Strongly agree	FALSE	TRUE	FALSE	FALSE	FALSE	FALSE	Not sure	FALSE	FALSE
22	TRUE	FALSE	FALSE	Female	TRUE	FALSE	FALSE	Student	United States	Bachelor's degree	FALSE	FALSE	FALSE	TRUE	FALSE	FALSE	FALSE	FALSE	FALSE	Less than $20,000	FALSE	TRUE	FALSE	FALSE	FALSE	FALSE	FALSE	1	FALSE	TRUE	Never married	FALSE	TRUE	FALSE	FALSE	No	FALSE	TRUE	FALSE	Strongly agree	FALSE	TRUE	FALSE	FALSE	FALSE	FALSE	Agree	TRUE	FALSE
34	FALSE	TRUE	FALSE	Female	TRUE	FALSE	FALSE	Arts, design, entertainment, sports, or media	United States	Graduate degree (e.g. Master)	TRUE	FALSE	FALSE	FALSE	FALSE	FALSE	FALSE	FALSE	FALSE	$20,000 to $34,999	TRUE	FALSE	FALSE	FALSE	FALSE	FALSE	FALSE	1	FALSE	TRUE	Never married	FALSE	TRUE	FALSE	FALSE	Yes	TRUE	FALSE	FALSE	Agree	TRUE	FALSE	FALSE	FALSE	FALSE	FALSE	Strongly agree	FALSE	FALSE
39	FALSE	TRUE	FALSE	Female	TRUE	FALSE	FALSE		United States	High school or equivalent	FALSE	TRUE	FALSE	FALSE	FALSE	FALSE	FALSE	FALSE	FALSE	Less than $20,000	FALSE	TRUE	FALSE	FALSE	FALSE	FALSE	FALSE	1	FALSE	TRUE	Married	TRUE	FALSE	FALSE	FALSE	Yes	TRUE	FALSE	FALSE	Strongly agree	FALSE	TRUE	FALSE	FALSE	FALSE	FALSE	Strongly disagree	FALSE	TRUE
22	TRUE	FALSE	FALSE	Female	TRUE	FALSE	FALSE		United States	Associate degree	FALSE	FALSE	FALSE	FALSE	FALSE	FALSE	TRUE	FALSE	FALSE	Less than $20,000	FALSE	TRUE	FALSE	FALSE	FALSE	FALSE	FALSE	1	FALSE	TRUE	Never married	FALSE	TRUE	FALSE	FALSE	No	FALSE	TRUE	FALSE	Strongly agree	FALSE	TRUE	FALSE	FALSE	FALSE	FALSE	Agree	TRUE	FALSE
24	TRUE	FALSE	FALSE	Male	FALSE	TRUE	FALSE	Arts, design, entertainment, sports, or media	United States	High school or equivalent	FALSE	TRUE	FALSE	FALSE	FALSE	FALSE	FALSE	FALSE	FALSE	$20,000 to $34,999	TRUE	FALSE	FALSE	FALSE	FALSE	FALSE	FALSE	1	FALSE	TRUE	Never married	FALSE	TRUE	FALSE	FALSE	No	FALSE	TRUE	FALSE	Strongly agree	FALSE	TRUE	FALSE	FALSE	FALSE	FALSE	Agree	TRUE	FALSE
23	TRUE	FALSE	FALSE	Female	TRUE	FALSE	FALSE	Community and social service	United States	Bachelor's degree	FALSE	FALSE	FALSE	TRUE	FALSE	FALSE	FALSE	FALSE	FALSE	$20,000 to $34,999	TRUE	FALSE	FALSE	FALSE	FALSE	FALSE	FALSE	1	FALSE	TRUE	Never married	FALSE	TRUE	FALSE	FALSE	No	FALSE	TRUE	FALSE	Strongly agree	FALSE	TRUE	FALSE	FALSE	FALSE	FALSE	Strongly disagree	FALSE	TRUE
23	TRUE	FALSE	FALSE	Female	TRUE	FALSE	FALSE	Arts, design, entertainment, sports, or media	United States	Bachelor's degree	FALSE	FALSE	FALSE	TRUE	FALSE	FALSE	FALSE	FALSE	FALSE	Less than $20,000	FALSE	TRUE	FALSE	FALSE	FALSE	FALSE	FALSE	1	FALSE	TRUE	Never married	FALSE	TRUE	FALSE	FALSE	No	FALSE	TRUE	FALSE	Strongly agree	FALSE	TRUE	FALSE	FALSE	FALSE	FALSE	Not sure	FALSE	FALSE
18	TRUE	FALSE	FALSE	Female	TRUE	FALSE	FALSE	Food preparation and service	United States	High school or equivalent	FALSE	TRUE	FALSE	FALSE	FALSE	FALSE	FALSE	FALSE	FALSE	Less than $20,000	FALSE	TRUE	FALSE	FALSE	FALSE	FALSE	FALSE	1	FALSE	TRUE	Never married	FALSE	TRUE	FALSE	FALSE	No	FALSE	TRUE	FALSE	Strongly agree	FALSE	TRUE	FALSE	FALSE	FALSE	FALSE	Agree	TRUE	FALSE
25	TRUE	FALSE	FALSE	Female	TRUE	FALSE	FALSE	Transportation and material moving	United States	Some college, no degree	FALSE	FALSE	TRUE	FALSE	FALSE	FALSE	FALSE	FALSE	FALSE	Less than $20,000	FALSE	TRUE	FALSE	FALSE	FALSE	FALSE	FALSE	1	FALSE	TRUE	Never married	FALSE	TRUE	FALSE	FALSE	No	FALSE	TRUE	FALSE	Strongly agree	FALSE	TRUE	FALSE	FALSE	FALSE	FALSE	Agree	TRUE	FALSE
31	FALSE	TRUE	FALSE	Male	FALSE	TRUE	FALSE	Food preparation and service	United States	Bachelor's degree	FALSE	FALSE	FALSE	TRUE	FALSE	FALSE	FALSE	FALSE	FALSE	$35,000 to $49,999	FALSE	FALSE	FALSE	FALSE	FALSE	FALSE	TRUE	2	FALSE	TRUE	Never married	FALSE	TRUE	FALSE	FALSE	No	FALSE	TRUE	FALSE	Strongly agree	FALSE	TRUE	FALSE	FALSE	FALSE	FALSE	Not sure	FALSE	FALSE
42	FALSE	TRUE	FALSE	Male	FALSE	TRUE	FALSE	Education	United States	Bachelor's degree	FALSE	FALSE	FALSE	TRUE	FALSE	FALSE	FALSE	FALSE	FALSE	Less than $20,000	FALSE	TRUE	FALSE	FALSE	FALSE	FALSE	FALSE	1	FALSE	TRUE	Married	TRUE	FALSE	FALSE	FALSE	Yes	TRUE	FALSE	FALSE	Agree	TRUE	FALSE	FALSE	FALSE	FALSE	FALSE	Disagree	FALSE	FALSE
28	TRUE	FALSE	FALSE	Female	TRUE	FALSE	FALSE	Healthcare	United States	Bachelor's degree	FALSE	FALSE	FALSE	TRUE	FALSE	FALSE	FALSE	FALSE	FALSE	$35,000 to $49,999	FALSE	FALSE	FALSE	FALSE	FALSE	FALSE	TRUE	2	FALSE	TRUE	Never married	FALSE	TRUE	FALSE	FALSE	No	FALSE	TRUE	FALSE	Strongly agree	FALSE	TRUE	FALSE	FALSE	FALSE	FALSE	Agree	TRUE	FALSE
30	FALSE	TRUE	FALSE	Female	TRUE	FALSE	FALSE	Life, physical, or social science	United States	Bachelor's degree	FALSE	FALSE	FALSE	TRUE	FALSE	FALSE	FALSE	FALSE	FALSE	Over $100,000	FALSE	FALSE	TRUE	FALSE	FALSE	FALSE	FALSE	4	TRUE	FALSE	Never married	FALSE	TRUE	FALSE	FALSE	No	FALSE	TRUE	FALSE	Strongly agree	FALSE	TRUE	FALSE	FALSE	FALSE	FALSE	Disagree	FALSE	FALSE
67	FALSE	FALSE	TRUE	Male	FALSE	TRUE	FALSE	Arts, design, entertainment, sports, or media	United States	Bachelor's degree	FALSE	FALSE	FALSE	TRUE	FALSE	FALSE	FALSE	FALSE	FALSE	$20,000 to $34,999	TRUE	FALSE	FALSE	FALSE	FALSE	FALSE	FALSE	1	FALSE	TRUE	Never married	FALSE	TRUE	FALSE	FALSE	No	FALSE	TRUE	FALSE	Agree	TRUE	FALSE	FALSE	FALSE	FALSE	FALSE	Not sure	FALSE	FALSE
40	FALSE	TRUE	FALSE	Male	FALSE	TRUE	FALSE	Arts, design, entertainment, sports, or media	United States	Some college, no degree	FALSE	FALSE	TRUE	FALSE	FALSE	FALSE	FALSE	FALSE	FALSE	Over $100,000	FALSE	FALSE	TRUE	FALSE	FALSE	FALSE	FALSE	3	TRUE	FALSE	Married	TRUE	FALSE	FALSE	FALSE	Yes	TRUE	FALSE	FALSE	Strongly agree	FALSE	TRUE	FALSE	FALSE	FALSE	FALSE	Strongly agree	FALSE	FALSE
52	FALSE	TRUE	FALSE	Female	TRUE	FALSE	FALSE	Business/finance	United States	Associate degree	FALSE	FALSE	FALSE	FALSE	FALSE	FALSE	TRUE	FALSE	FALSE	$50,000 to $74,999	FALSE	FALSE	FALSE	TRUE	FALSE	FALSE	FALSE	1	FALSE	TRUE	Married	TRUE	FALSE	FALSE	FALSE	Yes	TRUE	FALSE	FALSE	Strongly agree	FALSE	TRUE	FALSE	FALSE	FALSE	FALSE	Not sure	FALSE	FALSE
26	TRUE	FALSE	FALSE	Male	FALSE	TRUE	FALSE	Seeking work	United States	Some college, no degree	FALSE	FALSE	TRUE	FALSE	FALSE	FALSE	FALSE	FALSE	FALSE	Less than $20,000	FALSE	TRUE	FALSE	FALSE	FALSE	FALSE	FALSE	1	FALSE	TRUE	Married	TRUE	FALSE	FALSE	FALSE	No	FALSE	TRUE	FALSE	Strongly agree	FALSE	TRUE	FALSE	FALSE	FALSE	FALSE	Disagree	FALSE	FALSE
45	FALSE	TRUE	FALSE	Male	FALSE	TRUE	FALSE	Business/finance	United States	Bachelor's degree	FALSE	FALSE	FALSE	TRUE	FALSE	FALSE	FALSE	FALSE	FALSE	$35,000 to $49,999	FALSE	FALSE	FALSE	FALSE	FALSE	FALSE	TRUE	1	FALSE	TRUE	Divorced/widowed	FALSE	FALSE	TRUE	FALSE	Yes	TRUE	FALSE	FALSE	Strongly agree	FALSE	TRUE	FALSE	FALSE	FALSE	FALSE	Strongly disagree	FALSE	TRUE
62	FALSE	TRUE	FALSE	Female	TRUE	FALSE	FALSE	Office and administrative support	United States	Some college, no degree	FALSE	FALSE	TRUE	FALSE	FALSE	FALSE	FALSE	FALSE	FALSE	$20,000 to $34,999	TRUE	FALSE	FALSE	FALSE	FALSE	FALSE	FALSE	1	FALSE	TRUE	Married	TRUE	FALSE	FALSE	FALSE	Yes	TRUE	FALSE	FALSE	Agree	TRUE	FALSE	FALSE	FALSE	FALSE	FALSE	Agree	TRUE	FALSE
32	FALSE	TRUE	FALSE	Female	TRUE	FALSE	FALSE	Student	United States	Some college, no degree	FALSE	FALSE	TRUE	FALSE	FALSE	FALSE	FALSE	FALSE	FALSE	$20,000 to $34,999	TRUE	FALSE	FALSE	FALSE	FALSE	FALSE	FALSE	1	FALSE	TRUE	Never married	FALSE	TRUE	FALSE	FALSE	Yes	TRUE	FALSE	FALSE	Strongly agree	FALSE	TRUE	FALSE	FALSE	FALSE	FALSE	Not sure	FALSE	FALSE
25	TRUE	FALSE	FALSE	Female	TRUE	FALSE	FALSE	Arts, design, entertainment, sports, or media	United States	Associate degree	FALSE	FALSE	FALSE	FALSE	FALSE	FALSE	TRUE	FALSE	FALSE	Less than $20,000	FALSE	TRUE	FALSE	FALSE	FALSE	FALSE	FALSE	1	FALSE	TRUE					TRUE	No	FALSE	TRUE	FALSE	Agree	TRUE	FALSE	FALSE	FALSE	FALSE	FALSE	Not sure	FALSE	FALSE
38	FALSE	TRUE	FALSE	Female	TRUE	FALSE	FALSE	Personal care services	United States	Some college, no degree	FALSE	FALSE	TRUE	FALSE	FALSE	FALSE	FALSE	FALSE	FALSE	$35,000 to $49,999	FALSE	FALSE	FALSE	FALSE	FALSE	FALSE	TRUE	1	FALSE	TRUE	Divorced/widowed	FALSE	FALSE	TRUE	FALSE	Yes	TRUE	FALSE	FALSE	Strongly agree	FALSE	TRUE	FALSE	FALSE	FALSE	FALSE	Strongly agree	FALSE	FALSE
32	FALSE	TRUE	FALSE	Female	TRUE	FALSE	FALSE	Healthcare	United States	Bachelor's degree	FALSE	FALSE	FALSE	TRUE	FALSE	FALSE	FALSE	FALSE	FALSE	Over $100,000	FALSE	FALSE	TRUE	FALSE	FALSE	FALSE	FALSE	3	TRUE	FALSE	Married	TRUE	FALSE	FALSE	FALSE	No	FALSE	TRUE	FALSE	Strongly agree	FALSE	TRUE	FALSE	FALSE	FALSE	FALSE	Not sure	FALSE	FALSE
43	FALSE	TRUE	FALSE	Male	FALSE	TRUE	FALSE	Life, physical, or social science	United States	Bachelor's degree	FALSE	FALSE	FALSE	TRUE	FALSE	FALSE	FALSE	FALSE	FALSE	$75,000 to $99,999	FALSE	FALSE	FALSE	FALSE	TRUE	FALSE	FALSE	2	FALSE	TRUE	Never married	FALSE	TRUE	FALSE	FALSE	No	FALSE	TRUE	FALSE	Strongly agree	FALSE	TRUE	FALSE	FALSE	FALSE	FALSE	Disagree	FALSE	FALSE
48	FALSE	TRUE	FALSE	Female	TRUE	FALSE	FALSE	Education	United States	Bachelor's degree	FALSE	FALSE	FALSE	TRUE	FALSE	FALSE	FALSE	FALSE	FALSE	Less than $20,000	FALSE	TRUE	FALSE	FALSE	FALSE	FALSE	FALSE	1	FALSE	TRUE	Divorced/widowed	FALSE	FALSE	TRUE	FALSE	Yes	TRUE	FALSE	FALSE	Agree	TRUE	FALSE	FALSE	FALSE	FALSE	FALSE	Strongly agree	FALSE	FALSE
45	FALSE	TRUE	FALSE	Male	FALSE	TRUE	FALSE	Business/finance	United States	Some college, no degree	FALSE	FALSE	TRUE	FALSE	FALSE	FALSE	FALSE	FALSE	FALSE	$50,000 to $74,999	FALSE	FALSE	FALSE	TRUE	FALSE	FALSE	FALSE	2	FALSE	TRUE	Never married	FALSE	TRUE	FALSE	FALSE	No	FALSE	TRUE	FALSE	Agree	TRUE	FALSE	FALSE	FALSE	FALSE	FALSE	Strongly disagree	FALSE	TRUE
23	TRUE	FALSE	FALSE	Female	TRUE	FALSE	FALSE	Life, physical, or social science	United States	Bachelor's degree	FALSE	FALSE	FALSE	TRUE	FALSE	FALSE	FALSE	FALSE	FALSE	$50,000 to $74,999	FALSE	FALSE	FALSE	TRUE	FALSE	FALSE	FALSE	3	TRUE	FALSE	Never married	FALSE	TRUE	FALSE	FALSE	No	FALSE	TRUE	FALSE	Strongly agree	FALSE	TRUE	FALSE	FALSE	FALSE	FALSE	Disagree	FALSE	FALSE
52	FALSE	TRUE	FALSE	Male	FALSE	TRUE	FALSE	Production and manufacturing	United States	Some college, no degree	FALSE	FALSE	TRUE	FALSE	FALSE	FALSE	FALSE	FALSE	FALSE	$50,000 to $74,999	FALSE	FALSE	FALSE	TRUE	FALSE	FALSE	FALSE	1	FALSE	TRUE	Married	TRUE	FALSE	FALSE	FALSE	No	FALSE	TRUE	FALSE	Strongly agree	FALSE	TRUE	FALSE	FALSE	FALSE	FALSE	Disagree	FALSE	FALSE
22	TRUE	FALSE	FALSE	Female	TRUE	FALSE	FALSE	Food preparation and service	United States	Some college, no degree	FALSE	FALSE	TRUE	FALSE	FALSE	FALSE	FALSE	FALSE	FALSE	Less than $20,000	FALSE	TRUE	FALSE	FALSE	FALSE	FALSE	FALSE	1	FALSE	TRUE	Never married	FALSE	TRUE	FALSE	FALSE	No	FALSE	TRUE	FALSE	Agree	TRUE	FALSE	FALSE	FALSE	FALSE	FALSE	Strongly agree	FALSE	FALSE
35	FALSE	TRUE	FALSE	Male	FALSE	TRUE	FALSE	Construction and extraction	United States	High school or equivalent	FALSE	TRUE	FALSE	FALSE	FALSE	FALSE	FALSE	FALSE	FALSE	Less than $20,000	FALSE	TRUE	FALSE	FALSE	FALSE	FALSE	FALSE	1	FALSE	TRUE	Divorced/widowed	FALSE	FALSE	TRUE	FALSE	Yes	TRUE	FALSE	FALSE	Strongly agree	FALSE	TRUE	FALSE	FALSE	FALSE	FALSE	Disagree	FALSE	FALSE
25	TRUE	FALSE	FALSE	Male	FALSE	TRUE	FALSE	Healthcare	United States	Bachelor's degree	FALSE	FALSE	FALSE	TRUE	FALSE	FALSE	FALSE	FALSE	FALSE	$35,000 to $49,999	FALSE	FALSE	FALSE	FALSE	FALSE	FALSE	TRUE	2	FALSE	TRUE	Never married	FALSE	TRUE	FALSE	FALSE	No	FALSE	TRUE	FALSE	Agree	TRUE	FALSE	FALSE	FALSE	FALSE	FALSE	Agree	TRUE	FALSE
27	TRUE	FALSE	FALSE	Female	TRUE	FALSE	FALSE	Delivery Driver	United States	Some college, no degree	FALSE	FALSE	TRUE	FALSE	FALSE	FALSE	FALSE	FALSE	FALSE	$20,000 to $34,999	TRUE	FALSE	FALSE	FALSE	FALSE	FALSE	FALSE	1	FALSE	TRUE	Never married	FALSE	TRUE	FALSE	FALSE	No	FALSE	TRUE	FALSE	Strongly agree	FALSE	TRUE	FALSE	FALSE	FALSE	FALSE	Disagree	FALSE	FALSE
23	TRUE	FALSE	FALSE	Male	FALSE	TRUE	FALSE	Student	United States	Bachelor's degree	FALSE	FALSE	FALSE	TRUE	FALSE	FALSE	FALSE	FALSE	FALSE	Less than $20,000	FALSE	TRUE	FALSE	FALSE	FALSE	FALSE	FALSE	1	FALSE	TRUE	Never married	FALSE	TRUE	FALSE	FALSE	No	FALSE	TRUE	FALSE	Strongly agree	FALSE	TRUE	FALSE	FALSE	FALSE	FALSE	Disagree	FALSE	FALSE
24	TRUE	FALSE	FALSE	Male	FALSE	TRUE	FALSE	Seeking work	United States	Bachelor's degree	FALSE	FALSE	FALSE	TRUE	FALSE	FALSE	FALSE	FALSE	FALSE	Less than $20,000	FALSE	TRUE	FALSE	FALSE	FALSE	FALSE	FALSE	1	FALSE	TRUE	Never married	FALSE	TRUE	FALSE	FALSE	No	FALSE	TRUE	FALSE	Strongly agree	FALSE	TRUE	FALSE	FALSE	FALSE	FALSE	Not sure	FALSE	FALSE
21	TRUE	FALSE	FALSE	Female	TRUE	FALSE	FALSE	Student	United States	Some college, no degree	FALSE	FALSE	TRUE	FALSE	FALSE	FALSE	FALSE	FALSE	FALSE	Less than $20,000	FALSE	TRUE	FALSE	FALSE	FALSE	FALSE	FALSE	1	FALSE	TRUE	Never married	FALSE	TRUE	FALSE	FALSE	No	FALSE	TRUE	FALSE	Strongly agree	FALSE	TRUE	FALSE	FALSE	FALSE	FALSE	Not sure	FALSE	FALSE
38	FALSE	TRUE	FALSE	Female	TRUE	FALSE	FALSE	Life, physical, or social science	United States	Graduate degree (e.g. Master)	TRUE	FALSE	FALSE	FALSE	FALSE	FALSE	FALSE	FALSE	FALSE	$75,000 to $99,999	FALSE	FALSE	FALSE	FALSE	TRUE	FALSE	FALSE	2	FALSE	TRUE	Married	TRUE	FALSE	FALSE	FALSE	No	FALSE	TRUE	FALSE	Strongly agree	FALSE	TRUE	FALSE	FALSE	FALSE	FALSE	Agree	TRUE	FALSE
29	TRUE	FALSE	FALSE	Male	FALSE	TRUE	FALSE	Healthcare	United States	Doctoral or professional degree	FALSE	FALSE	FALSE	FALSE	TRUE	FALSE	FALSE	FALSE	FALSE	$50,000 to $74,999	FALSE	FALSE	FALSE	TRUE	FALSE	FALSE	FALSE	2	FALSE	TRUE	Never married	FALSE	TRUE	FALSE	FALSE	No	FALSE	TRUE	FALSE	Agree	TRUE	FALSE	FALSE	FALSE	FALSE	FALSE	Not sure	FALSE	FALSE
27	TRUE	FALSE	FALSE	Male	FALSE	TRUE	FALSE	Business/finance	United States	Bachelor's degree	FALSE	FALSE	FALSE	TRUE	FALSE	FALSE	FALSE	FALSE	FALSE	$75,000 to $99,999	FALSE	FALSE	FALSE	FALSE	TRUE	FALSE	FALSE	3	TRUE	FALSE	Never married	FALSE	TRUE	FALSE	FALSE	No	FALSE	TRUE	FALSE	Agree	TRUE	FALSE	FALSE	FALSE	FALSE	FALSE	Not sure	FALSE	FALSE
50	FALSE	TRUE	FALSE	Male	FALSE	TRUE	FALSE	Building and grounds cleaning and maintenance	United States	Some college, no degree	FALSE	FALSE	TRUE	FALSE	FALSE	FALSE	FALSE	FALSE	FALSE	$20,000 to $34,999	TRUE	FALSE	FALSE	FALSE	FALSE	FALSE	FALSE	1	FALSE	TRUE	Never married	FALSE	TRUE	FALSE	FALSE	Yes	TRUE	FALSE	FALSE	Agree	TRUE	FALSE	FALSE	FALSE	FALSE	FALSE	Not sure	FALSE	FALSE
32	FALSE	TRUE	FALSE	Male	FALSE	TRUE	FALSE	Sales and related	United States	High school or equivalent	FALSE	TRUE	FALSE	FALSE	FALSE	FALSE	FALSE	FALSE	FALSE	$35,000 to $49,999	FALSE	FALSE	FALSE	FALSE	FALSE	FALSE	TRUE	2	FALSE	TRUE	Never married	FALSE	TRUE	FALSE	FALSE	Yes	TRUE	FALSE	FALSE	Strongly agree	FALSE	TRUE	FALSE	FALSE	FALSE	FALSE	Disagree	FALSE	FALSE
27	TRUE	FALSE	FALSE	Female	TRUE	FALSE	FALSE	Self-employed	United States	Associate degree	FALSE	FALSE	FALSE	FALSE	FALSE	FALSE	TRUE	FALSE	FALSE	Less than $20,000	FALSE	TRUE	FALSE	FALSE	FALSE	FALSE	FALSE	1	FALSE	TRUE	Never married	FALSE	TRUE	FALSE	FALSE	Yes	TRUE	FALSE	FALSE	Strongly agree	FALSE	TRUE	FALSE	FALSE	FALSE	FALSE	Not sure	FALSE	FALSE
57	FALSE	TRUE	FALSE	Male	FALSE	TRUE	FALSE	Military		Other	FALSE	FALSE	FALSE	FALSE	FALSE	TRUE	FALSE	FALSE	FALSE	Less than $20,000	FALSE	TRUE	FALSE	FALSE	FALSE	FALSE	FALSE	1	FALSE	TRUE	Never married	FALSE	TRUE	FALSE	FALSE	Yes	TRUE	FALSE	FALSE	Strongly disagree	FALSE	FALSE	FALSE	TRUE	FALSE	FALSE	Strongly agree	FALSE	FALSE
54	FALSE	TRUE	FALSE	Female	TRUE	FALSE	FALSE	Arts, design, entertainment, sports, or media		Graduate degree (e.g. Master)	TRUE	FALSE	FALSE	FALSE	FALSE	FALSE	FALSE	FALSE	FALSE	$50,000 to $74,999	FALSE	FALSE	FALSE	TRUE	FALSE	FALSE	FALSE	1	FALSE	TRUE	Married	TRUE	FALSE	FALSE	FALSE	No	FALSE	TRUE	FALSE	Strongly agree	FALSE	TRUE	FALSE	FALSE	FALSE	FALSE	Agree	TRUE	FALSE
24	TRUE	FALSE	FALSE	Female	TRUE	FALSE	FALSE	Education	United States	Bachelor's degree	FALSE	FALSE	FALSE	TRUE	FALSE	FALSE	FALSE	FALSE	FALSE	$50,000 to $74,999	FALSE	FALSE	FALSE	TRUE	FALSE	FALSE	FALSE	2	FALSE	TRUE	Never married	FALSE	TRUE	FALSE	FALSE	No	FALSE	TRUE	FALSE	Strongly agree	FALSE	TRUE	FALSE	FALSE	FALSE	FALSE	Agree	TRUE	FALSE
29	TRUE	FALSE	FALSE	Male	FALSE	TRUE	FALSE	Production and manufacturing	United States	Some college, no degree	FALSE	FALSE	TRUE	FALSE	FALSE	FALSE	FALSE	FALSE	FALSE	Less than $20,000	FALSE	TRUE	FALSE	FALSE	FALSE	FALSE	FALSE	1	FALSE	TRUE	Never married	FALSE	TRUE	FALSE	FALSE	No	FALSE	TRUE	FALSE	Agree	TRUE	FALSE	FALSE	FALSE	FALSE	FALSE	Not sure	FALSE	FALSE
43	FALSE	TRUE	FALSE	Female	TRUE	FALSE	FALSE	Management	United States	Bachelor's degree	FALSE	FALSE	FALSE	TRUE	FALSE	FALSE	FALSE	FALSE	FALSE	Less than $20,000	FALSE	TRUE	FALSE	FALSE	FALSE	FALSE	FALSE	1	FALSE	TRUE	Divorced/widowed	FALSE	FALSE	TRUE	FALSE	Yes	TRUE	FALSE	FALSE	Strongly agree	FALSE	TRUE	FALSE	FALSE	FALSE	FALSE	Strongly disagree	FALSE	TRUE
25	TRUE	FALSE	FALSE	Female	TRUE	FALSE	FALSE	Seeking work	United States	High school or equivalent	FALSE	TRUE	FALSE	FALSE	FALSE	FALSE	FALSE	FALSE	FALSE	Less than $20,000	FALSE	TRUE	FALSE	FALSE	FALSE	FALSE	FALSE	1	FALSE	TRUE	Married	TRUE	FALSE	FALSE	FALSE	Yes	TRUE	FALSE	FALSE	Strongly agree	FALSE	TRUE	FALSE	FALSE	FALSE	FALSE	Not sure	FALSE	FALSE
26	TRUE	FALSE	FALSE	Female	TRUE	FALSE	FALSE	Law	United States	Doctoral or professional degree	FALSE	FALSE	FALSE	FALSE	TRUE	FALSE	FALSE	FALSE	FALSE	Less than $20,000	FALSE	TRUE	FALSE	FALSE	FALSE	FALSE	FALSE	1	FALSE	TRUE	Never married	FALSE	TRUE	FALSE	FALSE	No	FALSE	TRUE	FALSE	Agree	TRUE	FALSE	FALSE	FALSE	FALSE	FALSE	Agree	TRUE	FALSE
25	TRUE	FALSE	FALSE	Male	FALSE	TRUE	FALSE	Arts, design, entertainment, sports, or media	United States	Bachelor's degree	FALSE	FALSE	FALSE	TRUE	FALSE	FALSE	FALSE	FALSE	FALSE	Less than $20,000	FALSE	TRUE	FALSE	FALSE	FALSE	FALSE	FALSE	1	FALSE	TRUE	Never married	FALSE	TRUE	FALSE	FALSE	No	FALSE	TRUE	FALSE	Strongly agree	FALSE	TRUE	FALSE	FALSE	FALSE	FALSE	Disagree	FALSE	FALSE
31	FALSE	TRUE	FALSE	Male	FALSE	TRUE	FALSE	Healthcare	United States	Doctoral or professional degree	FALSE	FALSE	FALSE	FALSE	TRUE	FALSE	FALSE	FALSE	FALSE	$50,000 to $74,999	FALSE	FALSE	FALSE	TRUE	FALSE	FALSE	FALSE	2	FALSE	TRUE	Never married	FALSE	TRUE	FALSE	FALSE	No	FALSE	TRUE	FALSE	Strongly agree	FALSE	TRUE	FALSE	FALSE	FALSE	FALSE	Strongly agree	FALSE	FALSE
23	TRUE	FALSE	FALSE	Female	TRUE	FALSE	FALSE	Arts, design, entertainment, sports, or media	United States	Bachelor's degree	FALSE	FALSE	FALSE	TRUE	FALSE	FALSE	FALSE	FALSE	FALSE	Less than $20,000	FALSE	TRUE	FALSE	FALSE	FALSE	FALSE	FALSE	1	FALSE	TRUE	Never married	FALSE	TRUE	FALSE	FALSE	No	FALSE	TRUE	FALSE	Strongly agree	FALSE	TRUE	FALSE	FALSE	FALSE	FALSE	Not sure	FALSE	FALSE
25	TRUE	FALSE	FALSE	Female	TRUE	FALSE	FALSE	Life, physical, or social science	United States	Bachelor's degree	FALSE	FALSE	FALSE	TRUE	FALSE	FALSE	FALSE	FALSE	FALSE	Less than $20,000	FALSE	TRUE	FALSE	FALSE	FALSE	FALSE	FALSE	1	FALSE	TRUE	Never married	FALSE	TRUE	FALSE	FALSE	No	FALSE	TRUE	FALSE	Strongly agree	FALSE	TRUE	FALSE	FALSE	FALSE	FALSE	Agree	TRUE	FALSE
25	TRUE	FALSE	FALSE	Female	TRUE	FALSE	FALSE	Food preparation and service	United States	Graduate degree (e.g. Master)	TRUE	FALSE	FALSE	FALSE	FALSE	FALSE	FALSE	FALSE	FALSE	$20,000 to $34,999	TRUE	FALSE	FALSE	FALSE	FALSE	FALSE	FALSE	1	FALSE	TRUE	Never married	FALSE	TRUE	FALSE	FALSE	No	FALSE	TRUE	FALSE	Strongly agree	FALSE	TRUE	FALSE	FALSE	FALSE	FALSE	Agree	TRUE	FALSE
60	FALSE	TRUE	FALSE	Female	TRUE	FALSE	FALSE	Arts, design, entertainment, sports, or media	United States	Associate degree	FALSE	FALSE	FALSE	FALSE	FALSE	FALSE	TRUE	FALSE	FALSE	$35,000 to $49,999	FALSE	FALSE	FALSE	FALSE	FALSE	FALSE	TRUE	1	FALSE	TRUE	Never married	FALSE	TRUE	FALSE	FALSE	No	FALSE	TRUE	FALSE	Agree	TRUE	FALSE	FALSE	FALSE	FALSE	FALSE	Strongly agree	FALSE	FALSE
29	TRUE	FALSE	FALSE	Male	FALSE	TRUE	FALSE	Transportation and material moving	United States	Some college, no degree	FALSE	FALSE	TRUE	FALSE	FALSE	FALSE	FALSE	FALSE	FALSE	$50,000 to $74,999	FALSE	FALSE	FALSE	TRUE	FALSE	FALSE	FALSE	2	FALSE	TRUE	Never married	FALSE	TRUE	FALSE	FALSE	No	FALSE	TRUE	FALSE	Not sure	FALSE	FALSE	TRUE	FALSE	FALSE	FALSE	Strongly agree	FALSE	FALSE
31	FALSE	TRUE	FALSE	Female	TRUE	FALSE	FALSE	Arts, design, entertainment, sports, or media	United States	High school or equivalent	FALSE	TRUE	FALSE	FALSE	FALSE	FALSE	FALSE	FALSE	FALSE	$20,000 to $34,999	TRUE	FALSE	FALSE	FALSE	FALSE	FALSE	FALSE	1	FALSE	TRUE	Divorced/widowed	FALSE	FALSE	TRUE	FALSE	No	FALSE	TRUE	FALSE	Strongly agree	FALSE	TRUE	FALSE	FALSE	FALSE	FALSE	Disagree	FALSE	FALSE
38	FALSE	TRUE	FALSE	Female	TRUE	FALSE	FALSE	Office and administrative support	United States	Associate degree	FALSE	FALSE	FALSE	FALSE	FALSE	FALSE	TRUE	FALSE	FALSE	$20,000 to $34,999	TRUE	FALSE	FALSE	FALSE	FALSE	FALSE	FALSE	1	FALSE	TRUE	Divorced/widowed	FALSE	FALSE	TRUE	FALSE	Yes	TRUE	FALSE	FALSE	Strongly agree	FALSE	TRUE	FALSE	FALSE	FALSE	FALSE	Not sure	FALSE	FALSE
37	FALSE	TRUE	FALSE	Female	TRUE	FALSE	FALSE	Arts, design, entertainment, sports, or media	United States	Bachelor's degree	FALSE	FALSE	FALSE	TRUE	FALSE	FALSE	FALSE	FALSE	FALSE	Over $100,000	FALSE	FALSE	TRUE	FALSE	FALSE	FALSE	FALSE	3	TRUE	FALSE	Never married	FALSE	TRUE	FALSE	FALSE	No	FALSE	TRUE	FALSE	Strongly agree	FALSE	TRUE	FALSE	FALSE	FALSE	FALSE	Agree	TRUE	FALSE
30	FALSE	TRUE	FALSE	Male	FALSE	TRUE	FALSE	Office and administrative support	United States	High school or equivalent	FALSE	TRUE	FALSE	FALSE	FALSE	FALSE	FALSE	FALSE	FALSE	$20,000 to $34,999	TRUE	FALSE	FALSE	FALSE	FALSE	FALSE	FALSE	1	FALSE	TRUE	Never married	FALSE	TRUE	FALSE	FALSE	Yes	TRUE	FALSE	FALSE	Strongly agree	FALSE	TRUE	FALSE	FALSE	FALSE	FALSE	Agree	TRUE	FALSE
31	FALSE	TRUE	FALSE	Male	FALSE	TRUE	FALSE	Computers or math	United States	Some college, no degree	FALSE	FALSE	TRUE	FALSE	FALSE	FALSE	FALSE	FALSE	FALSE	$20,000 to $34,999	TRUE	FALSE	FALSE	FALSE	FALSE	FALSE	FALSE	1	FALSE	TRUE	Never married	FALSE	TRUE	FALSE	FALSE	No	FALSE	TRUE	FALSE	Strongly agree	FALSE	TRUE	FALSE	FALSE	FALSE	FALSE	Agree	TRUE	FALSE
40	FALSE	TRUE	FALSE	Male	FALSE	TRUE	FALSE	Life, physical, or social science	United States	Graduate degree (e.g. Master)	TRUE	FALSE	FALSE	FALSE	FALSE	FALSE	FALSE	FALSE	FALSE	$50,000 to $74,999	FALSE	FALSE	FALSE	TRUE	FALSE	FALSE	FALSE	2	FALSE	TRUE	Married	TRUE	FALSE	FALSE	FALSE	Yes	TRUE	FALSE	FALSE	Strongly agree	FALSE	TRUE	FALSE	FALSE	FALSE	FALSE	Agree	TRUE	FALSE
30	FALSE	TRUE	FALSE	Female	TRUE	FALSE	FALSE	Food preparation and service		High school or equivalent	FALSE	TRUE	FALSE	FALSE	FALSE	FALSE	FALSE	FALSE	FALSE	Less than $20,000	FALSE	TRUE	FALSE	FALSE	FALSE	FALSE	FALSE	1	FALSE	TRUE	Divorced/widowed	FALSE	FALSE	TRUE	FALSE	Yes	TRUE	FALSE	FALSE	Strongly agree	FALSE	TRUE	FALSE	FALSE	FALSE	FALSE	Not sure	FALSE	FALSE
31	FALSE	TRUE	FALSE	Male	FALSE	TRUE	FALSE	Law	United States	Some college, no degree	FALSE	FALSE	TRUE	FALSE	FALSE	FALSE	FALSE	FALSE	FALSE	Less than $20,000	FALSE	TRUE	FALSE	FALSE	FALSE	FALSE	FALSE	1	FALSE	TRUE	Never married	FALSE	TRUE	FALSE	FALSE	No	FALSE	TRUE	FALSE	Strongly agree	FALSE	TRUE	FALSE	FALSE	FALSE	FALSE	Disagree	FALSE	FALSE
41	FALSE	TRUE	FALSE	Male	FALSE	TRUE	FALSE	Arts, design, entertainment, sports, or media	United States	High school or equivalent	FALSE	TRUE	FALSE	FALSE	FALSE	FALSE	FALSE	FALSE	FALSE	$20,000 to $34,999	TRUE	FALSE	FALSE	FALSE	FALSE	FALSE	FALSE	1	FALSE	TRUE	Divorced/widowed	FALSE	FALSE	TRUE	FALSE	No	FALSE	TRUE	FALSE	Agree	TRUE	FALSE	FALSE	FALSE	FALSE	FALSE	Strongly agree	FALSE	FALSE
45	FALSE	TRUE	FALSE	Male	FALSE	TRUE	FALSE	Seeking work	United States	High school or equivalent	FALSE	TRUE	FALSE	FALSE	FALSE	FALSE	FALSE	FALSE	FALSE	Less than $20,000	FALSE	TRUE	FALSE	FALSE	FALSE	FALSE	FALSE	1	FALSE	TRUE	Never married	FALSE	TRUE	FALSE	FALSE	Yes	TRUE	FALSE	FALSE	Not sure	FALSE	FALSE	TRUE	FALSE	FALSE	FALSE	Disagree	FALSE	FALSE
21	TRUE	FALSE	FALSE	Male	FALSE	TRUE	FALSE	Community and social service	United States	Other	FALSE	FALSE	FALSE	FALSE	FALSE	TRUE	FALSE	FALSE	FALSE	Less than $20,000	FALSE	TRUE	FALSE	FALSE	FALSE	FALSE	FALSE	1	FALSE	TRUE	Never married	FALSE	TRUE	FALSE	FALSE	No	FALSE	TRUE	FALSE	Agree	TRUE	FALSE	FALSE	FALSE	FALSE	FALSE	Not sure	FALSE	FALSE
37	FALSE	TRUE	FALSE	Male	FALSE	TRUE	FALSE	Arts, design, entertainment, sports, or media	United States	Some college, no degree	FALSE	FALSE	TRUE	FALSE	FALSE	FALSE	FALSE	FALSE	FALSE	$20,000 to $34,999	TRUE	FALSE	FALSE	FALSE	FALSE	FALSE	FALSE	1	FALSE	TRUE	Married	TRUE	FALSE	FALSE	FALSE	No	FALSE	TRUE	FALSE	Strongly agree	FALSE	TRUE	FALSE	FALSE	FALSE	FALSE	Agree	TRUE	FALSE
37	FALSE	TRUE	FALSE	Female	TRUE	FALSE	FALSE		United States	Bachelor's degree	FALSE	FALSE	FALSE	TRUE	FALSE	FALSE	FALSE	FALSE	FALSE	Over $100,000	FALSE	FALSE	TRUE	FALSE	FALSE	FALSE	FALSE	3	TRUE	FALSE	Never married	FALSE	TRUE	FALSE	FALSE	No	FALSE	TRUE	FALSE	Strongly agree	FALSE	TRUE	FALSE	FALSE	FALSE	FALSE	Disagree	FALSE	FALSE
30	FALSE	TRUE	FALSE	Female	TRUE	FALSE	FALSE	Sales and related	United States	Some college, no degree	FALSE	FALSE	TRUE	FALSE	FALSE	FALSE	FALSE	FALSE	FALSE	$20,000 to $34,999	TRUE	FALSE	FALSE	FALSE	FALSE	FALSE	FALSE	1	FALSE	TRUE	Never married	FALSE	TRUE	FALSE	FALSE	No	FALSE	TRUE	FALSE	Agree	TRUE	FALSE	FALSE	FALSE	FALSE	FALSE	Agree	TRUE	FALSE
38	FALSE	TRUE	FALSE	Male	FALSE	TRUE	FALSE	Seeking work	United States	Bachelor's degree	FALSE	FALSE	FALSE	TRUE	FALSE	FALSE	FALSE	FALSE	FALSE	$35,000 to $49,999	FALSE	FALSE	FALSE	FALSE	FALSE	FALSE	TRUE	1	FALSE	TRUE	Married	TRUE	FALSE	FALSE	FALSE	Yes	TRUE	FALSE	FALSE	Agree	TRUE	FALSE	FALSE	FALSE	FALSE	FALSE	Agree	TRUE	FALSE
21	TRUE	FALSE	FALSE	Female	TRUE	FALSE	FALSE	Freelance artist/ writer/ customer service	United States	High school or equivalent	FALSE	TRUE	FALSE	FALSE	FALSE	FALSE	FALSE	FALSE	FALSE	$35,000 to $49,999	FALSE	FALSE	FALSE	FALSE	FALSE	FALSE	TRUE	2	FALSE	TRUE	Never married	FALSE	TRUE	FALSE	FALSE	No	FALSE	TRUE	FALSE	Strongly agree	FALSE	TRUE	FALSE	FALSE	FALSE	FALSE	Not sure	FALSE	FALSE
20	TRUE	FALSE	FALSE	Female	TRUE	FALSE	FALSE	Student	United States	Some college, no degree	FALSE	FALSE	TRUE	FALSE	FALSE	FALSE	FALSE	FALSE	FALSE	Less than $20,000	FALSE	TRUE	FALSE	FALSE	FALSE	FALSE	FALSE	1	FALSE	TRUE	Never married	FALSE	TRUE	FALSE	FALSE	No	FALSE	TRUE	FALSE	Not sure	FALSE	FALSE	TRUE	FALSE	FALSE	FALSE	Strongly agree	FALSE	FALSE
47	FALSE	TRUE	FALSE	Male	FALSE	TRUE	FALSE	Arts, design, entertainment, sports, or media	United States	Some college, no degree	FALSE	FALSE	TRUE	FALSE	FALSE	FALSE	FALSE	FALSE	FALSE	Less than $20,000	FALSE	TRUE	FALSE	FALSE	FALSE	FALSE	FALSE	1	FALSE	TRUE	Never married	FALSE	TRUE	FALSE	FALSE	Yes	TRUE	FALSE	FALSE	Agree	TRUE	FALSE	FALSE	FALSE	FALSE	FALSE	Strongly agree	FALSE	FALSE
39	FALSE	TRUE	FALSE	Male	FALSE	TRUE	FALSE	Transportation and material moving	United States	High school or equivalent	FALSE	TRUE	FALSE	FALSE	FALSE	FALSE	FALSE	FALSE	FALSE	$20,000 to $34,999	TRUE	FALSE	FALSE	FALSE	FALSE	FALSE	FALSE	1	FALSE	TRUE	Never married	FALSE	TRUE	FALSE	FALSE	Yes	TRUE	FALSE	FALSE	Strongly agree	FALSE	TRUE	FALSE	FALSE	FALSE	FALSE	Strongly agree	FALSE	FALSE
35	FALSE	TRUE	FALSE	Female	TRUE	FALSE	FALSE	Arts, design, entertainment, sports, or media	United States	Bachelor's degree	FALSE	FALSE	FALSE	TRUE	FALSE	FALSE	FALSE	FALSE	FALSE	$50,000 to $74,999	FALSE	FALSE	FALSE	TRUE	FALSE	FALSE	FALSE	2	FALSE	TRUE	Never married	FALSE	TRUE	FALSE	FALSE	No	FALSE	TRUE	FALSE	Agree	TRUE	FALSE	FALSE	FALSE	FALSE	FALSE	Disagree	FALSE	FALSE
38	FALSE	TRUE	FALSE	Male	FALSE	TRUE	FALSE	Seeking work		Some college, no degree	FALSE	FALSE	TRUE	FALSE	FALSE	FALSE	FALSE	FALSE	FALSE	Less than $20,000	FALSE	TRUE	FALSE	FALSE	FALSE	FALSE	FALSE	1	FALSE	TRUE	Never married	FALSE	TRUE	FALSE	FALSE	No	FALSE	TRUE	FALSE	Strongly agree	FALSE	TRUE	FALSE	FALSE	FALSE	FALSE	Not sure	FALSE	FALSE
37	FALSE	TRUE	FALSE	Female	TRUE	FALSE	FALSE	Business/finance	United States	Bachelor's degree	FALSE	FALSE	FALSE	TRUE	FALSE	FALSE	FALSE	FALSE	FALSE	$75,000 to $99,999	FALSE	FALSE	FALSE	FALSE	TRUE	FALSE	FALSE	2	FALSE	TRUE	Married	TRUE	FALSE	FALSE	FALSE	Yes	TRUE	FALSE	FALSE	Strongly agree	FALSE	TRUE	FALSE	FALSE	FALSE	FALSE	Not sure	FALSE	FALSE
31	FALSE	TRUE	FALSE	Male	FALSE	TRUE	FALSE	Seeking work	United States	Some college, no degree	FALSE	FALSE	TRUE	FALSE	FALSE	FALSE	FALSE	FALSE	FALSE	$20,000 to $34,999	TRUE	FALSE	FALSE	FALSE	FALSE	FALSE	FALSE	1	FALSE	TRUE	Never married	FALSE	TRUE	FALSE	FALSE	No	FALSE	TRUE	FALSE	Agree	TRUE	FALSE	FALSE	FALSE	FALSE	FALSE	Not sure	FALSE	FALSE
46	FALSE	TRUE	FALSE	Female	TRUE	FALSE	FALSE	Arts, design, entertainment, sports, or media	United States	Graduate degree (e.g. Master)	TRUE	FALSE	FALSE	FALSE	FALSE	FALSE	FALSE	FALSE	FALSE	Over $100,000	FALSE	FALSE	TRUE	FALSE	FALSE	FALSE	FALSE	3	TRUE	FALSE	Never married	FALSE	TRUE	FALSE	FALSE	No	FALSE	TRUE	FALSE	Strongly agree	FALSE	TRUE	FALSE	FALSE	FALSE	FALSE	Not sure	FALSE	FALSE
19	TRUE	FALSE	FALSE	Female	TRUE	FALSE	FALSE	Student	United States	Some college, no degree	FALSE	FALSE	TRUE	FALSE	FALSE	FALSE	FALSE	FALSE	FALSE	$75,000 to $99,999	FALSE	FALSE	FALSE	FALSE	TRUE	FALSE	FALSE	4	TRUE	FALSE	Never married	FALSE	TRUE	FALSE	FALSE	No	FALSE	TRUE	FALSE	Strongly agree	FALSE	TRUE	FALSE	FALSE	FALSE	FALSE	Not sure	FALSE	FALSE
25	TRUE	FALSE	FALSE	Female	TRUE	FALSE	FALSE	Healthcare	United States	Some college, no degree	FALSE	FALSE	TRUE	FALSE	FALSE	FALSE	FALSE	FALSE	FALSE	Less than $20,000	FALSE	TRUE	FALSE	FALSE	FALSE	FALSE	FALSE	1	FALSE	TRUE	Never married	FALSE	TRUE	FALSE	FALSE	Yes	TRUE	FALSE	FALSE	Strongly agree	FALSE	TRUE	FALSE	FALSE	FALSE	FALSE	Disagree	FALSE	FALSE
28	TRUE	FALSE	FALSE	Female	TRUE	FALSE	FALSE	Seeking work	United States	Some college, no degree	FALSE	FALSE	TRUE	FALSE	FALSE	FALSE	FALSE	FALSE	FALSE	$20,000 to $34,999	TRUE	FALSE	FALSE	FALSE	FALSE	FALSE	FALSE	1	FALSE	TRUE	Never married	FALSE	TRUE	FALSE	FALSE	Yes	TRUE	FALSE	FALSE	Strongly agree	FALSE	TRUE	FALSE	FALSE	FALSE	FALSE	Disagree	FALSE	FALSE
25	TRUE	FALSE	FALSE	Male	FALSE	TRUE	FALSE	Arts, design, entertainment, sports, or media	United States	Bachelor's degree	FALSE	FALSE	FALSE	TRUE	FALSE	FALSE	FALSE	FALSE	FALSE	$35,000 to $49,999	FALSE	FALSE	FALSE	FALSE	FALSE	FALSE	TRUE	2	FALSE	TRUE	Never married	FALSE	TRUE	FALSE	FALSE	No	FALSE	TRUE	FALSE	Strongly agree	FALSE	TRUE	FALSE	FALSE	FALSE	FALSE	Not sure	FALSE	FALSE
31	FALSE	TRUE	FALSE	Female	TRUE	FALSE	FALSE	Seeking work		Some college, no degree	FALSE	FALSE	TRUE	FALSE	FALSE	FALSE	FALSE	FALSE	FALSE	Less than $20,000	FALSE	TRUE	FALSE	FALSE	FALSE	FALSE	FALSE	1	FALSE	TRUE	Never married	FALSE	TRUE	FALSE	FALSE	Yes	TRUE	FALSE	FALSE	Strongly agree	FALSE	TRUE	FALSE	FALSE	FALSE	FALSE	Disagree	FALSE	FALSE
33	FALSE	TRUE	FALSE	Female	TRUE	FALSE	FALSE	Healthcare	United States	Other	FALSE	FALSE	FALSE	FALSE	FALSE	TRUE	FALSE	FALSE	FALSE	$20,000 to $34,999	TRUE	FALSE	FALSE	FALSE	FALSE	FALSE	FALSE	1	FALSE	TRUE	Never married	FALSE	TRUE	FALSE	FALSE	Yes	TRUE	FALSE	FALSE	Agree	TRUE	FALSE	FALSE	FALSE	FALSE	FALSE	Not sure	FALSE	FALSE
25	TRUE	FALSE	FALSE	Female	TRUE	FALSE	FALSE	Business/finance	United States	Bachelor's degree	FALSE	FALSE	FALSE	TRUE	FALSE	FALSE	FALSE	FALSE	FALSE	Less than $20,000	FALSE	TRUE	FALSE	FALSE	FALSE	FALSE	FALSE	1	FALSE	TRUE	Never married	FALSE	TRUE	FALSE	FALSE	No	FALSE	TRUE	FALSE	Strongly agree	FALSE	TRUE	FALSE	FALSE	FALSE	FALSE	Not sure	FALSE	FALSE
44	FALSE	TRUE	FALSE	Female	TRUE	FALSE	FALSE	Office and administrative support	United States	Professional training	FALSE	FALSE	FALSE	FALSE	FALSE	FALSE	FALSE	TRUE	FALSE	$35,000 to $49,999	FALSE	FALSE	FALSE	FALSE	FALSE	FALSE	TRUE	1	FALSE	TRUE	Never married	FALSE	TRUE	FALSE	FALSE	Yes	TRUE	FALSE	FALSE	Strongly agree	FALSE	TRUE	FALSE	FALSE	FALSE	FALSE	Not sure	FALSE	FALSE
22	TRUE	FALSE	FALSE	Male	FALSE	TRUE	FALSE	Arts, design, entertainment, sports, or media	United States	Some college, no degree	FALSE	FALSE	TRUE	FALSE	FALSE	FALSE	FALSE	FALSE	FALSE	Less than $20,000	FALSE	TRUE	FALSE	FALSE	FALSE	FALSE	FALSE	1	FALSE	TRUE	Never married	FALSE	TRUE	FALSE	FALSE	No	FALSE	TRUE	FALSE	Strongly agree	FALSE	TRUE	FALSE	FALSE	FALSE	FALSE	Strongly agree	FALSE	FALSE
24	TRUE	FALSE	FALSE	Male	FALSE	TRUE	FALSE	Management	United States	Bachelor's degree	FALSE	FALSE	FALSE	TRUE	FALSE	FALSE	FALSE	FALSE	FALSE	$50,000 to $74,999	FALSE	FALSE	FALSE	TRUE	FALSE	FALSE	FALSE	2	FALSE	TRUE	Never married	FALSE	TRUE	FALSE	FALSE	No	FALSE	TRUE	FALSE	Strongly agree	FALSE	TRUE	FALSE	FALSE	FALSE	FALSE	Not sure	FALSE	FALSE
22	TRUE	FALSE	FALSE	Female	TRUE	FALSE	FALSE	Student	United States	Associate degree	FALSE	FALSE	FALSE	FALSE	FALSE	FALSE	TRUE	FALSE	FALSE	Less than $20,000	FALSE	TRUE	FALSE	FALSE	FALSE	FALSE	FALSE	1	FALSE	TRUE	Never married	FALSE	TRUE	FALSE	FALSE	No	FALSE	TRUE	FALSE	Agree	TRUE	FALSE	FALSE	FALSE	FALSE	FALSE	Strongly agree	FALSE	FALSE
39	FALSE	TRUE	FALSE	Male	FALSE	TRUE	FALSE	Computers or math	United States	Bachelor's degree	FALSE	FALSE	FALSE	TRUE	FALSE	FALSE	FALSE	FALSE	FALSE	$50,000 to $74,999	FALSE	FALSE	FALSE	TRUE	FALSE	FALSE	FALSE	2	FALSE	TRUE	Never married	FALSE	TRUE	FALSE	FALSE	No	FALSE	TRUE	FALSE	Strongly agree	FALSE	TRUE	FALSE	FALSE	FALSE	FALSE	Disagree	FALSE	FALSE
42	FALSE	TRUE	FALSE	Female	TRUE	FALSE	FALSE	Arts, design, entertainment, sports, or media	United States	Professional training	FALSE	FALSE	FALSE	FALSE	FALSE	FALSE	FALSE	TRUE	FALSE	$20,000 to $34,999	TRUE	FALSE	FALSE	FALSE	FALSE	FALSE	FALSE	1	FALSE	TRUE	Divorced/widowed	FALSE	FALSE	TRUE	FALSE	Yes	TRUE	FALSE	FALSE	Agree	TRUE	FALSE	FALSE	FALSE	FALSE	FALSE	Strongly agree	FALSE	FALSE
39	FALSE	TRUE	FALSE	Male	FALSE	TRUE	FALSE	Arts, design, entertainment, sports, or media	United States	Bachelor's degree	FALSE	FALSE	FALSE	TRUE	FALSE	FALSE	FALSE	FALSE	FALSE	$20,000 to $34,999	TRUE	FALSE	FALSE	FALSE	FALSE	FALSE	FALSE	1	FALSE	TRUE	Married	TRUE	FALSE	FALSE	FALSE	No	FALSE	TRUE	FALSE	Agree	TRUE	FALSE	FALSE	FALSE	FALSE	FALSE	Agree	TRUE	FALSE
26	TRUE	FALSE	FALSE	Male	FALSE	TRUE	FALSE	Publishing	United States	Bachelor's degree	FALSE	FALSE	FALSE	TRUE	FALSE	FALSE	FALSE	FALSE	FALSE	$35,000 to $49,999	FALSE	FALSE	FALSE	FALSE	FALSE	FALSE	TRUE	2	FALSE	TRUE	Never married	FALSE	TRUE	FALSE	FALSE	No	FALSE	TRUE	FALSE	Strongly agree	FALSE	TRUE	FALSE	FALSE	FALSE	FALSE	Agree	TRUE	FALSE
32	FALSE	TRUE	FALSE	Male	FALSE	TRUE	FALSE	Building and grounds cleaning and maintenance	United States	High school or equivalent	FALSE	TRUE	FALSE	FALSE	FALSE	FALSE	FALSE	FALSE	FALSE	$20,000 to $34,999	TRUE	FALSE	FALSE	FALSE	FALSE	FALSE	FALSE	1	FALSE	TRUE	Never married	FALSE	TRUE	FALSE	FALSE	Yes	TRUE	FALSE	FALSE	Agree	TRUE	FALSE	FALSE	FALSE	FALSE	FALSE	Not sure	FALSE	FALSE
34	FALSE	TRUE	FALSE	Male	FALSE	TRUE	FALSE	Life, physical, or social science		Doctoral or professional degree	FALSE	FALSE	FALSE	FALSE	TRUE	FALSE	FALSE	FALSE	FALSE	$75,000 to $99,999	FALSE	FALSE	FALSE	FALSE	TRUE	FALSE	FALSE	3	TRUE	FALSE	Divorced/widowed	FALSE	FALSE	TRUE	FALSE	No	FALSE	TRUE	FALSE	Strongly agree	FALSE	TRUE	FALSE	FALSE	FALSE	FALSE	Agree	TRUE	FALSE
23	TRUE	FALSE	FALSE	Female	TRUE	FALSE	FALSE	Office and administrative support	United States	High school or equivalent	FALSE	TRUE	FALSE	FALSE	FALSE	FALSE	FALSE	FALSE	FALSE	Less than $20,000	FALSE	TRUE	FALSE	FALSE	FALSE	FALSE	FALSE	1	FALSE	TRUE	Never married	FALSE	TRUE	FALSE	FALSE	Yes	TRUE	FALSE	FALSE	Strongly agree	FALSE	TRUE	FALSE	FALSE	FALSE	FALSE	Not sure	FALSE	FALSE
59	FALSE	TRUE	FALSE	Female	TRUE	FALSE	FALSE	Arts, design, entertainment, sports, or media	United States	Bachelor's degree	FALSE	FALSE	FALSE	TRUE	FALSE	FALSE	FALSE	FALSE	FALSE	$20,000 to $34,999	TRUE	FALSE	FALSE	FALSE	FALSE	FALSE	FALSE	1	FALSE	TRUE	Divorced/widowed	FALSE	FALSE	TRUE	FALSE	Yes	TRUE	FALSE	FALSE	Agree	TRUE	FALSE	FALSE	FALSE	FALSE	FALSE	Not sure	FALSE	FALSE
76	FALSE	FALSE	TRUE	Male	FALSE	TRUE	FALSE	Arts, design, entertainment, sports, or media	United States	Other	FALSE	FALSE	FALSE	FALSE	FALSE	TRUE	FALSE	FALSE	FALSE	$50,000 to $74,999	FALSE	FALSE	FALSE	TRUE	FALSE	FALSE	FALSE	1	FALSE	TRUE	Married	TRUE	FALSE	FALSE	FALSE	No	FALSE	TRUE	FALSE	Agree	TRUE	FALSE	FALSE	FALSE	FALSE	FALSE	Not sure	FALSE	FALSE
25	TRUE	FALSE	FALSE	Female	TRUE	FALSE	FALSE	Business/finance	United States	Some college, no degree	FALSE	FALSE	TRUE	FALSE	FALSE	FALSE	FALSE	FALSE	FALSE	$20,000 to $34,999	TRUE	FALSE	FALSE	FALSE	FALSE	FALSE	FALSE	1	FALSE	TRUE	Never married	FALSE	TRUE	FALSE	FALSE	Yes	TRUE	FALSE	FALSE	Strongly agree	FALSE	TRUE	FALSE	FALSE	FALSE	FALSE	Disagree	FALSE	FALSE
36	FALSE	TRUE	FALSE	Male	FALSE	TRUE	FALSE	Life, physical, or social science	United States	Graduate degree (e.g. Master)	TRUE	FALSE	FALSE	FALSE	FALSE	FALSE	FALSE	FALSE	FALSE	$35,000 to $49,999	FALSE	FALSE	FALSE	FALSE	FALSE	FALSE	TRUE	1	FALSE	TRUE	Married	TRUE	FALSE	FALSE	FALSE	No	FALSE	TRUE	FALSE	Agree	TRUE	FALSE	FALSE	FALSE	FALSE	FALSE	Not sure	FALSE	FALSE
47	FALSE	TRUE	FALSE	Female	TRUE	FALSE	FALSE	Office and administrative support	United States	Associate degree	FALSE	FALSE	FALSE	FALSE	FALSE	FALSE	TRUE	FALSE	FALSE	$35,000 to $49,999	FALSE	FALSE	FALSE	FALSE	FALSE	FALSE	TRUE	1	FALSE	TRUE	Never married	FALSE	TRUE	FALSE	FALSE	Yes	TRUE	FALSE	FALSE	Strongly agree	FALSE	TRUE	FALSE	FALSE	FALSE	FALSE	Not sure	FALSE	FALSE
33	FALSE	TRUE	FALSE	Other	FALSE	FALSE	TRUE	Arts, design, entertainment, sports, or media	United States	Associate degree	FALSE	FALSE	FALSE	FALSE	FALSE	FALSE	TRUE	FALSE	FALSE	$20,000 to $34,999	TRUE	FALSE	FALSE	FALSE	FALSE	FALSE	FALSE	1	FALSE	TRUE	Never married	FALSE	TRUE	FALSE	FALSE	No	FALSE	TRUE	FALSE	Agree	TRUE	FALSE	FALSE	FALSE	FALSE	FALSE	Agree	TRUE	FALSE
37	FALSE	TRUE	FALSE	Female	TRUE	FALSE	FALSE	Arts, design, entertainment, sports, or media	United States	Bachelor's degree	FALSE	FALSE	FALSE	TRUE	FALSE	FALSE	FALSE	FALSE	FALSE	$35,000 to $49,999	FALSE	FALSE	FALSE	FALSE	FALSE	FALSE	TRUE	1	FALSE	TRUE	Married	TRUE	FALSE	FALSE	FALSE	No	FALSE	TRUE	FALSE	Strongly agree	FALSE	TRUE	FALSE	FALSE	FALSE	FALSE	Not sure	FALSE	FALSE
30	FALSE	TRUE	FALSE	Male	FALSE	TRUE	FALSE	Arts, design, entertainment, sports, or media	United States	Associate degree	FALSE	FALSE	FALSE	FALSE	FALSE	FALSE	TRUE	FALSE	FALSE	$35,000 to $49,999	FALSE	FALSE	FALSE	FALSE	FALSE	FALSE	TRUE	2	FALSE	TRUE	Married	TRUE	FALSE	FALSE	FALSE	No	FALSE	TRUE	FALSE	Strongly agree	FALSE	TRUE	FALSE	FALSE	FALSE	FALSE	Agree	TRUE	FALSE
26	TRUE	FALSE	FALSE	Female	TRUE	FALSE	FALSE	Seeking work	United States	Some college, no degree	FALSE	FALSE	TRUE	FALSE	FALSE	FALSE	FALSE	FALSE	FALSE	Less than $20,000	FALSE	TRUE	FALSE	FALSE	FALSE	FALSE	FALSE	1	FALSE	TRUE	Never married	FALSE	TRUE	FALSE	FALSE	No	FALSE	TRUE	FALSE	Strongly agree	FALSE	TRUE	FALSE	FALSE	FALSE	FALSE	Disagree	FALSE	FALSE
45	FALSE	TRUE	FALSE	Female	TRUE	FALSE	FALSE	Personal care services	United States	Some college, no degree	FALSE	FALSE	TRUE	FALSE	FALSE	FALSE	FALSE	FALSE	FALSE	$20,000 to $34,999	TRUE	FALSE	FALSE	FALSE	FALSE	FALSE	FALSE	1	FALSE	TRUE	Divorced/widowed	FALSE	FALSE	TRUE	FALSE	Yes	TRUE	FALSE	FALSE	Strongly agree	FALSE	TRUE	FALSE	FALSE	FALSE	FALSE	Disagree	FALSE	FALSE
29	TRUE	FALSE	FALSE	Male	FALSE	TRUE	FALSE	Life, physical, or social science	United States	Doctoral or professional degree	FALSE	FALSE	FALSE	FALSE	TRUE	FALSE	FALSE	FALSE	FALSE	$50,000 to $74,999	FALSE	FALSE	FALSE	TRUE	FALSE	FALSE	FALSE	2	FALSE	TRUE	Never married	FALSE	TRUE	FALSE	FALSE	No	FALSE	TRUE	FALSE	Agree	TRUE	FALSE	FALSE	FALSE	FALSE	FALSE	Strongly agree	FALSE	FALSE
62	FALSE	TRUE	FALSE	Male	FALSE	TRUE	FALSE	Management	United States	Graduate degree (e.g. Master)	TRUE	FALSE	FALSE	FALSE	FALSE	FALSE	FALSE	FALSE	FALSE	$50,000 to $74,999	FALSE	FALSE	FALSE	TRUE	FALSE	FALSE	FALSE	1	FALSE	TRUE	Married	TRUE	FALSE	FALSE	FALSE	Yes	TRUE	FALSE	FALSE	Strongly agree	FALSE	TRUE	FALSE	FALSE	FALSE	FALSE	Agree	TRUE	FALSE
48	FALSE	TRUE	FALSE	Male	FALSE	TRUE	FALSE	Transportation and material moving	United States	Some college, no degree	FALSE	FALSE	TRUE	FALSE	FALSE	FALSE	FALSE	FALSE	FALSE	$50,000 to $74,999	FALSE	FALSE	FALSE	TRUE	FALSE	FALSE	FALSE	1	FALSE	TRUE	Married	TRUE	FALSE	FALSE	FALSE	Yes	TRUE	FALSE	FALSE	Agree	TRUE	FALSE	FALSE	FALSE	FALSE	FALSE	Disagree	FALSE	FALSE
47	FALSE	TRUE	FALSE	Male	FALSE	TRUE	FALSE	Management	United States	Some college, no degree	FALSE	FALSE	TRUE	FALSE	FALSE	FALSE	FALSE	FALSE	FALSE	$20,000 to $34,999	TRUE	FALSE	FALSE	FALSE	FALSE	FALSE	FALSE	1	FALSE	TRUE	Never married	FALSE	TRUE	FALSE	FALSE	No	FALSE	TRUE	FALSE	Strongly agree	FALSE	TRUE	FALSE	FALSE	FALSE	FALSE	Strongly disagree	FALSE	TRUE
57	FALSE	TRUE	FALSE	Female	TRUE	FALSE	FALSE	CMT and Health Educator	United States	Professional training	FALSE	FALSE	FALSE	FALSE	FALSE	FALSE	FALSE	TRUE	FALSE	$50,000 to $74,999	FALSE	FALSE	FALSE	TRUE	FALSE	FALSE	FALSE	1	FALSE	TRUE	Divorced/widowed	FALSE	FALSE	TRUE	FALSE	Yes	TRUE	FALSE	FALSE	Agree	TRUE	FALSE	FALSE	FALSE	FALSE	FALSE	Disagree	FALSE	FALSE
49	FALSE	TRUE	FALSE	Female	TRUE	FALSE	FALSE	Construction and extraction	United States	Professional training	FALSE	FALSE	FALSE	FALSE	FALSE	FALSE	FALSE	TRUE	FALSE	$20,000 to $34,999	TRUE	FALSE	FALSE	FALSE	FALSE	FALSE	FALSE	1	FALSE	TRUE	Divorced/widowed	FALSE	FALSE	TRUE	FALSE	Yes	TRUE	FALSE	FALSE	Strongly agree	FALSE	TRUE	FALSE	FALSE	FALSE	FALSE	Disagree	FALSE	FALSE
33	FALSE	TRUE	FALSE	Female	TRUE	FALSE	FALSE	Management	United States	Some college, no degree	FALSE	FALSE	TRUE	FALSE	FALSE	FALSE	FALSE	FALSE	FALSE	$35,000 to $49,999	FALSE	FALSE	FALSE	FALSE	FALSE	FALSE	TRUE	2	FALSE	TRUE	Never married	FALSE	TRUE	FALSE	FALSE	No	FALSE	TRUE	FALSE	Strongly agree	FALSE	TRUE	FALSE	FALSE	FALSE	FALSE	Agree	TRUE	FALSE
36	FALSE	TRUE	FALSE	Female	TRUE	FALSE	FALSE	Warehouse	United States	Some college, no degree	FALSE	FALSE	TRUE	FALSE	FALSE	FALSE	FALSE	FALSE	FALSE	$20,000 to $34,999	TRUE	FALSE	FALSE	FALSE	FALSE	FALSE	FALSE	1	FALSE	TRUE	Never married	FALSE	TRUE	FALSE	FALSE	No	FALSE	TRUE	FALSE	Strongly agree	FALSE	TRUE	FALSE	FALSE	FALSE	FALSE	Not sure	FALSE	FALSE
32	FALSE	TRUE	FALSE	Female	TRUE	FALSE	FALSE	Arts, design, entertainment, sports, or media	United States	Bachelor's degree	FALSE	FALSE	FALSE	TRUE	FALSE	FALSE	FALSE	FALSE	FALSE	Less than $20,000	FALSE	TRUE	FALSE	FALSE	FALSE	FALSE	FALSE	1	FALSE	TRUE	Married	TRUE	FALSE	FALSE	FALSE	No	FALSE	TRUE	FALSE	Strongly agree	FALSE	TRUE	FALSE	FALSE	FALSE	FALSE	Not sure	FALSE	FALSE
29	TRUE	FALSE	FALSE	Male	FALSE	TRUE	FALSE	Sales and related	United States	Some college, no degree	FALSE	FALSE	TRUE	FALSE	FALSE	FALSE	FALSE	FALSE	FALSE	$50,000 to $74,999	FALSE	FALSE	FALSE	TRUE	FALSE	FALSE	FALSE	2	FALSE	TRUE	Married	TRUE	FALSE	FALSE	FALSE	Yes	TRUE	FALSE	FALSE	Strongly agree	FALSE	TRUE	FALSE	FALSE	FALSE	FALSE	Disagree	FALSE	FALSE
42	FALSE	TRUE	FALSE	Male	FALSE	TRUE	FALSE	Seeking work	United States	Some college, no degree	FALSE	FALSE	TRUE	FALSE	FALSE	FALSE	FALSE	FALSE	FALSE	Less than $20,000	FALSE	TRUE	FALSE	FALSE	FALSE	FALSE	FALSE	1	FALSE	TRUE	Married	TRUE	FALSE	FALSE	FALSE	Yes	TRUE	FALSE	FALSE	Agree	TRUE	FALSE	FALSE	FALSE	FALSE	FALSE	Not sure	FALSE	FALSE
30	FALSE	TRUE	FALSE	Female	TRUE	FALSE	FALSE	Office and administrative support	United States	Associate degree	FALSE	FALSE	FALSE	FALSE	FALSE	FALSE	TRUE	FALSE	FALSE	$50,000 to $74,999	FALSE	FALSE	FALSE	TRUE	FALSE	FALSE	FALSE	2	FALSE	TRUE	Divorced/widowed	FALSE	FALSE	TRUE	FALSE	Yes	TRUE	FALSE	FALSE	Strongly agree	FALSE	TRUE	FALSE	FALSE	FALSE	FALSE	Disagree	FALSE	FALSE
25	TRUE	FALSE	FALSE	Male	FALSE	TRUE	FALSE	Arts, design, entertainment, sports, or media	United States	Some college, no degree	FALSE	FALSE	TRUE	FALSE	FALSE	FALSE	FALSE	FALSE	FALSE	$35,000 to $49,999	FALSE	FALSE	FALSE	FALSE	FALSE	FALSE	TRUE	2	FALSE	TRUE	Never married	FALSE	TRUE	FALSE	FALSE	No	FALSE	TRUE	FALSE	Strongly agree	FALSE	TRUE	FALSE	FALSE	FALSE	FALSE	Not sure	FALSE	FALSE
33	FALSE	TRUE	FALSE	Male	FALSE	TRUE	FALSE	Management	United States	Some college, no degree	FALSE	FALSE	TRUE	FALSE	FALSE	FALSE	FALSE	FALSE	FALSE	$35,000 to $49,999	FALSE	FALSE	FALSE	FALSE	FALSE	FALSE	TRUE	2	FALSE	TRUE	Never married	FALSE	TRUE	FALSE	FALSE	No	FALSE	TRUE	FALSE	Strongly agree	FALSE	TRUE	FALSE	FALSE	FALSE	FALSE	Strongly agree	FALSE	FALSE
25	TRUE	FALSE	FALSE	Male	FALSE	TRUE	FALSE	Sales and related	United States	Bachelor's degree	FALSE	FALSE	FALSE	TRUE	FALSE	FALSE	FALSE	FALSE	FALSE	$50,000 to $74,999	FALSE	FALSE	FALSE	TRUE	FALSE	FALSE	FALSE	2	FALSE	TRUE	Never married	FALSE	TRUE	FALSE	FALSE	No	FALSE	TRUE	FALSE	Strongly agree	FALSE	TRUE	FALSE	FALSE	FALSE	FALSE	Strongly agree	FALSE	FALSE
34	FALSE	TRUE	FALSE	Male	FALSE	TRUE	FALSE	Transportation and material moving	United States	Graduate degree (e.g. Master)	TRUE	FALSE	FALSE	FALSE	FALSE	FALSE	FALSE	FALSE	FALSE	$75,000 to $99,999	FALSE	FALSE	FALSE	FALSE	TRUE	FALSE	FALSE	3	TRUE	FALSE	Married	TRUE	FALSE	FALSE	FALSE	Yes	TRUE	FALSE	FALSE	Strongly agree	FALSE	TRUE	FALSE	FALSE	FALSE	FALSE	Disagree	FALSE	FALSE
45	FALSE	TRUE	FALSE	Female	TRUE	FALSE	FALSE	Food preparation and service	United States	High school or equivalent	FALSE	TRUE	FALSE	FALSE	FALSE	FALSE	FALSE	FALSE	FALSE	$50,000 to $74,999	FALSE	FALSE	FALSE	TRUE	FALSE	FALSE	FALSE	2	FALSE	TRUE	Divorced/widowed	FALSE	FALSE	TRUE	FALSE	Yes	TRUE	FALSE	FALSE	Agree	TRUE	FALSE	FALSE	FALSE	FALSE	FALSE	Agree	TRUE	FALSE
28	TRUE	FALSE	FALSE	Male	FALSE	TRUE	FALSE	Seeking work	United States	Some college, no degree	FALSE	FALSE	TRUE	FALSE	FALSE	FALSE	FALSE	FALSE	FALSE	Less than $20,000	FALSE	TRUE	FALSE	FALSE	FALSE	FALSE	FALSE	1	FALSE	TRUE	Never married	FALSE	TRUE	FALSE	FALSE	No	FALSE	TRUE	FALSE	Agree	TRUE	FALSE	FALSE	FALSE	FALSE	FALSE	Not sure	FALSE	FALSE
60	FALSE	TRUE	FALSE	Male	FALSE	TRUE	FALSE	Business/finance	United States	Bachelor's degree	FALSE	FALSE	FALSE	TRUE	FALSE	FALSE	FALSE	FALSE	FALSE	$75,000 to $99,999	FALSE	FALSE	FALSE	FALSE	TRUE	FALSE	FALSE	2	FALSE	TRUE	Married	TRUE	FALSE	FALSE	FALSE	Yes	TRUE	FALSE	FALSE	Strongly agree	FALSE	TRUE	FALSE	FALSE	FALSE	FALSE	Disagree	FALSE	FALSE
48	FALSE	TRUE	FALSE	Female	TRUE	FALSE	FALSE	Seeking work	United States	Some college, no degree	FALSE	FALSE	TRUE	FALSE	FALSE	FALSE	FALSE	FALSE	FALSE	Less than $20,000	FALSE	TRUE	FALSE	FALSE	FALSE	FALSE	FALSE	1	FALSE	TRUE	Divorced/widowed	FALSE	FALSE	TRUE	FALSE	Yes	TRUE	FALSE	FALSE	Agree	TRUE	FALSE	FALSE	FALSE	FALSE	FALSE	Not sure	FALSE	FALSE
27	TRUE	FALSE	FALSE	Female	TRUE	FALSE	FALSE		United States	Some college, no degree	FALSE	FALSE	TRUE	FALSE	FALSE	FALSE	FALSE	FALSE	FALSE	$20,000 to $34,999	TRUE	FALSE	FALSE	FALSE	FALSE	FALSE	FALSE	1	FALSE	TRUE	Never married	FALSE	TRUE	FALSE	FALSE	Yes	TRUE	FALSE	FALSE	Strongly agree	FALSE	TRUE	FALSE	FALSE	FALSE	FALSE	Disagree	FALSE	FALSE
29	TRUE	FALSE	FALSE	Female	TRUE	FALSE	FALSE	Personal care services	United States	Some college, no degree	FALSE	FALSE	TRUE	FALSE	FALSE	FALSE	FALSE	FALSE	FALSE	Less than $20,000	FALSE	TRUE	FALSE	FALSE	FALSE	FALSE	FALSE	1	FALSE	TRUE	Never married	FALSE	TRUE	FALSE	FALSE	Yes	TRUE	FALSE	FALSE	Strongly agree	FALSE	TRUE	FALSE	FALSE	FALSE	FALSE	Not sure	FALSE	FALSE
46	FALSE	TRUE	FALSE	Male	FALSE	TRUE	FALSE	Community and social service	United States	Some college, no degree	FALSE	FALSE	TRUE	FALSE	FALSE	FALSE	FALSE	FALSE	FALSE	Less than $20,000	FALSE	TRUE	FALSE	FALSE	FALSE	FALSE	FALSE	1	FALSE	TRUE	Divorced/widowed	FALSE	FALSE	TRUE	FALSE	Yes	TRUE	FALSE	FALSE	Strongly agree	FALSE	TRUE	FALSE	FALSE	FALSE	FALSE	Disagree	FALSE	FALSE
22	TRUE	FALSE	FALSE	Male	FALSE	TRUE	FALSE	Arts, design, entertainment, sports, or media	United States	Bachelor's degree	FALSE	FALSE	FALSE	TRUE	FALSE	FALSE	FALSE	FALSE	FALSE	Less than $20,000	FALSE	TRUE	FALSE	FALSE	FALSE	FALSE	FALSE	1	FALSE	TRUE	Never married	FALSE	TRUE	FALSE	FALSE	No	FALSE	TRUE	FALSE	Strongly agree	FALSE	TRUE	FALSE	FALSE	FALSE	FALSE	Strongly agree	FALSE	FALSE
37	FALSE	TRUE	FALSE	Female	TRUE	FALSE	FALSE	Seeking work	United States	Some college, no degree	FALSE	FALSE	TRUE	FALSE	FALSE	FALSE	FALSE	FALSE	FALSE	Less than $20,000	FALSE	TRUE	FALSE	FALSE	FALSE	FALSE	FALSE	1	FALSE	TRUE	Never married	FALSE	TRUE	FALSE	FALSE	No	FALSE	TRUE	FALSE	Strongly agree	FALSE	TRUE	FALSE	FALSE	FALSE	FALSE	Not sure	FALSE	FALSE
22	TRUE	FALSE	FALSE	Male	FALSE	TRUE	FALSE	Business/finance	United States	Bachelor's degree	FALSE	FALSE	FALSE	TRUE	FALSE	FALSE	FALSE	FALSE	FALSE	Over $100,000	FALSE	FALSE	TRUE	FALSE	FALSE	FALSE	FALSE	5	TRUE	FALSE	Never married	FALSE	TRUE	FALSE	FALSE	No	FALSE	TRUE	FALSE	Strongly agree	FALSE	TRUE	FALSE	FALSE	FALSE	FALSE	Agree	TRUE	FALSE
30	FALSE	TRUE	FALSE	Male	FALSE	TRUE	FALSE	Business/finance	United States	Associate degree	FALSE	FALSE	FALSE	FALSE	FALSE	FALSE	TRUE	FALSE	FALSE	$20,000 to $34,999	TRUE	FALSE	FALSE	FALSE	FALSE	FALSE	FALSE	1	FALSE	TRUE	Never married	FALSE	TRUE	FALSE	FALSE	No	FALSE	TRUE	FALSE	Strongly agree	FALSE	TRUE	FALSE	FALSE	FALSE	FALSE	Disagree	FALSE	FALSE
25	TRUE	FALSE	FALSE	Other	FALSE	FALSE	TRUE		United States	Less than high school	FALSE	FALSE	FALSE	FALSE	FALSE	FALSE	FALSE	FALSE	TRUE	$20,000 to $34,999	TRUE	FALSE	FALSE	FALSE	FALSE	FALSE	FALSE	1	FALSE	TRUE	Never married	FALSE	TRUE	FALSE	FALSE	No	FALSE	TRUE	FALSE	Not sure	FALSE	FALSE	TRUE	FALSE	FALSE	FALSE	Disagree	FALSE	FALSE
40	FALSE	TRUE	FALSE	Male	FALSE	TRUE	FALSE	Community and social service	United States	Some college, no degree	FALSE	FALSE	TRUE	FALSE	FALSE	FALSE	FALSE	FALSE	FALSE	$35,000 to $49,999	FALSE	FALSE	FALSE	FALSE	FALSE	FALSE	TRUE	1	FALSE	TRUE	Married	TRUE	FALSE	FALSE	FALSE	Yes	TRUE	FALSE	FALSE	Strongly agree	FALSE	TRUE	FALSE	FALSE	FALSE	FALSE	Not sure	FALSE	FALSE
50	FALSE	TRUE	FALSE	Female	TRUE	FALSE	FALSE	Education	United States	Doctoral or professional degree	FALSE	FALSE	FALSE	FALSE	TRUE	FALSE	FALSE	FALSE	FALSE	Less than $20,000	FALSE	TRUE	FALSE	FALSE	FALSE	FALSE	FALSE	1	FALSE	TRUE	Married	TRUE	FALSE	FALSE	FALSE	Yes	TRUE	FALSE	FALSE	Agree	TRUE	FALSE	FALSE	FALSE	FALSE	FALSE	Not sure	FALSE	FALSE
39	FALSE	TRUE	FALSE	Female	TRUE	FALSE	FALSE	Healthcare	United States	Bachelor's degree	FALSE	FALSE	FALSE	TRUE	FALSE	FALSE	FALSE	FALSE	FALSE	$35,000 to $49,999	FALSE	FALSE	FALSE	FALSE	FALSE	FALSE	TRUE	1	FALSE	TRUE	Divorced/widowed	FALSE	FALSE	TRUE	FALSE	No	FALSE	TRUE	FALSE	Strongly agree	FALSE	TRUE	FALSE	FALSE	FALSE	FALSE	Disagree	FALSE	FALSE
29	TRUE	FALSE	FALSE	Female	TRUE	FALSE	FALSE	Management	United States	High school or equivalent	FALSE	TRUE	FALSE	FALSE	FALSE	FALSE	FALSE	FALSE	FALSE	$20,000 to $34,999	TRUE	FALSE	FALSE	FALSE	FALSE	FALSE	FALSE	1	FALSE	TRUE	Never married	FALSE	TRUE	FALSE	FALSE	No	FALSE	TRUE	FALSE	Not sure	FALSE	FALSE	TRUE	FALSE	FALSE	FALSE	Disagree	FALSE	FALSE
27	TRUE	FALSE	FALSE	Male	FALSE	TRUE	FALSE	Food preparation and service	United States	High school or equivalent	FALSE	TRUE	FALSE	FALSE	FALSE	FALSE	FALSE	FALSE	FALSE	Less than $20,000	FALSE	TRUE	FALSE	FALSE	FALSE	FALSE	FALSE	1	FALSE	TRUE	Never married	FALSE	TRUE	FALSE	FALSE	No	FALSE	TRUE	FALSE	Agree	TRUE	FALSE	FALSE	FALSE	FALSE	FALSE	Disagree	FALSE	FALSE
40	FALSE	TRUE	FALSE	Male	FALSE	TRUE	FALSE	Building and grounds cleaning and maintenance	United States	Bachelor's degree	FALSE	FALSE	FALSE	TRUE	FALSE	FALSE	FALSE	FALSE	FALSE	$75,000 to $99,999	FALSE	FALSE	FALSE	FALSE	TRUE	FALSE	FALSE	2	FALSE	TRUE	Married	TRUE	FALSE	FALSE	FALSE	Yes	TRUE	FALSE	FALSE	Strongly agree	FALSE	TRUE	FALSE	FALSE	FALSE	FALSE	Disagree	FALSE	FALSE
32	FALSE	TRUE	FALSE	Female	TRUE	FALSE	FALSE	Food preparation and service	United States	Associate degree	FALSE	FALSE	FALSE	FALSE	FALSE	FALSE	TRUE	FALSE	FALSE	$35,000 to $49,999	FALSE	FALSE	FALSE	FALSE	FALSE	FALSE	TRUE	2	FALSE	TRUE	Never married	FALSE	TRUE	FALSE	FALSE	No	FALSE	TRUE	FALSE	Strongly agree	FALSE	TRUE	FALSE	FALSE	FALSE	FALSE	Agree	TRUE	FALSE
23	TRUE	FALSE	FALSE	Male	FALSE	TRUE	FALSE	Food preparation and service	United States	Some college, no degree	FALSE	FALSE	TRUE	FALSE	FALSE	FALSE	FALSE	FALSE	FALSE	$20,000 to $34,999	TRUE	FALSE	FALSE	FALSE	FALSE	FALSE	FALSE	1	FALSE	TRUE	Never married	FALSE	TRUE	FALSE	FALSE	No	FALSE	TRUE	FALSE	Strongly agree	FALSE	TRUE	FALSE	FALSE	FALSE	FALSE	Not sure	FALSE	FALSE
24	TRUE	FALSE	FALSE	Female	TRUE	FALSE	FALSE	Sales and related	United States	Some college, no degree	FALSE	FALSE	TRUE	FALSE	FALSE	FALSE	FALSE	FALSE	FALSE	Less than $20,000	FALSE	TRUE	FALSE	FALSE	FALSE	FALSE	FALSE	1	FALSE	TRUE	Never married	FALSE	TRUE	FALSE	FALSE	No	FALSE	TRUE	FALSE	Strongly agree	FALSE	TRUE	FALSE	FALSE	FALSE	FALSE	Agree	TRUE	FALSE
31	FALSE	TRUE	FALSE	Female	TRUE	FALSE	FALSE	Student	United States	Graduate degree (e.g. Master)	TRUE	FALSE	FALSE	FALSE	FALSE	FALSE	FALSE	FALSE	FALSE	$20,000 to $34,999	TRUE	FALSE	FALSE	FALSE	FALSE	FALSE	FALSE	1	FALSE	TRUE	Married	TRUE	FALSE	FALSE	FALSE	Yes	TRUE	FALSE	FALSE	Strongly agree	FALSE	TRUE	FALSE	FALSE	FALSE	FALSE	Not sure	FALSE	FALSE
41	FALSE	TRUE	FALSE	Male	FALSE	TRUE	FALSE	Transportation and material moving	United States	Some college, no degree	FALSE	FALSE	TRUE	FALSE	FALSE	FALSE	FALSE	FALSE	FALSE	$50,000 to $74,999	FALSE	FALSE	FALSE	TRUE	FALSE	FALSE	FALSE	2	FALSE	TRUE	Married	TRUE	FALSE	FALSE	FALSE	Yes	TRUE	FALSE	FALSE	Agree	TRUE	FALSE	FALSE	FALSE	FALSE	FALSE	Not sure	FALSE	FALSE
35	FALSE	TRUE	FALSE	Male	FALSE	TRUE	FALSE	Architecture or engineering	United States	Bachelor's degree	FALSE	FALSE	FALSE	TRUE	FALSE	FALSE	FALSE	FALSE	FALSE	$75,000 to $99,999	FALSE	FALSE	FALSE	FALSE	TRUE	FALSE	FALSE	3	TRUE	FALSE	Never married	FALSE	TRUE	FALSE	FALSE	No	FALSE	TRUE	FALSE	Strongly agree	FALSE	TRUE	FALSE	FALSE	FALSE	FALSE	Strongly agree	FALSE	FALSE
29	TRUE	FALSE	FALSE	Female	TRUE	FALSE	FALSE	Education	United States	Bachelor's degree	FALSE	FALSE	FALSE	TRUE	FALSE	FALSE	FALSE	FALSE	FALSE	$20,000 to $34,999	TRUE	FALSE	FALSE	FALSE	FALSE	FALSE	FALSE	1	FALSE	TRUE	Married	TRUE	FALSE	FALSE	FALSE	Yes	TRUE	FALSE	FALSE	Strongly agree	FALSE	TRUE	FALSE	FALSE	FALSE	FALSE	Agree	TRUE	FALSE
32	FALSE	TRUE	FALSE	Female	TRUE	FALSE	FALSE	Homemaker	United States	High school or equivalent	FALSE	TRUE	FALSE	FALSE	FALSE	FALSE	FALSE	FALSE	FALSE	Less than $20,000	FALSE	TRUE	FALSE	FALSE	FALSE	FALSE	FALSE	1	FALSE	TRUE	Never married	FALSE	TRUE	FALSE	FALSE	Yes	TRUE	FALSE	FALSE	Agree	TRUE	FALSE	FALSE	FALSE	FALSE	FALSE	Not sure	FALSE	FALSE
27	TRUE	FALSE	FALSE	Female	TRUE	FALSE	FALSE	Office and administrative support	United States	High school or equivalent	FALSE	TRUE	FALSE	FALSE	FALSE	FALSE	FALSE	FALSE	FALSE	$20,000 to $34,999	TRUE	FALSE	FALSE	FALSE	FALSE	FALSE	FALSE	1	FALSE	TRUE	Never married	FALSE	TRUE	FALSE	FALSE	Yes	TRUE	FALSE	FALSE	Agree	TRUE	FALSE	FALSE	FALSE	FALSE	FALSE	Agree	TRUE	FALSE
40	FALSE	TRUE	FALSE	Male	FALSE	TRUE	FALSE	Seeking work	United States	Some college, no degree	FALSE	FALSE	TRUE	FALSE	FALSE	FALSE	FALSE	FALSE	FALSE	Less than $20,000	FALSE	TRUE	FALSE	FALSE	FALSE	FALSE	FALSE	1	FALSE	TRUE	Married	TRUE	FALSE	FALSE	FALSE	Yes	TRUE	FALSE	FALSE	Agree	TRUE	FALSE	FALSE	FALSE	FALSE	FALSE	Agree	TRUE	FALSE
34	FALSE	TRUE	FALSE	Other	FALSE	FALSE	TRUE	Homemaker	United States	Some college, no degree	FALSE	FALSE	TRUE	FALSE	FALSE	FALSE	FALSE	FALSE	FALSE	$50,000 to $74,999	FALSE	FALSE	FALSE	TRUE	FALSE	FALSE	FALSE	2	FALSE	TRUE	Married	TRUE	FALSE	FALSE	FALSE	Yes	TRUE	FALSE	FALSE	Agree	TRUE	FALSE	FALSE	FALSE	FALSE	FALSE	Not sure	FALSE	FALSE
41	FALSE	TRUE	FALSE	Female	TRUE	FALSE	FALSE	Architecture or engineering	United States	Bachelor's degree	FALSE	FALSE	FALSE	TRUE	FALSE	FALSE	FALSE	FALSE	FALSE	Over $100,000	FALSE	FALSE	TRUE	FALSE	FALSE	FALSE	FALSE	3	TRUE	FALSE	Divorced/widowed	FALSE	FALSE	TRUE	FALSE	Yes	TRUE	FALSE	FALSE	Strongly agree	FALSE	TRUE	FALSE	FALSE	FALSE	FALSE	Strongly disagree	FALSE	TRUE
40	FALSE	TRUE	FALSE	Male	FALSE	TRUE	FALSE	Production and manufacturing	United States	Some college, no degree	FALSE	FALSE	TRUE	FALSE	FALSE	FALSE	FALSE	FALSE	FALSE	Over $100,000	FALSE	FALSE	TRUE	FALSE	FALSE	FALSE	FALSE	3	TRUE	FALSE	Divorced/widowed	FALSE	FALSE	TRUE	FALSE	Yes	TRUE	FALSE	FALSE	Agree	TRUE	FALSE	FALSE	FALSE	FALSE	FALSE	Agree	TRUE	FALSE
28	TRUE	FALSE	FALSE	Female	TRUE	FALSE	FALSE	Personal care services	United States	High school or equivalent	FALSE	TRUE	FALSE	FALSE	FALSE	FALSE	FALSE	FALSE	FALSE	Less than $20,000	FALSE	TRUE	FALSE	FALSE	FALSE	FALSE	FALSE	1	FALSE	TRUE	Never married	FALSE	TRUE	FALSE	FALSE	Yes	TRUE	FALSE	FALSE	Agree	TRUE	FALSE	FALSE	FALSE	FALSE	FALSE	Agree	TRUE	FALSE
33	FALSE	TRUE	FALSE	Female	TRUE	FALSE	FALSE	Food preparation and service	United States	Graduate degree (e.g. Master)	TRUE	FALSE	FALSE	FALSE	FALSE	FALSE	FALSE	FALSE	FALSE	Less than $20,000	FALSE	TRUE	FALSE	FALSE	FALSE	FALSE	FALSE	1	FALSE	TRUE	Divorced/widowed	FALSE	FALSE	TRUE	FALSE	No	FALSE	TRUE	FALSE	Agree	TRUE	FALSE	FALSE	FALSE	FALSE	FALSE	Not sure	FALSE	FALSE
31	FALSE	TRUE	FALSE	Male	FALSE	TRUE	FALSE	Installation, maintenance, and repair	United States	Professional training	FALSE	FALSE	FALSE	FALSE	FALSE	FALSE	FALSE	TRUE	FALSE	$50,000 to $74,999	FALSE	FALSE	FALSE	TRUE	FALSE	FALSE	FALSE	2	FALSE	TRUE	Never married	FALSE	TRUE	FALSE	FALSE	No	FALSE	TRUE	FALSE	Agree	TRUE	FALSE	FALSE	FALSE	FALSE	FALSE	Not sure	FALSE	FALSE
55	FALSE	TRUE	FALSE	Male	FALSE	TRUE	FALSE	Building and grounds cleaning and maintenance	United States	Some college, no degree	FALSE	FALSE	TRUE	FALSE	FALSE	FALSE	FALSE	FALSE	FALSE	$50,000 to $74,999	FALSE	FALSE	FALSE	TRUE	FALSE	FALSE	FALSE	1	FALSE	TRUE	Married	TRUE	FALSE	FALSE	FALSE	Yes	TRUE	FALSE	FALSE	Disagree	FALSE	FALSE	FALSE	FALSE	TRUE	FALSE	Not sure	FALSE	FALSE
27	TRUE	FALSE	FALSE	Male	FALSE	TRUE	FALSE	Business/finance	United States	Associate degree	FALSE	FALSE	FALSE	FALSE	FALSE	FALSE	TRUE	FALSE	FALSE	$35,000 to $49,999	FALSE	FALSE	FALSE	FALSE	FALSE	FALSE	TRUE	2	FALSE	TRUE	Never married	FALSE	TRUE	FALSE	FALSE	No	FALSE	TRUE	FALSE	Agree	TRUE	FALSE	FALSE	FALSE	FALSE	FALSE	Agree	TRUE	FALSE
31	FALSE	TRUE	FALSE	Female	TRUE	FALSE	FALSE	Seeking work	United States	Associate degree	FALSE	FALSE	FALSE	FALSE	FALSE	FALSE	TRUE	FALSE	FALSE	$20,000 to $34,999	TRUE	FALSE	FALSE	FALSE	FALSE	FALSE	FALSE	1	FALSE	TRUE	Never married	FALSE	TRUE	FALSE	FALSE	No	FALSE	TRUE	FALSE	Strongly agree	FALSE	TRUE	FALSE	FALSE	FALSE	FALSE	Agree	TRUE	FALSE
39	FALSE	TRUE	FALSE	Female	TRUE	FALSE	FALSE	Community and social service	United States	Bachelor's degree	FALSE	FALSE	FALSE	TRUE	FALSE	FALSE	FALSE	FALSE	FALSE	Less than $20,000	FALSE	TRUE	FALSE	FALSE	FALSE	FALSE	FALSE	1	FALSE	TRUE	Divorced/widowed	FALSE	FALSE	TRUE	FALSE	Yes	TRUE	FALSE	FALSE	Not sure	FALSE	FALSE	TRUE	FALSE	FALSE	FALSE	Agree	TRUE	FALSE
24	TRUE	FALSE	FALSE	Male	FALSE	TRUE	FALSE	Office and administrative support	United States	Bachelor's degree	FALSE	FALSE	FALSE	TRUE	FALSE	FALSE	FALSE	FALSE	FALSE	Less than $20,000	FALSE	TRUE	FALSE	FALSE	FALSE	FALSE	FALSE	1	FALSE	TRUE	Never married	FALSE	TRUE	FALSE	FALSE	No	FALSE	TRUE	FALSE	Strongly agree	FALSE	TRUE	FALSE	FALSE	FALSE	FALSE	Agree	TRUE	FALSE
35	FALSE	TRUE	FALSE	Male	FALSE	TRUE	FALSE	Arts, design, entertainment, sports, or media	United States	Some college, no degree	FALSE	FALSE	TRUE	FALSE	FALSE	FALSE	FALSE	FALSE	FALSE	$50,000 to $74,999	FALSE	FALSE	FALSE	TRUE	FALSE	FALSE	FALSE	2	FALSE	TRUE	Never married	FALSE	TRUE	FALSE	FALSE	Yes	TRUE	FALSE	FALSE	Strongly agree	FALSE	TRUE	FALSE	FALSE	FALSE	FALSE	Disagree	FALSE	FALSE
24	TRUE	FALSE	FALSE	Male	FALSE	TRUE	FALSE		United States	Other	FALSE	FALSE	FALSE	FALSE	FALSE	TRUE	FALSE	FALSE	FALSE	$50,000 to $74,999	FALSE	FALSE	FALSE	TRUE	FALSE	FALSE	FALSE	2	FALSE	TRUE	Never married	FALSE	TRUE	FALSE	FALSE	No	FALSE	TRUE	FALSE	Agree	TRUE	FALSE	FALSE	FALSE	FALSE	FALSE	Agree	TRUE	FALSE
27	TRUE	FALSE	FALSE	Male	FALSE	TRUE	FALSE	Sales and related	United States	Bachelor's degree	FALSE	FALSE	FALSE	TRUE	FALSE	FALSE	FALSE	FALSE	FALSE	$35,000 to $49,999	FALSE	FALSE	FALSE	FALSE	FALSE	FALSE	TRUE	2	FALSE	TRUE	Never married	FALSE	TRUE	FALSE	FALSE	No	FALSE	TRUE	FALSE	Strongly agree	FALSE	TRUE	FALSE	FALSE	FALSE	FALSE	Disagree	FALSE	FALSE
26	TRUE	FALSE	FALSE	Female	TRUE	FALSE	FALSE	Food preparation and service	United States	Bachelor's degree	FALSE	FALSE	FALSE	TRUE	FALSE	FALSE	FALSE	FALSE	FALSE	$35,000 to $49,999	FALSE	FALSE	FALSE	FALSE	FALSE	FALSE	TRUE	2	FALSE	TRUE	Never married	FALSE	TRUE	FALSE	FALSE	No	FALSE	TRUE	FALSE	Strongly agree	FALSE	TRUE	FALSE	FALSE	FALSE	FALSE	Agree	TRUE	FALSE
19	TRUE	FALSE	FALSE	Female	TRUE	FALSE	FALSE	Student	United States	Some college, no degree	FALSE	FALSE	TRUE	FALSE	FALSE	FALSE	FALSE	FALSE	FALSE	Less than $20,000	FALSE	TRUE	FALSE	FALSE	FALSE	FALSE	FALSE	1	FALSE	TRUE	Never married	FALSE	TRUE	FALSE	FALSE	No	FALSE	TRUE	FALSE	Strongly agree	FALSE	TRUE	FALSE	FALSE	FALSE	FALSE	Agree	TRUE	FALSE
38	FALSE	TRUE	FALSE	Male	FALSE	TRUE	FALSE	Transportation and material moving		Associate degree	FALSE	FALSE	FALSE	FALSE	FALSE	FALSE	TRUE	FALSE	FALSE	$20,000 to $34,999	TRUE	FALSE	FALSE	FALSE	FALSE	FALSE	FALSE	1	FALSE	TRUE	Never married	FALSE	TRUE	FALSE	FALSE	No	FALSE	TRUE	FALSE	Not sure	FALSE	FALSE	TRUE	FALSE	FALSE	FALSE	Agree	TRUE	FALSE
27	TRUE	FALSE	FALSE	Male	FALSE	TRUE	FALSE	Seeking work	United States	Bachelor's degree	FALSE	FALSE	FALSE	TRUE	FALSE	FALSE	FALSE	FALSE	FALSE	$35,000 to $49,999	FALSE	FALSE	FALSE	FALSE	FALSE	FALSE	TRUE	2	FALSE	TRUE	Never married	FALSE	TRUE	FALSE	FALSE	No	FALSE	TRUE	FALSE	Strongly agree	FALSE	TRUE	FALSE	FALSE	FALSE	FALSE	Strongly agree	FALSE	FALSE
27	TRUE	FALSE	FALSE	Female	TRUE	FALSE	FALSE	Seeking work	United States	High school or equivalent	FALSE	TRUE	FALSE	FALSE	FALSE	FALSE	FALSE	FALSE	FALSE	Less than $20,000	FALSE	TRUE	FALSE	FALSE	FALSE	FALSE	FALSE	1	FALSE	TRUE	Never married	FALSE	TRUE	FALSE	FALSE	Yes	TRUE	FALSE	FALSE	Agree	TRUE	FALSE	FALSE	FALSE	FALSE	FALSE	Not sure	FALSE	FALSE
22	TRUE	FALSE	FALSE	Female	TRUE	FALSE	FALSE	Student	United States	Bachelor's degree	FALSE	FALSE	FALSE	TRUE	FALSE	FALSE	FALSE	FALSE	FALSE	Less than $20,000	FALSE	TRUE	FALSE	FALSE	FALSE	FALSE	FALSE	1	FALSE	TRUE	Never married	FALSE	TRUE	FALSE	FALSE	Yes	TRUE	FALSE	FALSE	Strongly agree	FALSE	TRUE	FALSE	FALSE	FALSE	FALSE	Disagree	FALSE	FALSE
27	TRUE	FALSE	FALSE	Female	TRUE	FALSE	FALSE	Food preparation and service	United States	Some college, no degree	FALSE	FALSE	TRUE	FALSE	FALSE	FALSE	FALSE	FALSE	FALSE	$35,000 to $49,999	FALSE	FALSE	FALSE	FALSE	FALSE	FALSE	TRUE	2	FALSE	TRUE	Never married	FALSE	TRUE	FALSE	FALSE	Yes	TRUE	FALSE	FALSE	Agree	TRUE	FALSE	FALSE	FALSE	FALSE	FALSE	Not sure	FALSE	FALSE
47	FALSE	TRUE	FALSE	Male	FALSE	TRUE	FALSE	Arts, design, entertainment, sports, or media	United States	Some college, no degree	FALSE	FALSE	TRUE	FALSE	FALSE	FALSE	FALSE	FALSE	FALSE	$35,000 to $49,999	FALSE	FALSE	FALSE	FALSE	FALSE	FALSE	TRUE	1	FALSE	TRUE	Divorced/widowed	FALSE	FALSE	TRUE	FALSE	No	FALSE	TRUE	FALSE	Strongly agree	FALSE	TRUE	FALSE	FALSE	FALSE	FALSE	Not sure	FALSE	FALSE
42	FALSE	TRUE	FALSE	Female	TRUE	FALSE	FALSE	Arts, design, entertainment, sports, or media	United States	Associate degree	FALSE	FALSE	FALSE	FALSE	FALSE	FALSE	TRUE	FALSE	FALSE	$50,000 to $74,999	FALSE	FALSE	FALSE	TRUE	FALSE	FALSE	FALSE	2	FALSE	TRUE	Never married	FALSE	TRUE	FALSE	FALSE	Yes	TRUE	FALSE	FALSE	Strongly agree	FALSE	TRUE	FALSE	FALSE	FALSE	FALSE	Agree	TRUE	FALSE
51	FALSE	TRUE	FALSE	Male	FALSE	TRUE	FALSE	Seeking work	United States	Some college, no degree	FALSE	FALSE	TRUE	FALSE	FALSE	FALSE	FALSE	FALSE	FALSE	$20,000 to $34,999	TRUE	FALSE	FALSE	FALSE	FALSE	FALSE	FALSE	1	FALSE	TRUE	Never married	FALSE	TRUE	FALSE	FALSE	Yes	TRUE	FALSE	FALSE	Not sure	FALSE	FALSE	TRUE	FALSE	FALSE	FALSE	Agree	TRUE	FALSE
23	TRUE	FALSE	FALSE	Female	TRUE	FALSE	FALSE		United States	Some college, no degree	FALSE	FALSE	TRUE	FALSE	FALSE	FALSE	FALSE	FALSE	FALSE	$20,000 to $34,999	TRUE	FALSE	FALSE	FALSE	FALSE	FALSE	FALSE	1	FALSE	TRUE	Never married	FALSE	TRUE	FALSE	FALSE	No	FALSE	TRUE	FALSE	Strongly agree	FALSE	TRUE	FALSE	FALSE	FALSE	FALSE	Disagree	FALSE	FALSE
44	FALSE	TRUE	FALSE	Male	FALSE	TRUE	FALSE	Construction and extraction	United States	Some college, no degree	FALSE	FALSE	TRUE	FALSE	FALSE	FALSE	FALSE	FALSE	FALSE	$20,000 to $34,999	TRUE	FALSE	FALSE	FALSE	FALSE	FALSE	FALSE	1	FALSE	TRUE	Divorced/widowed	FALSE	FALSE	TRUE	FALSE	Yes	TRUE	FALSE	FALSE	Agree	TRUE	FALSE	FALSE	FALSE	FALSE	FALSE	Agree	TRUE	FALSE
27	TRUE	FALSE	FALSE	Female	TRUE	FALSE	FALSE	Arts, design, entertainment, sports, or media	United States	Bachelor's degree	FALSE	FALSE	FALSE	TRUE	FALSE	FALSE	FALSE	FALSE	FALSE	Less than $20,000	FALSE	TRUE	FALSE	FALSE	FALSE	FALSE	FALSE	1	FALSE	TRUE	Never married	FALSE	TRUE	FALSE	FALSE	No	FALSE	TRUE	FALSE	Agree	TRUE	FALSE	FALSE	FALSE	FALSE	FALSE	Agree	TRUE	FALSE
35	FALSE	TRUE	FALSE	Female	TRUE	FALSE	FALSE	Seeking work	United States	Bachelor's degree	FALSE	FALSE	FALSE	TRUE	FALSE	FALSE	FALSE	FALSE	FALSE	$75,000 to $99,999	FALSE	FALSE	FALSE	FALSE	TRUE	FALSE	FALSE	3	TRUE	FALSE	Never married	FALSE	TRUE	FALSE	FALSE	No	FALSE	TRUE	FALSE	Strongly agree	FALSE	TRUE	FALSE	FALSE	FALSE	FALSE	Agree	TRUE	FALSE
57	FALSE	TRUE	FALSE	Female	TRUE	FALSE	FALSE	Farming, fishing, and forestry	United States	Bachelor's degree	FALSE	FALSE	FALSE	TRUE	FALSE	FALSE	FALSE	FALSE	FALSE	$35,000 to $49,999	FALSE	FALSE	FALSE	FALSE	FALSE	FALSE	TRUE	1	FALSE	TRUE	Never married	FALSE	TRUE	FALSE	FALSE	Yes	TRUE	FALSE	FALSE	Agree	TRUE	FALSE	FALSE	FALSE	FALSE	FALSE	Not sure	FALSE	FALSE
30	FALSE	TRUE	FALSE	Female	TRUE	FALSE	FALSE	Healthcare	United States	Some college, no degree	FALSE	FALSE	TRUE	FALSE	FALSE	FALSE	FALSE	FALSE	FALSE	$20,000 to $34,999	TRUE	FALSE	FALSE	FALSE	FALSE	FALSE	FALSE	1	FALSE	TRUE	Never married	FALSE	TRUE	FALSE	FALSE	No	FALSE	TRUE	FALSE	Agree	TRUE	FALSE	FALSE	FALSE	FALSE	FALSE	Not sure	FALSE	FALSE
39	FALSE	TRUE	FALSE	Female	TRUE	FALSE	FALSE	Food preparation and service	United States	Some college, no degree	FALSE	FALSE	TRUE	FALSE	FALSE	FALSE	FALSE	FALSE	FALSE	Less than $20,000	FALSE	TRUE	FALSE	FALSE	FALSE	FALSE	FALSE	1	FALSE	TRUE	Never married	FALSE	TRUE	FALSE	FALSE	No	FALSE	TRUE	FALSE	Strongly agree	FALSE	TRUE	FALSE	FALSE	FALSE	FALSE	Not sure	FALSE	FALSE
32	FALSE	TRUE	FALSE	Female	TRUE	FALSE	FALSE	Sales and related	United States	Professional training	FALSE	FALSE	FALSE	FALSE	FALSE	FALSE	FALSE	TRUE	FALSE	$35,000 to $49,999	FALSE	FALSE	FALSE	FALSE	FALSE	FALSE	TRUE	2	FALSE	TRUE	Married	TRUE	FALSE	FALSE	FALSE	Yes	TRUE	FALSE	FALSE	Agree	TRUE	FALSE	FALSE	FALSE	FALSE	FALSE	Disagree	FALSE	FALSE
23	TRUE	FALSE	FALSE	Female	TRUE	FALSE	FALSE		United States	Some college, no degree	FALSE	FALSE	TRUE	FALSE	FALSE	FALSE	FALSE	FALSE	FALSE	$20,000 to $34,999	TRUE	FALSE	FALSE	FALSE	FALSE	FALSE	FALSE	1	FALSE	TRUE	Married	TRUE	FALSE	FALSE	FALSE	Yes	TRUE	FALSE	FALSE	Agree	TRUE	FALSE	FALSE	FALSE	FALSE	FALSE	Disagree	FALSE	FALSE
19	TRUE	FALSE	FALSE	Female	TRUE	FALSE	FALSE	Student	United States	Some college, no degree	FALSE	FALSE	TRUE	FALSE	FALSE	FALSE	FALSE	FALSE	FALSE	Less than $20,000	FALSE	TRUE	FALSE	FALSE	FALSE	FALSE	FALSE	1	FALSE	TRUE	Never married	FALSE	TRUE	FALSE	FALSE	No	FALSE	TRUE	FALSE	Strongly agree	FALSE	TRUE	FALSE	FALSE	FALSE	FALSE	Disagree	FALSE	FALSE
25	TRUE	FALSE	FALSE	Female	TRUE	FALSE	FALSE	Management	United States	Bachelor's degree	FALSE	FALSE	FALSE	TRUE	FALSE	FALSE	FALSE	FALSE	FALSE	$50,000 to $74,999	FALSE	FALSE	FALSE	TRUE	FALSE	FALSE	FALSE	2	FALSE	TRUE	Never married	FALSE	TRUE	FALSE	FALSE	No	FALSE	TRUE	FALSE	Strongly agree	FALSE	TRUE	FALSE	FALSE	FALSE	FALSE	Agree	TRUE	FALSE
36	FALSE	TRUE	FALSE	Male	FALSE	TRUE	FALSE	Life, physical, or social science	United States	Doctoral or professional degree	FALSE	FALSE	FALSE	FALSE	TRUE	FALSE	FALSE	FALSE	FALSE	$20,000 to $34,999	TRUE	FALSE	FALSE	FALSE	FALSE	FALSE	FALSE	1	FALSE	TRUE	Never married	FALSE	TRUE	FALSE	FALSE	No	FALSE	TRUE	FALSE	Agree	TRUE	FALSE	FALSE	FALSE	FALSE	FALSE	Not sure	FALSE	FALSE
27	TRUE	FALSE	FALSE	Female	TRUE	FALSE	FALSE	Construction and extraction	United States	Bachelor's degree	FALSE	FALSE	FALSE	TRUE	FALSE	FALSE	FALSE	FALSE	FALSE	Less than $20,000	FALSE	TRUE	FALSE	FALSE	FALSE	FALSE	FALSE	1	FALSE	TRUE	Never married	FALSE	TRUE	FALSE	FALSE	No	FALSE	TRUE	FALSE	Strongly agree	FALSE	TRUE	FALSE	FALSE	FALSE	FALSE	Agree	TRUE	FALSE
38	FALSE	TRUE	FALSE	Female	TRUE	FALSE	FALSE	Construction and extraction	United States	Some college, no degree	FALSE	FALSE	TRUE	FALSE	FALSE	FALSE	FALSE	FALSE	FALSE	$35,000 to $49,999	FALSE	FALSE	FALSE	FALSE	FALSE	FALSE	TRUE	1	FALSE	TRUE	Never married	FALSE	TRUE	FALSE	FALSE	Yes	TRUE	FALSE	FALSE	Strongly agree	FALSE	TRUE	FALSE	FALSE	FALSE	FALSE	Disagree	FALSE	FALSE
40	FALSE	TRUE	FALSE	Male	FALSE	TRUE	FALSE	Education	United States	Graduate degree (e.g. Master)	TRUE	FALSE	FALSE	FALSE	FALSE	FALSE	FALSE	FALSE	FALSE	$50,000 to $74,999	FALSE	FALSE	FALSE	TRUE	FALSE	FALSE	FALSE	2	FALSE	TRUE	Married	TRUE	FALSE	FALSE	FALSE	Yes	TRUE	FALSE	FALSE	Strongly agree	FALSE	TRUE	FALSE	FALSE	FALSE	FALSE	Disagree	FALSE	FALSE
42	FALSE	TRUE	FALSE	Male	FALSE	TRUE	FALSE	Arts, design, entertainment, sports, or media	United States	Associate degree	FALSE	FALSE	FALSE	FALSE	FALSE	FALSE	TRUE	FALSE	FALSE	$50,000 to $74,999	FALSE	FALSE	FALSE	TRUE	FALSE	FALSE	FALSE	2	FALSE	TRUE	Never married	FALSE	TRUE	FALSE	FALSE	No	FALSE	TRUE	FALSE	Strongly agree	FALSE	TRUE	FALSE	FALSE	FALSE	FALSE	Not sure	FALSE	FALSE
52	FALSE	TRUE	FALSE	Female	TRUE	FALSE	FALSE	Police/fire/EMS/etc	United States	Associate degree	FALSE	FALSE	FALSE	FALSE	FALSE	FALSE	TRUE	FALSE	FALSE	$35,000 to $49,999	FALSE	FALSE	FALSE	FALSE	FALSE	FALSE	TRUE	1	FALSE	TRUE	Married	TRUE	FALSE	FALSE	FALSE	Yes	TRUE	FALSE	FALSE	Agree	TRUE	FALSE	FALSE	FALSE	FALSE	FALSE	Not sure	FALSE	FALSE
78	FALSE	FALSE	TRUE	Female	TRUE	FALSE	FALSE			Doctoral or professional degree	FALSE	FALSE	FALSE	FALSE	TRUE	FALSE	FALSE	FALSE	FALSE	$20,000 to $34,999	TRUE	FALSE	FALSE	FALSE	FALSE	FALSE	FALSE	1	FALSE	TRUE	Divorced/widowed	FALSE	FALSE	TRUE	FALSE	Yes	TRUE	FALSE	FALSE	Not sure	FALSE	FALSE	TRUE	FALSE	FALSE	FALSE	Agree	TRUE	FALSE
31	FALSE	TRUE	FALSE	Female	TRUE	FALSE	FALSE	Life, physical, or social science	United States	Bachelor's degree	FALSE	FALSE	FALSE	TRUE	FALSE	FALSE	FALSE	FALSE	FALSE	$20,000 to $34,999	TRUE	FALSE	FALSE	FALSE	FALSE	FALSE	FALSE	1	FALSE	TRUE	Divorced/widowed	FALSE	FALSE	TRUE	FALSE	No	FALSE	TRUE	FALSE	Agree	TRUE	FALSE	FALSE	FALSE	FALSE	FALSE	Disagree	FALSE	FALSE
44	FALSE	TRUE	FALSE	Male	FALSE	TRUE	FALSE	Arts, design, entertainment, sports, or media	United States	Some college, no degree	FALSE	FALSE	TRUE	FALSE	FALSE	FALSE	FALSE	FALSE	FALSE	$20,000 to $34,999	TRUE	FALSE	FALSE	FALSE	FALSE	FALSE	FALSE	1	FALSE	TRUE	Divorced/widowed	FALSE	FALSE	TRUE	FALSE	Yes	TRUE	FALSE	FALSE	Agree	TRUE	FALSE	FALSE	FALSE	FALSE	FALSE	Agree	TRUE	FALSE
34	FALSE	TRUE	FALSE	Male	FALSE	TRUE	FALSE	Business/finance	United States	Professional training	FALSE	FALSE	FALSE	FALSE	FALSE	FALSE	FALSE	TRUE	FALSE	$50,000 to $74,999	FALSE	FALSE	FALSE	TRUE	FALSE	FALSE	FALSE	2	FALSE	TRUE	Never married	FALSE	TRUE	FALSE	FALSE	No	FALSE	TRUE	FALSE	Strongly agree	FALSE	TRUE	FALSE	FALSE	FALSE	FALSE	Strongly disagree	FALSE	TRUE
26	TRUE	FALSE	FALSE	Female	TRUE	FALSE	FALSE	Business/finance	United States	Bachelor's degree	FALSE	FALSE	FALSE	TRUE	FALSE	FALSE	FALSE	FALSE	FALSE	$35,000 to $49,999	FALSE	FALSE	FALSE	FALSE	FALSE	FALSE	TRUE	2	FALSE	TRUE	Never married	FALSE	TRUE	FALSE	FALSE	No	FALSE	TRUE	FALSE	Agree	TRUE	FALSE	FALSE	FALSE	FALSE	FALSE	Agree	TRUE	FALSE
25	TRUE	FALSE	FALSE	Male	FALSE	TRUE	FALSE	Office and administrative support	United States	Bachelor's degree	FALSE	FALSE	FALSE	TRUE	FALSE	FALSE	FALSE	FALSE	FALSE	$35,000 to $49,999	FALSE	FALSE	FALSE	FALSE	FALSE	FALSE	TRUE	2	FALSE	TRUE	Never married	FALSE	TRUE	FALSE	FALSE	No	FALSE	TRUE	FALSE	Strongly agree	FALSE	TRUE	FALSE	FALSE	FALSE	FALSE	Strongly agree	FALSE	FALSE
45	FALSE	TRUE	FALSE	Female	TRUE	FALSE	FALSE	Community and social service	United States	Professional training	FALSE	FALSE	FALSE	FALSE	FALSE	FALSE	FALSE	TRUE	FALSE	$20,000 to $34,999	TRUE	FALSE	FALSE	FALSE	FALSE	FALSE	FALSE	1	FALSE	TRUE	Married	TRUE	FALSE	FALSE	FALSE	Yes	TRUE	FALSE	FALSE	Strongly agree	FALSE	TRUE	FALSE	FALSE	FALSE	FALSE	Agree	TRUE	FALSE
25	TRUE	FALSE	FALSE	Male	FALSE	TRUE	FALSE	Life, physical, or social science	United States	Bachelor's degree	FALSE	FALSE	FALSE	TRUE	FALSE	FALSE	FALSE	FALSE	FALSE	$20,000 to $34,999	TRUE	FALSE	FALSE	FALSE	FALSE	FALSE	FALSE	1	FALSE	TRUE	Never married	FALSE	TRUE	FALSE	FALSE	No	FALSE	TRUE	FALSE	Agree	TRUE	FALSE	FALSE	FALSE	FALSE	FALSE	Disagree	FALSE	FALSE
31	FALSE	TRUE	FALSE	Female	TRUE	FALSE	FALSE	school bus driver	United States	High school or equivalent	FALSE	TRUE	FALSE	FALSE	FALSE	FALSE	FALSE	FALSE	FALSE	Less than $20,000	FALSE	TRUE	FALSE	FALSE	FALSE	FALSE	FALSE	1	FALSE	TRUE	Divorced/widowed	FALSE	FALSE	TRUE	FALSE	Yes	TRUE	FALSE	FALSE	Agree	TRUE	FALSE	FALSE	FALSE	FALSE	FALSE	Disagree	FALSE	FALSE
28	TRUE	FALSE	FALSE	Female	TRUE	FALSE	FALSE	Healthcare	United States	Bachelor's degree	FALSE	FALSE	FALSE	TRUE	FALSE	FALSE	FALSE	FALSE	FALSE	$35,000 to $49,999	FALSE	FALSE	FALSE	FALSE	FALSE	FALSE	TRUE	2	FALSE	TRUE	Never married	FALSE	TRUE	FALSE	FALSE	No	FALSE	TRUE	FALSE	Strongly agree	FALSE	TRUE	FALSE	FALSE	FALSE	FALSE	Agree	TRUE	FALSE
29	TRUE	FALSE	FALSE	Male	FALSE	TRUE	FALSE	Construction and extraction	United States	Some college, no degree	FALSE	FALSE	TRUE	FALSE	FALSE	FALSE	FALSE	FALSE	FALSE	$35,000 to $49,999	FALSE	FALSE	FALSE	FALSE	FALSE	FALSE	TRUE	2	FALSE	TRUE	Married	TRUE	FALSE	FALSE	FALSE	Yes	TRUE	FALSE	FALSE	Agree	TRUE	FALSE	FALSE	FALSE	FALSE	FALSE	Disagree	FALSE	FALSE
34	FALSE	TRUE	FALSE	Male	FALSE	TRUE	FALSE	Seeking work	United States	Some college, no degree	FALSE	FALSE	TRUE	FALSE	FALSE	FALSE	FALSE	FALSE	FALSE	Less than $20,000	FALSE	TRUE	FALSE	FALSE	FALSE	FALSE	FALSE	1	FALSE	TRUE	Divorced/widowed	FALSE	FALSE	TRUE	FALSE	Yes	TRUE	FALSE	FALSE	Disagree	FALSE	FALSE	FALSE	FALSE	TRUE	FALSE	Agree	TRUE	FALSE
44	FALSE	TRUE	FALSE	Male	FALSE	TRUE	FALSE	Computers or math	United States	Some college, no degree	FALSE	FALSE	TRUE	FALSE	FALSE	FALSE	FALSE	FALSE	FALSE	$50,000 to $74,999	FALSE	FALSE	FALSE	TRUE	FALSE	FALSE	FALSE	2	FALSE	TRUE	Married	TRUE	FALSE	FALSE	FALSE	Yes	TRUE	FALSE	FALSE	Strongly agree	FALSE	TRUE	FALSE	FALSE	FALSE	FALSE	Not sure	FALSE	FALSE
56	FALSE	TRUE	FALSE	Female	TRUE	FALSE	FALSE	Office and administrative support	United States	Professional training	FALSE	FALSE	FALSE	FALSE	FALSE	FALSE	FALSE	TRUE	FALSE	$20,000 to $34,999	TRUE	FALSE	FALSE	FALSE	FALSE	FALSE	FALSE	1	FALSE	TRUE	Divorced/widowed	FALSE	FALSE	TRUE	FALSE	Yes	TRUE	FALSE	FALSE	Strongly agree	FALSE	TRUE	FALSE	FALSE	FALSE	FALSE	Disagree	FALSE	FALSE
66	FALSE	FALSE	TRUE	Female	TRUE	FALSE	FALSE	Retired	United States	Some college, no degree	FALSE	FALSE	TRUE	FALSE	FALSE	FALSE	FALSE	FALSE	FALSE	$20,000 to $34,999	TRUE	FALSE	FALSE	FALSE	FALSE	FALSE	FALSE	1	FALSE	TRUE	Never married	FALSE	TRUE	FALSE	FALSE	No	FALSE	TRUE	FALSE	Strongly agree	FALSE	TRUE	FALSE	FALSE	FALSE	FALSE	Disagree	FALSE	FALSE
28	TRUE	FALSE	FALSE	Male	FALSE	TRUE	FALSE	Construction and extraction	United States	High school or equivalent	FALSE	TRUE	FALSE	FALSE	FALSE	FALSE	FALSE	FALSE	FALSE	Less than $20,000	FALSE	TRUE	FALSE	FALSE	FALSE	FALSE	FALSE	1	FALSE	TRUE	Never married	FALSE	TRUE	FALSE	FALSE	No	FALSE	TRUE	FALSE	Strongly agree	FALSE	TRUE	FALSE	FALSE	FALSE	FALSE	Disagree	FALSE	FALSE
53	FALSE	TRUE	FALSE	Female	TRUE	FALSE	FALSE	Life, physical, or social science		Graduate degree (e.g. Master)	TRUE	FALSE	FALSE	FALSE	FALSE	FALSE	FALSE	FALSE	FALSE	$75,000 to $99,999	FALSE	FALSE	FALSE	FALSE	TRUE	FALSE	FALSE	2	FALSE	TRUE	Married	TRUE	FALSE	FALSE	FALSE	Yes	TRUE	FALSE	FALSE	Agree	TRUE	FALSE	FALSE	FALSE	FALSE	FALSE	Agree	TRUE	FALSE
58	FALSE	TRUE	FALSE	Male	FALSE	TRUE	FALSE	Management		Associate degree	FALSE	FALSE	FALSE	FALSE	FALSE	FALSE	TRUE	FALSE	FALSE	Less than $20,000	FALSE	TRUE	FALSE	FALSE	FALSE	FALSE	FALSE	1	FALSE	TRUE	Married	TRUE	FALSE	FALSE	FALSE	Yes	TRUE	FALSE	FALSE	Agree	TRUE	FALSE	FALSE	FALSE	FALSE	FALSE	Not sure	FALSE	FALSE
25	TRUE	FALSE	FALSE	Female	TRUE	FALSE	FALSE	Arts, design, entertainment, sports, or media	United States	Bachelor's degree	FALSE	FALSE	FALSE	TRUE	FALSE	FALSE	FALSE	FALSE	FALSE	Less than $20,000	FALSE	TRUE	FALSE	FALSE	FALSE	FALSE	FALSE	1	FALSE	TRUE	Married	TRUE	FALSE	FALSE	FALSE	No	FALSE	TRUE	FALSE	Disagree	FALSE	FALSE	FALSE	FALSE	TRUE	FALSE	Strongly agree	FALSE	FALSE
44	FALSE	TRUE	FALSE	Male	FALSE	TRUE	FALSE	Management	United States	Graduate degree (e.g. Master)	TRUE	FALSE	FALSE	FALSE	FALSE	FALSE	FALSE	FALSE	FALSE	Over $100,000	FALSE	FALSE	TRUE	FALSE	FALSE	FALSE	FALSE	3	TRUE	FALSE	Never married	FALSE	TRUE	FALSE	FALSE	No	FALSE	TRUE	FALSE	Strongly agree	FALSE	TRUE	FALSE	FALSE	FALSE	FALSE	Disagree	FALSE	FALSE
33	FALSE	TRUE	FALSE	Female	TRUE	FALSE	FALSE	Transportation and material moving	United States	Some college, no degree	FALSE	FALSE	TRUE	FALSE	FALSE	FALSE	FALSE	FALSE	FALSE	$35,000 to $49,999	FALSE	FALSE	FALSE	FALSE	FALSE	FALSE	TRUE	2	FALSE	TRUE	Never married	FALSE	TRUE	FALSE	FALSE	Yes	TRUE	FALSE	FALSE	Agree	TRUE	FALSE	FALSE	FALSE	FALSE	FALSE	Strongly disagree	FALSE	TRUE
63	FALSE	TRUE	FALSE	Female	TRUE	FALSE	FALSE	Retired	United States	Associate degree	FALSE	FALSE	FALSE	FALSE	FALSE	FALSE	TRUE	FALSE	FALSE	$20,000 to $34,999	TRUE	FALSE	FALSE	FALSE	FALSE	FALSE	FALSE	1	FALSE	TRUE	Divorced/widowed	FALSE	FALSE	TRUE	FALSE	Yes	TRUE	FALSE	FALSE	Strongly agree	FALSE	TRUE	FALSE	FALSE	FALSE	FALSE	Agree	TRUE	FALSE
36	FALSE	TRUE	FALSE	Male	FALSE	TRUE	FALSE	Seeking work	United States	High school or equivalent	FALSE	TRUE	FALSE	FALSE	FALSE	FALSE	FALSE	FALSE	FALSE	Less than $20,000	FALSE	TRUE	FALSE	FALSE	FALSE	FALSE	FALSE	1	FALSE	TRUE	Married	TRUE	FALSE	FALSE	FALSE	Yes	TRUE	FALSE	FALSE	Disagree	FALSE	FALSE	FALSE	FALSE	TRUE	FALSE	Not sure	FALSE	FALSE
40	FALSE	TRUE	FALSE	Female	TRUE	FALSE	FALSE	Seeking work	United States	High school or equivalent	FALSE	TRUE	FALSE	FALSE	FALSE	FALSE	FALSE	FALSE	FALSE	Less than $20,000	FALSE	TRUE	FALSE	FALSE	FALSE	FALSE	FALSE	1	FALSE	TRUE	Divorced/widowed	FALSE	FALSE	TRUE	FALSE	Yes	TRUE	FALSE	FALSE	Agree	TRUE	FALSE	FALSE	FALSE	FALSE	FALSE	Disagree	FALSE	FALSE
30	FALSE	TRUE	FALSE	Male	FALSE	TRUE	FALSE	Production and manufacturing	United States	Bachelor's degree	FALSE	FALSE	FALSE	TRUE	FALSE	FALSE	FALSE	FALSE	FALSE	$20,000 to $34,999	TRUE	FALSE	FALSE	FALSE	FALSE	FALSE	FALSE	1	FALSE	TRUE	Married	TRUE	FALSE	FALSE	FALSE	No	FALSE	TRUE	FALSE	Strongly agree	FALSE	TRUE	FALSE	FALSE	FALSE	FALSE	Agree	TRUE	FALSE
31	FALSE	TRUE	FALSE	Female	TRUE	FALSE	FALSE	Personal care services	United States	Associate degree	FALSE	FALSE	FALSE	FALSE	FALSE	FALSE	TRUE	FALSE	FALSE	$20,000 to $34,999	TRUE	FALSE	FALSE	FALSE	FALSE	FALSE	FALSE	1	FALSE	TRUE	Married	TRUE	FALSE	FALSE	FALSE	No	FALSE	TRUE	FALSE	Strongly agree	FALSE	TRUE	FALSE	FALSE	FALSE	FALSE	Agree	TRUE	FALSE
59	FALSE	TRUE	FALSE	Female	TRUE	FALSE	FALSE	Arts, design, entertainment, sports, or media	United States	Bachelor's degree	FALSE	FALSE	FALSE	TRUE	FALSE	FALSE	FALSE	FALSE	FALSE	$20,000 to $34,999	TRUE	FALSE	FALSE	FALSE	FALSE	FALSE	FALSE	1	FALSE	TRUE	Married	TRUE	FALSE	FALSE	FALSE	Yes	TRUE	FALSE	FALSE	Strongly agree	FALSE	TRUE	FALSE	FALSE	FALSE	FALSE	Disagree	FALSE	FALSE
19	TRUE	FALSE	FALSE	Female	TRUE	FALSE	FALSE	Student	United States	Some college, no degree	FALSE	FALSE	TRUE	FALSE	FALSE	FALSE	FALSE	FALSE	FALSE	Less than $20,000	FALSE	TRUE	FALSE	FALSE	FALSE	FALSE	FALSE	1	FALSE	TRUE	Never married	FALSE	TRUE	FALSE	FALSE	No	FALSE	TRUE	FALSE	Strongly agree	FALSE	TRUE	FALSE	FALSE	FALSE	FALSE	Agree	TRUE	FALSE
27	TRUE	FALSE	FALSE	Female	TRUE	FALSE	FALSE	Education	United States	Bachelor's degree	FALSE	FALSE	FALSE	TRUE	FALSE	FALSE	FALSE	FALSE	FALSE	$35,000 to $49,999	FALSE	FALSE	FALSE	FALSE	FALSE	FALSE	TRUE	2	FALSE	TRUE	Married	TRUE	FALSE	FALSE	FALSE	No	FALSE	TRUE	FALSE	Strongly agree	FALSE	TRUE	FALSE	FALSE	FALSE	FALSE	Agree	TRUE	FALSE
23	TRUE	FALSE	FALSE	Female	TRUE	FALSE	FALSE	Event Planner	United States	Bachelor's degree	FALSE	FALSE	FALSE	TRUE	FALSE	FALSE	FALSE	FALSE	FALSE	$35,000 to $49,999	FALSE	FALSE	FALSE	FALSE	FALSE	FALSE	TRUE	2	FALSE	TRUE	Never married	FALSE	TRUE	FALSE	FALSE	No	FALSE	TRUE	FALSE	Agree	TRUE	FALSE	FALSE	FALSE	FALSE	FALSE	Disagree	FALSE	FALSE
45	FALSE	TRUE	FALSE	Male	FALSE	TRUE	FALSE	Arts, design, entertainment, sports, or media	United States	Graduate degree (e.g. Master)	TRUE	FALSE	FALSE	FALSE	FALSE	FALSE	FALSE	FALSE	FALSE	$50,000 to $74,999	FALSE	FALSE	FALSE	TRUE	FALSE	FALSE	FALSE	2	FALSE	TRUE	Never married	FALSE	TRUE	FALSE	FALSE	No	FALSE	TRUE	FALSE	Strongly agree	FALSE	TRUE	FALSE	FALSE	FALSE	FALSE	Agree	TRUE	FALSE
23	TRUE	FALSE	FALSE	Male	FALSE	TRUE	FALSE	Arts, design, entertainment, sports, or media	United States	Bachelor's degree	FALSE	FALSE	FALSE	TRUE	FALSE	FALSE	FALSE	FALSE	FALSE	$20,000 to $34,999	TRUE	FALSE	FALSE	FALSE	FALSE	FALSE	FALSE	1	FALSE	TRUE	Never married	FALSE	TRUE	FALSE	FALSE	No	FALSE	TRUE	FALSE	Strongly agree	FALSE	TRUE	FALSE	FALSE	FALSE	FALSE	Disagree	FALSE	FALSE
35	FALSE	TRUE	FALSE	Female	TRUE	FALSE	FALSE	Business/finance	United States	High school or equivalent	FALSE	TRUE	FALSE	FALSE	FALSE	FALSE	FALSE	FALSE	FALSE	$35,000 to $49,999	FALSE	FALSE	FALSE	FALSE	FALSE	FALSE	TRUE	1	FALSE	TRUE	Divorced/widowed	FALSE	FALSE	TRUE	FALSE	No	FALSE	TRUE	FALSE	Agree	TRUE	FALSE	FALSE	FALSE	FALSE	FALSE	Not sure	FALSE	FALSE
32	FALSE	TRUE	FALSE	Female	TRUE	FALSE	FALSE	Homemaker	United States	Some college, no degree	FALSE	FALSE	TRUE	FALSE	FALSE	FALSE	FALSE	FALSE	FALSE	Less than $20,000	FALSE	TRUE	FALSE	FALSE	FALSE	FALSE	FALSE	1	FALSE	TRUE	Never married	FALSE	TRUE	FALSE	FALSE	Yes	TRUE	FALSE	FALSE	Strongly agree	FALSE	TRUE	FALSE	FALSE	FALSE	FALSE	Disagree	FALSE	FALSE
30	FALSE	TRUE	FALSE	Male	FALSE	TRUE	FALSE	Computers or math	United States	Some college, no degree	FALSE	FALSE	TRUE	FALSE	FALSE	FALSE	FALSE	FALSE	FALSE	$35,000 to $49,999	FALSE	FALSE	FALSE	FALSE	FALSE	FALSE	TRUE	2	FALSE	TRUE	Never married	FALSE	TRUE	FALSE	FALSE	No	FALSE	TRUE	FALSE	Strongly agree	FALSE	TRUE	FALSE	FALSE	FALSE	FALSE	Not sure	FALSE	FALSE
27	TRUE	FALSE	FALSE	Female	TRUE	FALSE	FALSE	Office and administrative support	United States	Associate degree	FALSE	FALSE	FALSE	FALSE	FALSE	FALSE	TRUE	FALSE	FALSE	$50,000 to $74,999	FALSE	FALSE	FALSE	TRUE	FALSE	FALSE	FALSE	2	FALSE	TRUE	Never married	FALSE	TRUE	FALSE	FALSE	No	FALSE	TRUE	FALSE	Agree	TRUE	FALSE	FALSE	FALSE	FALSE	FALSE	Not sure	FALSE	FALSE
45	FALSE	TRUE	FALSE	Male	FALSE	TRUE	FALSE	Body Shop Painters Helper	United States	Less than high school	FALSE	FALSE	FALSE	FALSE	FALSE	FALSE	FALSE	FALSE	TRUE	Less than $20,000	FALSE	TRUE	FALSE	FALSE	FALSE	FALSE	FALSE	1	FALSE	TRUE	Married	TRUE	FALSE	FALSE	FALSE	Yes	TRUE	FALSE	FALSE	Disagree	FALSE	FALSE	FALSE	FALSE	TRUE	FALSE	Disagree	FALSE	FALSE
52	FALSE	TRUE	FALSE	Male	FALSE	TRUE	FALSE	Construction and extraction	United States	High school or equivalent	FALSE	TRUE	FALSE	FALSE	FALSE	FALSE	FALSE	FALSE	FALSE	$35,000 to $49,999	FALSE	FALSE	FALSE	FALSE	FALSE	FALSE	TRUE	1	FALSE	TRUE	Divorced/widowed	FALSE	FALSE	TRUE	FALSE	Yes	TRUE	FALSE	FALSE	Agree	TRUE	FALSE	FALSE	FALSE	FALSE	FALSE	Agree	TRUE	FALSE
43	FALSE	TRUE	FALSE	Male	FALSE	TRUE	FALSE	Unemployed	United States	Less than high school	FALSE	FALSE	FALSE	FALSE	FALSE	FALSE	FALSE	FALSE	TRUE	Less than $20,000	FALSE	TRUE	FALSE	FALSE	FALSE	FALSE	FALSE	1	FALSE	TRUE	Never married	FALSE	TRUE	FALSE	FALSE	No	FALSE	TRUE	FALSE	Agree	TRUE	FALSE	FALSE	FALSE	FALSE	FALSE	Disagree	FALSE	FALSE
35	FALSE	TRUE	FALSE	Male	FALSE	TRUE	FALSE	Arts, design, entertainment, sports, or media	United States	Some college, no degree	FALSE	FALSE	TRUE	FALSE	FALSE	FALSE	FALSE	FALSE	FALSE	$20,000 to $34,999	TRUE	FALSE	FALSE	FALSE	FALSE	FALSE	FALSE	1	FALSE	TRUE	Divorced/widowed	FALSE	FALSE	TRUE	FALSE	No	FALSE	TRUE	FALSE	Agree	TRUE	FALSE	FALSE	FALSE	FALSE	FALSE	Not sure	FALSE	FALSE
37	FALSE	TRUE	FALSE	Male	FALSE	TRUE	FALSE	Arts, design, entertainment, sports, or media	United States	Some college, no degree	FALSE	FALSE	TRUE	FALSE	FALSE	FALSE	FALSE	FALSE	FALSE	Less than $20,000	FALSE	TRUE	FALSE	FALSE	FALSE	FALSE	FALSE	1	FALSE	TRUE	Never married	FALSE	TRUE	FALSE	FALSE	No	FALSE	TRUE	FALSE	Strongly agree	FALSE	TRUE	FALSE	FALSE	FALSE	FALSE	Agree	TRUE	FALSE
31	FALSE	TRUE	FALSE	Female	TRUE	FALSE	FALSE	residential housekeeping	United States	Some college, no degree	FALSE	FALSE	TRUE	FALSE	FALSE	FALSE	FALSE	FALSE	FALSE	Less than $20,000	FALSE	TRUE	FALSE	FALSE	FALSE	FALSE	FALSE	1	FALSE	TRUE	Divorced/widowed	FALSE	FALSE	TRUE	FALSE	Yes	TRUE	FALSE	FALSE	Agree	TRUE	FALSE	FALSE	FALSE	FALSE	FALSE	Not sure	FALSE	FALSE
31	FALSE	TRUE	FALSE	Male	FALSE	TRUE	FALSE	Building and grounds cleaning and maintenance		Bachelor's degree	FALSE	FALSE	FALSE	TRUE	FALSE	FALSE	FALSE	FALSE	FALSE	$20,000 to $34,999	TRUE	FALSE	FALSE	FALSE	FALSE	FALSE	FALSE	1	FALSE	TRUE	Married	TRUE	FALSE	FALSE	FALSE	No	FALSE	TRUE	FALSE	Agree	TRUE	FALSE	FALSE	FALSE	FALSE	FALSE	Agree	TRUE	FALSE
29	TRUE	FALSE	FALSE	Male	FALSE	TRUE	FALSE	Student	United States	Graduate degree (e.g. Master)	TRUE	FALSE	FALSE	FALSE	FALSE	FALSE	FALSE	FALSE	FALSE	$20,000 to $34,999	TRUE	FALSE	FALSE	FALSE	FALSE	FALSE	FALSE	1	FALSE	TRUE	Never married	FALSE	TRUE	FALSE	FALSE	No	FALSE	TRUE	FALSE	Strongly agree	FALSE	TRUE	FALSE	FALSE	FALSE	FALSE	Agree	TRUE	FALSE
21	TRUE	FALSE	FALSE	Male	FALSE	TRUE	FALSE	Arts, design, entertainment, sports, or media	United States	High school or equivalent	FALSE	TRUE	FALSE	FALSE	FALSE	FALSE	FALSE	FALSE	FALSE	Less than $20,000	FALSE	TRUE	FALSE	FALSE	FALSE	FALSE	FALSE	1	FALSE	TRUE	Never married	FALSE	TRUE	FALSE	FALSE	Yes	TRUE	FALSE	FALSE	Strongly agree	FALSE	TRUE	FALSE	FALSE	FALSE	FALSE	Agree	TRUE	FALSE
22	TRUE	FALSE	FALSE	Female	TRUE	FALSE	FALSE	Seeking work	United States	Bachelor's degree	FALSE	FALSE	FALSE	TRUE	FALSE	FALSE	FALSE	FALSE	FALSE	Less than $20,000	FALSE	TRUE	FALSE	FALSE	FALSE	FALSE	FALSE	1	FALSE	TRUE	Never married	FALSE	TRUE	FALSE	FALSE	No	FALSE	TRUE	FALSE	Agree	TRUE	FALSE	FALSE	FALSE	FALSE	FALSE	Strongly agree	FALSE	FALSE
64	FALSE	TRUE	FALSE	Female	TRUE	FALSE	FALSE	Community and social service	United States	Graduate degree (e.g. Master)	TRUE	FALSE	FALSE	FALSE	FALSE	FALSE	FALSE	FALSE	FALSE	$35,000 to $49,999	FALSE	FALSE	FALSE	FALSE	FALSE	FALSE	TRUE	1	FALSE	TRUE	Divorced/widowed	FALSE	FALSE	TRUE	FALSE	Yes	TRUE	FALSE	FALSE	Agree	TRUE	FALSE	FALSE	FALSE	FALSE	FALSE	Not sure	FALSE	FALSE
32	FALSE	TRUE	FALSE	Male	FALSE	TRUE	FALSE		United States	High school or equivalent	FALSE	TRUE	FALSE	FALSE	FALSE	FALSE	FALSE	FALSE	FALSE	Less than $20,000	FALSE	TRUE	FALSE	FALSE	FALSE	FALSE	FALSE	1	FALSE	TRUE	Never married	FALSE	TRUE	FALSE	FALSE	No	FALSE	TRUE	FALSE	Agree	TRUE	FALSE	FALSE	FALSE	FALSE	FALSE	Disagree	FALSE	FALSE
26	TRUE	FALSE	FALSE	Female	TRUE	FALSE	FALSE		United States	Some college, no degree	FALSE	FALSE	TRUE	FALSE	FALSE	FALSE	FALSE	FALSE	FALSE	Less than $20,000	FALSE	TRUE	FALSE	FALSE	FALSE	FALSE	FALSE	1	FALSE	TRUE	Never married	FALSE	TRUE	FALSE	FALSE	No	FALSE	TRUE	FALSE	Agree	TRUE	FALSE	FALSE	FALSE	FALSE	FALSE	Strongly agree	FALSE	FALSE
41	FALSE	TRUE	FALSE	Female	TRUE	FALSE	FALSE	Office and administrative support	United States	Bachelor's degree	FALSE	FALSE	FALSE	TRUE	FALSE	FALSE	FALSE	FALSE	FALSE	$20,000 to $34,999	TRUE	FALSE	FALSE	FALSE	FALSE	FALSE	FALSE	1	FALSE	TRUE	Divorced/widowed	FALSE	FALSE	TRUE	FALSE	Yes	TRUE	FALSE	FALSE	Agree	TRUE	FALSE	FALSE	FALSE	FALSE	FALSE	Agree	TRUE	FALSE
20	TRUE	FALSE	FALSE	Female	TRUE	FALSE	FALSE	Student	United States	Some college, no degree	FALSE	FALSE	TRUE	FALSE	FALSE	FALSE	FALSE	FALSE	FALSE	Less than $20,000	FALSE	TRUE	FALSE	FALSE	FALSE	FALSE	FALSE	1	FALSE	TRUE	Never married	FALSE	TRUE	FALSE	FALSE	No	FALSE	TRUE	FALSE	Agree	TRUE	FALSE	FALSE	FALSE	FALSE	FALSE	Agree	TRUE	FALSE
41	FALSE	TRUE	FALSE	Female	TRUE	FALSE	FALSE	Office and administrative support		Some college, no degree	FALSE	FALSE	TRUE	FALSE	FALSE	FALSE	FALSE	FALSE	FALSE	$50,000 to $74,999	FALSE	FALSE	FALSE	TRUE	FALSE	FALSE	FALSE	2	FALSE	TRUE	Married	TRUE	FALSE	FALSE	FALSE	Yes	TRUE	FALSE	FALSE	Strongly agree	FALSE	TRUE	FALSE	FALSE	FALSE	FALSE	Strongly agree	FALSE	FALSE
24	TRUE	FALSE	FALSE	Female	TRUE	FALSE	FALSE	Healthcare	United States	Bachelor's degree	FALSE	FALSE	FALSE	TRUE	FALSE	FALSE	FALSE	FALSE	FALSE	$20,000 to $34,999	TRUE	FALSE	FALSE	FALSE	FALSE	FALSE	FALSE	1	FALSE	TRUE	Never married	FALSE	TRUE	FALSE	FALSE	No	FALSE	TRUE	FALSE	Strongly agree	FALSE	TRUE	FALSE	FALSE	FALSE	FALSE	Agree	TRUE	FALSE
44	FALSE	TRUE	FALSE	Female	TRUE	FALSE	FALSE	Business/finance	United States	High school or equivalent	FALSE	TRUE	FALSE	FALSE	FALSE	FALSE	FALSE	FALSE	FALSE	$75,000 to $99,999	FALSE	FALSE	FALSE	FALSE	TRUE	FALSE	FALSE	2	FALSE	TRUE	Divorced/widowed	FALSE	FALSE	TRUE	FALSE	Yes	TRUE	FALSE	FALSE	Agree	TRUE	FALSE	FALSE	FALSE	FALSE	FALSE	Disagree	FALSE	FALSE
53	FALSE	TRUE	FALSE	Female	TRUE	FALSE	FALSE	Food preparation and service	United States	Some college, no degree	FALSE	FALSE	TRUE	FALSE	FALSE	FALSE	FALSE	FALSE	FALSE	$75,000 to $99,999	FALSE	FALSE	FALSE	FALSE	TRUE	FALSE	FALSE	2	FALSE	TRUE	Divorced/widowed	FALSE	FALSE	TRUE	FALSE	No	FALSE	TRUE	FALSE	Agree	TRUE	FALSE	FALSE	FALSE	FALSE	FALSE	Disagree	FALSE	FALSE
51	FALSE	TRUE	FALSE	Female	TRUE	FALSE	FALSE	Management	United States	Bachelor's degree	FALSE	FALSE	FALSE	TRUE	FALSE	FALSE	FALSE	FALSE	FALSE	$35,000 to $49,999	FALSE	FALSE	FALSE	FALSE	FALSE	FALSE	TRUE	1	FALSE	TRUE	Never married	FALSE	TRUE	FALSE	FALSE	No	FALSE	TRUE	FALSE	Strongly agree	FALSE	TRUE	FALSE	FALSE	FALSE	FALSE	Agree	TRUE	FALSE
25	TRUE	FALSE	FALSE	Male	FALSE	TRUE	FALSE	Technology	United States	Some college, no degree	FALSE	FALSE	TRUE	FALSE	FALSE	FALSE	FALSE	FALSE	FALSE	$20,000 to $34,999	TRUE	FALSE	FALSE	FALSE	FALSE	FALSE	FALSE	1	FALSE	TRUE	Never married	FALSE	TRUE	FALSE	FALSE	No	FALSE	TRUE	FALSE	Strongly agree	FALSE	TRUE	FALSE	FALSE	FALSE	FALSE	Strongly disagree	FALSE	TRUE
26	TRUE	FALSE	FALSE	Female	TRUE	FALSE	FALSE	Sales and related	United States	Some college, no degree	FALSE	FALSE	TRUE	FALSE	FALSE	FALSE	FALSE	FALSE	FALSE	$50,000 to $74,999	FALSE	FALSE	FALSE	TRUE	FALSE	FALSE	FALSE	2	FALSE	TRUE	Never married	FALSE	TRUE	FALSE	FALSE	No	FALSE	TRUE	FALSE	Strongly agree	FALSE	TRUE	FALSE	FALSE	FALSE	FALSE	Disagree	FALSE	FALSE
31	FALSE	TRUE	FALSE	Male	FALSE	TRUE	FALSE	Business/finance	United States	Graduate degree (e.g. Master)	TRUE	FALSE	FALSE	FALSE	FALSE	FALSE	FALSE	FALSE	FALSE	Over $100,000	FALSE	FALSE	TRUE	FALSE	FALSE	FALSE	FALSE	4	TRUE	FALSE	Never married	FALSE	TRUE	FALSE	FALSE	No	FALSE	TRUE	FALSE	Strongly agree	FALSE	TRUE	FALSE	FALSE	FALSE	FALSE	Strongly agree	FALSE	FALSE
24	TRUE	FALSE	FALSE	Male	FALSE	TRUE	FALSE	Seeking work	United States	Some college, no degree	FALSE	FALSE	TRUE	FALSE	FALSE	FALSE	FALSE	FALSE	FALSE	Less than $20,000	FALSE	TRUE	FALSE	FALSE	FALSE	FALSE	FALSE	1	FALSE	TRUE	Never married	FALSE	TRUE	FALSE	FALSE	No	FALSE	TRUE	FALSE	Agree	TRUE	FALSE	FALSE	FALSE	FALSE	FALSE	Agree	TRUE	FALSE
23	TRUE	FALSE	FALSE	Female	TRUE	FALSE	FALSE	Office and administrative support	United States	Associate degree	FALSE	FALSE	FALSE	FALSE	FALSE	FALSE	TRUE	FALSE	FALSE	Less than $20,000	FALSE	TRUE	FALSE	FALSE	FALSE	FALSE	FALSE	1	FALSE	TRUE	Married	TRUE	FALSE	FALSE	FALSE	No	FALSE	TRUE	FALSE	Strongly agree	FALSE	TRUE	FALSE	FALSE	FALSE	FALSE	Agree	TRUE	FALSE
34	FALSE	TRUE	FALSE	Female	TRUE	FALSE	FALSE	Education	United States	Graduate degree (e.g. Master)	TRUE	FALSE	FALSE	FALSE	FALSE	FALSE	FALSE	FALSE	FALSE	$35,000 to $49,999	FALSE	FALSE	FALSE	FALSE	FALSE	FALSE	TRUE	1	FALSE	TRUE	Never married	FALSE	TRUE	FALSE	FALSE	Yes	TRUE	FALSE	FALSE	Strongly agree	FALSE	TRUE	FALSE	FALSE	FALSE	FALSE	Not sure	FALSE	FALSE
29	TRUE	FALSE	FALSE	Male	FALSE	TRUE	FALSE	Sales and related	United States	Bachelor's degree	FALSE	FALSE	FALSE	TRUE	FALSE	FALSE	FALSE	FALSE	FALSE		FALSE	FALSE	FALSE	FALSE	FALSE	TRUE	FALSE		FALSE	TRUE	Never married	FALSE	TRUE	FALSE	FALSE	No	FALSE	TRUE	FALSE	Strongly agree	FALSE	TRUE	FALSE	FALSE	FALSE	FALSE	Not sure	FALSE	FALSE
30	FALSE	TRUE	FALSE	Male	FALSE	TRUE	FALSE	Production and manufacturing	United States	Graduate degree (e.g. Master)	TRUE	FALSE	FALSE	FALSE	FALSE	FALSE	FALSE	FALSE	FALSE	$50,000 to $74,999	FALSE	FALSE	FALSE	TRUE	FALSE	FALSE	FALSE	2	FALSE	TRUE	Never married	FALSE	TRUE	FALSE	FALSE	No	FALSE	TRUE	FALSE	Strongly agree	FALSE	TRUE	FALSE	FALSE	FALSE	FALSE	Strongly agree	FALSE	FALSE
27	TRUE	FALSE	FALSE	Male	FALSE	TRUE	FALSE	Seeking work	United States	Bachelor's degree	FALSE	FALSE	FALSE	TRUE	FALSE	FALSE	FALSE	FALSE	FALSE	Less than $20,000	FALSE	TRUE	FALSE	FALSE	FALSE	FALSE	FALSE	1	FALSE	TRUE	Never married	FALSE	TRUE	FALSE	FALSE	No	FALSE	TRUE	FALSE	Strongly agree	FALSE	TRUE	FALSE	FALSE	FALSE	FALSE	Disagree	FALSE	FALSE
40	FALSE	TRUE	FALSE	Female	TRUE	FALSE	FALSE		United States	Associate degree	FALSE	FALSE	FALSE	FALSE	FALSE	FALSE	TRUE	FALSE	FALSE	$50,000 to $74,999	FALSE	FALSE	FALSE	TRUE	FALSE	FALSE	FALSE	2	FALSE	TRUE	Never married	FALSE	TRUE	FALSE	FALSE	Yes	TRUE	FALSE	FALSE	Strongly agree	FALSE	TRUE	FALSE	FALSE	FALSE	FALSE	Disagree	FALSE	FALSE
44	FALSE	TRUE	FALSE	Male	FALSE	TRUE	FALSE	Seeking work		High school or equivalent	FALSE	TRUE	FALSE	FALSE	FALSE	FALSE	FALSE	FALSE	FALSE	$20,000 to $34,999	TRUE	FALSE	FALSE	FALSE	FALSE	FALSE	FALSE	1	FALSE	TRUE	Never married	FALSE	TRUE	FALSE	FALSE	No	FALSE	TRUE	FALSE	Agree	TRUE	FALSE	FALSE	FALSE	FALSE	FALSE	Agree	TRUE	FALSE
50	FALSE	TRUE	FALSE	Female	TRUE	FALSE	FALSE	Life, physical, or social science	United States	Graduate degree (e.g. Master)	TRUE	FALSE	FALSE	FALSE	FALSE	FALSE	FALSE	FALSE	FALSE	$50,000 to $74,999	FALSE	FALSE	FALSE	TRUE	FALSE	FALSE	FALSE	1	FALSE	TRUE	Married	TRUE	FALSE	FALSE	FALSE	Yes	TRUE	FALSE	FALSE	Agree	TRUE	FALSE	FALSE	FALSE	FALSE	FALSE	Disagree	FALSE	FALSE
25	TRUE	FALSE	FALSE	Male	FALSE	TRUE	FALSE	Law	United States	Doctoral or professional degree	FALSE	FALSE	FALSE	FALSE	TRUE	FALSE	FALSE	FALSE	FALSE	$50,000 to $74,999	FALSE	FALSE	FALSE	TRUE	FALSE	FALSE	FALSE	2	FALSE	TRUE	Never married	FALSE	TRUE	FALSE	FALSE	No	FALSE	TRUE	FALSE	Strongly agree	FALSE	TRUE	FALSE	FALSE	FALSE	FALSE	Agree	TRUE	FALSE
28	TRUE	FALSE	FALSE	Male	FALSE	TRUE	FALSE	Production and manufacturing	United States	Bachelor's degree	FALSE	FALSE	FALSE	TRUE	FALSE	FALSE	FALSE	FALSE	FALSE	$35,000 to $49,999	FALSE	FALSE	FALSE	FALSE	FALSE	FALSE	TRUE	2	FALSE	TRUE	Never married	FALSE	TRUE	FALSE	FALSE	No	FALSE	TRUE	FALSE	Agree	TRUE	FALSE	FALSE	FALSE	FALSE	FALSE	Strongly agree	FALSE	FALSE
57	FALSE	TRUE	FALSE	Male	FALSE	TRUE	FALSE	Production and manufacturing	United States	Associate degree	FALSE	FALSE	FALSE	FALSE	FALSE	FALSE	TRUE	FALSE	FALSE	$35,000 to $49,999	FALSE	FALSE	FALSE	FALSE	FALSE	FALSE	TRUE	1	FALSE	TRUE	Never married	FALSE	TRUE	FALSE	FALSE	No	FALSE	TRUE	FALSE	Agree	TRUE	FALSE	FALSE	FALSE	FALSE	FALSE	Agree	TRUE	FALSE
67	FALSE	FALSE	TRUE	Male	FALSE	TRUE	FALSE	Personal care services		Some college, no degree	FALSE	FALSE	TRUE	FALSE	FALSE	FALSE	FALSE	FALSE	FALSE	$50,000 to $74,999	FALSE	FALSE	FALSE	TRUE	FALSE	FALSE	FALSE	1	FALSE	TRUE	Married	TRUE	FALSE	FALSE	FALSE	Yes	TRUE	FALSE	FALSE	Agree	TRUE	FALSE	FALSE	FALSE	FALSE	FALSE	Agree	TRUE	FALSE
30	FALSE	TRUE	FALSE	Male	FALSE	TRUE	FALSE	Construction and extraction	United States	High school or equivalent	FALSE	TRUE	FALSE	FALSE	FALSE	FALSE	FALSE	FALSE	FALSE	$35,000 to $49,999	FALSE	FALSE	FALSE	FALSE	FALSE	FALSE	TRUE	2	FALSE	TRUE	Never married	FALSE	TRUE	FALSE	FALSE	No	FALSE	TRUE	FALSE	Agree	TRUE	FALSE	FALSE	FALSE	FALSE	FALSE	Not sure	FALSE	FALSE
32	FALSE	TRUE	FALSE	Male	FALSE	TRUE	FALSE	Management	United States	Bachelor's degree	FALSE	FALSE	FALSE	TRUE	FALSE	FALSE	FALSE	FALSE	FALSE	$50,000 to $74,999	FALSE	FALSE	FALSE	TRUE	FALSE	FALSE	FALSE	2	FALSE	TRUE	Never married	FALSE	TRUE	FALSE	FALSE	No	FALSE	TRUE	FALSE	Strongly agree	FALSE	TRUE	FALSE	FALSE	FALSE	FALSE	Not sure	FALSE	FALSE
28	TRUE	FALSE	FALSE	Male	FALSE	TRUE	FALSE	Arts, design, entertainment, sports, or media	United States	Bachelor's degree	FALSE	FALSE	FALSE	TRUE	FALSE	FALSE	FALSE	FALSE	FALSE	$20,000 to $34,999	TRUE	FALSE	FALSE	FALSE	FALSE	FALSE	FALSE	1	FALSE	TRUE	Married	TRUE	FALSE	FALSE	FALSE	No	FALSE	TRUE	FALSE	Strongly agree	FALSE	TRUE	FALSE	FALSE	FALSE	FALSE	Agree	TRUE	FALSE
31	FALSE	TRUE	FALSE	Female	TRUE	FALSE	FALSE	Management	United States	Bachelor's degree	FALSE	FALSE	FALSE	TRUE	FALSE	FALSE	FALSE	FALSE	FALSE	$75,000 to $99,999	FALSE	FALSE	FALSE	FALSE	TRUE	FALSE	FALSE	3	TRUE	FALSE	Married	TRUE	FALSE	FALSE	FALSE	Yes	TRUE	FALSE	FALSE	Strongly agree	FALSE	TRUE	FALSE	FALSE	FALSE	FALSE	Strongly disagree	FALSE	TRUE
30	FALSE	TRUE	FALSE	Other	FALSE	FALSE	TRUE	Seeking work	United States	Graduate degree (e.g. Master)	TRUE	FALSE	FALSE	FALSE	FALSE	FALSE	FALSE	FALSE	FALSE	Less than $20,000	FALSE	TRUE	FALSE	FALSE	FALSE	FALSE	FALSE	1	FALSE	TRUE	Never married	FALSE	TRUE	FALSE	FALSE	No	FALSE	TRUE	FALSE	Agree	TRUE	FALSE	FALSE	FALSE	FALSE	FALSE	Strongly agree	FALSE	FALSE
25	TRUE	FALSE	FALSE	Female	TRUE	FALSE	FALSE	Production and manufacturing	United States	Some college, no degree	FALSE	FALSE	TRUE	FALSE	FALSE	FALSE	FALSE	FALSE	FALSE	$50,000 to $74,999	FALSE	FALSE	FALSE	TRUE	FALSE	FALSE	FALSE	2	FALSE	TRUE	Never married	FALSE	TRUE	FALSE	FALSE	Yes	TRUE	FALSE	FALSE	Agree	TRUE	FALSE	FALSE	FALSE	FALSE	FALSE	Strongly agree	FALSE	FALSE
37	FALSE	TRUE	FALSE	Female	TRUE	FALSE	FALSE	Homemaker	United States	Doctoral or professional degree	FALSE	FALSE	FALSE	FALSE	TRUE	FALSE	FALSE	FALSE	FALSE		FALSE	FALSE	FALSE	FALSE	FALSE	TRUE	FALSE		FALSE	TRUE	Never married	FALSE	TRUE	FALSE	FALSE	No	FALSE	TRUE	FALSE	Not sure	FALSE	FALSE	TRUE	FALSE	FALSE	FALSE	Disagree	FALSE	FALSE
27	TRUE	FALSE	FALSE	Female	TRUE	FALSE	FALSE	Arts, design, entertainment, sports, or media	United States	Some college, no degree	FALSE	FALSE	TRUE	FALSE	FALSE	FALSE	FALSE	FALSE	FALSE	$20,000 to $34,999	TRUE	FALSE	FALSE	FALSE	FALSE	FALSE	FALSE	1	FALSE	TRUE	Never married	FALSE	TRUE	FALSE	FALSE	No	FALSE	TRUE	FALSE	Strongly agree	FALSE	TRUE	FALSE	FALSE	FALSE	FALSE	Agree	TRUE	FALSE
32	FALSE	TRUE	FALSE	Male	FALSE	TRUE	FALSE	Installation, maintenance, and repair	United States	Some college, no degree	FALSE	FALSE	TRUE	FALSE	FALSE	FALSE	FALSE	FALSE	FALSE	$35,000 to $49,999	FALSE	FALSE	FALSE	FALSE	FALSE	FALSE	TRUE	2	FALSE	TRUE	Never married	FALSE	TRUE	FALSE	FALSE	No	FALSE	TRUE	FALSE	Agree	TRUE	FALSE	FALSE	FALSE	FALSE	FALSE	Strongly disagree	FALSE	TRUE
25	TRUE	FALSE	FALSE	Male	FALSE	TRUE	FALSE	Installation, maintenance, and repair	United States	High school or equivalent	FALSE	TRUE	FALSE	FALSE	FALSE	FALSE	FALSE	FALSE	FALSE	Less than $20,000	FALSE	TRUE	FALSE	FALSE	FALSE	FALSE	FALSE	1	FALSE	TRUE	Never married	FALSE	TRUE	FALSE	FALSE	No	FALSE	TRUE	FALSE	Strongly agree	FALSE	TRUE	FALSE	FALSE	FALSE	FALSE	Strongly disagree	FALSE	TRUE
54	FALSE	TRUE	FALSE	Female	TRUE	FALSE	FALSE	Sales and related	United States	Graduate degree (e.g. Master)	TRUE	FALSE	FALSE	FALSE	FALSE	FALSE	FALSE	FALSE	FALSE	$35,000 to $49,999	FALSE	FALSE	FALSE	FALSE	FALSE	FALSE	TRUE	1	FALSE	TRUE	Divorced/widowed	FALSE	FALSE	TRUE	FALSE	No	FALSE	TRUE	FALSE	Agree	TRUE	FALSE	FALSE	FALSE	FALSE	FALSE	Disagree	FALSE	FALSE
40	FALSE	TRUE	FALSE	Male	FALSE	TRUE	FALSE	Seeking work	United States	Less than high school	FALSE	FALSE	FALSE	FALSE	FALSE	FALSE	FALSE	FALSE	TRUE	Less than $20,000	FALSE	TRUE	FALSE	FALSE	FALSE	FALSE	FALSE	1	FALSE	TRUE	Never married	FALSE	TRUE	FALSE	FALSE	Yes	TRUE	FALSE	FALSE	Disagree	FALSE	FALSE	FALSE	FALSE	TRUE	FALSE	Agree	TRUE	FALSE
24	TRUE	FALSE	FALSE	Male	FALSE	TRUE	FALSE	Business/finance	United States	Bachelor's degree	FALSE	FALSE	FALSE	TRUE	FALSE	FALSE	FALSE	FALSE	FALSE	$20,000 to $34,999	TRUE	FALSE	FALSE	FALSE	FALSE	FALSE	FALSE	1	FALSE	TRUE	Never married	FALSE	TRUE	FALSE	FALSE	No	FALSE	TRUE	FALSE	Strongly agree	FALSE	TRUE	FALSE	FALSE	FALSE	FALSE	Not sure	FALSE	FALSE
26	TRUE	FALSE	FALSE	Female	TRUE	FALSE	FALSE	Seeking work	United States	Graduate degree (e.g. Master)	TRUE	FALSE	FALSE	FALSE	FALSE	FALSE	FALSE	FALSE	FALSE	Less than $20,000	FALSE	TRUE	FALSE	FALSE	FALSE	FALSE	FALSE	1	FALSE	TRUE	Never married	FALSE	TRUE	FALSE	FALSE	No	FALSE	TRUE	FALSE	Agree	TRUE	FALSE	FALSE	FALSE	FALSE	FALSE	Agree	TRUE	FALSE
22	TRUE	FALSE	FALSE	Female	TRUE	FALSE	FALSE	Student	United States	Bachelor's degree	FALSE	FALSE	FALSE	TRUE	FALSE	FALSE	FALSE	FALSE	FALSE	Less than $20,000	FALSE	TRUE	FALSE	FALSE	FALSE	FALSE	FALSE	1	FALSE	TRUE	Never married	FALSE	TRUE	FALSE	FALSE	No	FALSE	TRUE	FALSE	Strongly agree	FALSE	TRUE	FALSE	FALSE	FALSE	FALSE	Agree	TRUE	FALSE
51	FALSE	TRUE	FALSE	Male	FALSE	TRUE	FALSE	Arts, design, entertainment, sports, or media	United States	Bachelor's degree	FALSE	FALSE	FALSE	TRUE	FALSE	FALSE	FALSE	FALSE	FALSE	$35,000 to $49,999	FALSE	FALSE	FALSE	FALSE	FALSE	FALSE	TRUE	1	FALSE	TRUE	Married	TRUE	FALSE	FALSE	FALSE	Yes	TRUE	FALSE	FALSE	Agree	TRUE	FALSE	FALSE	FALSE	FALSE	FALSE	Not sure	FALSE	FALSE
33	FALSE	TRUE	FALSE	Female	TRUE	FALSE	FALSE	Business/finance	United States	Associate degree	FALSE	FALSE	FALSE	FALSE	FALSE	FALSE	TRUE	FALSE	FALSE	$50,000 to $74,999	FALSE	FALSE	FALSE	TRUE	FALSE	FALSE	FALSE	2	FALSE	TRUE	Married	TRUE	FALSE	FALSE	FALSE	Yes	TRUE	FALSE	FALSE	Strongly agree	FALSE	TRUE	FALSE	FALSE	FALSE	FALSE	Agree	TRUE	FALSE
35	FALSE	TRUE	FALSE	Male	FALSE	TRUE	FALSE	Complicated	United States	Some college, no degree	FALSE	FALSE	TRUE	FALSE	FALSE	FALSE	FALSE	FALSE	FALSE	$20,000 to $34,999	TRUE	FALSE	FALSE	FALSE	FALSE	FALSE	FALSE	1	FALSE	TRUE	Married	TRUE	FALSE	FALSE	FALSE	Yes	TRUE	FALSE	FALSE	Not sure	FALSE	FALSE	TRUE	FALSE	FALSE	FALSE	Not sure	FALSE	FALSE
21	TRUE	FALSE	FALSE	Female	TRUE	FALSE	FALSE	Student	United States	Some college, no degree	FALSE	FALSE	TRUE	FALSE	FALSE	FALSE	FALSE	FALSE	FALSE	$50,000 to $74,999	FALSE	FALSE	FALSE	TRUE	FALSE	FALSE	FALSE	3	TRUE	FALSE	Never married	FALSE	TRUE	FALSE	FALSE	No	FALSE	TRUE	FALSE	Strongly agree	FALSE	TRUE	FALSE	FALSE	FALSE	FALSE	Disagree	FALSE	FALSE
54	FALSE	TRUE	FALSE	Female	TRUE	FALSE	FALSE	self employed	United States	Graduate degree (e.g. Master)	TRUE	FALSE	FALSE	FALSE	FALSE	FALSE	FALSE	FALSE	FALSE	$20,000 to $34,999	TRUE	FALSE	FALSE	FALSE	FALSE	FALSE	FALSE	1	FALSE	TRUE	Never married	FALSE	TRUE	FALSE	FALSE	No	FALSE	TRUE	FALSE	Strongly agree	FALSE	TRUE	FALSE	FALSE	FALSE	FALSE	Not sure	FALSE	FALSE
28	TRUE	FALSE	FALSE	Male	FALSE	TRUE	FALSE	Computers or math	United States	Associate degree	FALSE	FALSE	FALSE	FALSE	FALSE	FALSE	TRUE	FALSE	FALSE	$35,000 to $49,999	FALSE	FALSE	FALSE	FALSE	FALSE	FALSE	TRUE	2	FALSE	TRUE	Never married	FALSE	TRUE	FALSE	FALSE	No	FALSE	TRUE	FALSE	Strongly agree	FALSE	TRUE	FALSE	FALSE	FALSE	FALSE	Not sure	FALSE	FALSE
57	FALSE	TRUE	FALSE	Female	TRUE	FALSE	FALSE	Arts, design, entertainment, sports, or media	United States	Associate degree	FALSE	FALSE	FALSE	FALSE	FALSE	FALSE	TRUE	FALSE	FALSE	$20,000 to $34,999	TRUE	FALSE	FALSE	FALSE	FALSE	FALSE	FALSE	1	FALSE	TRUE	Never married	FALSE	TRUE	FALSE	FALSE	No	FALSE	TRUE	FALSE	Agree	TRUE	FALSE	FALSE	FALSE	FALSE	FALSE	Agree	TRUE	FALSE
61	FALSE	TRUE	FALSE	Female	TRUE	FALSE	FALSE	Retired	United States	Associate degree	FALSE	FALSE	FALSE	FALSE	FALSE	FALSE	TRUE	FALSE	FALSE	Less than $20,000	FALSE	TRUE	FALSE	FALSE	FALSE	FALSE	FALSE	1	FALSE	TRUE	Divorced/widowed	FALSE	FALSE	TRUE	FALSE	Yes	TRUE	FALSE	FALSE	Not sure	FALSE	FALSE	TRUE	FALSE	FALSE	FALSE	Agree	TRUE	FALSE
26	TRUE	FALSE	FALSE	Male	FALSE	TRUE	FALSE	Consultant	United States	Bachelor's degree	FALSE	FALSE	FALSE	TRUE	FALSE	FALSE	FALSE	FALSE	FALSE	Over $100,000	FALSE	FALSE	TRUE	FALSE	FALSE	FALSE	FALSE	4	TRUE	FALSE	Never married	FALSE	TRUE	FALSE	FALSE	No	FALSE	TRUE	FALSE	Agree	TRUE	FALSE	FALSE	FALSE	FALSE	FALSE	Disagree	FALSE	FALSE
28	TRUE	FALSE	FALSE	Male	FALSE	TRUE	FALSE	Food preparation and service	United States	High school or equivalent	FALSE	TRUE	FALSE	FALSE	FALSE	FALSE	FALSE	FALSE	FALSE	Less than $20,000	FALSE	TRUE	FALSE	FALSE	FALSE	FALSE	FALSE	1	FALSE	TRUE	Never married	FALSE	TRUE	FALSE	FALSE	No	FALSE	TRUE	FALSE	Agree	TRUE	FALSE	FALSE	FALSE	FALSE	FALSE	Not sure	FALSE	FALSE
20	TRUE	FALSE	FALSE	Male	FALSE	TRUE	FALSE	Student	United States	Some college, no degree	FALSE	FALSE	TRUE	FALSE	FALSE	FALSE	FALSE	FALSE	FALSE	$20,000 to $34,999	TRUE	FALSE	FALSE	FALSE	FALSE	FALSE	FALSE	1	FALSE	TRUE	Never married	FALSE	TRUE	FALSE	FALSE	No	FALSE	TRUE	FALSE	Strongly agree	FALSE	TRUE	FALSE	FALSE	FALSE	FALSE	Strongly agree	FALSE	FALSE
33	FALSE	TRUE	FALSE	Female	TRUE	FALSE	FALSE	Management	United States	Associate degree	FALSE	FALSE	FALSE	FALSE	FALSE	FALSE	TRUE	FALSE	FALSE	$50,000 to $74,999	FALSE	FALSE	FALSE	TRUE	FALSE	FALSE	FALSE	2	FALSE	TRUE	Divorced/widowed	FALSE	FALSE	TRUE	FALSE	Yes	TRUE	FALSE	FALSE	Strongly agree	FALSE	TRUE	FALSE	FALSE	FALSE	FALSE	Strongly agree	FALSE	FALSE
29	TRUE	FALSE	FALSE	Male	FALSE	TRUE	FALSE	Community and social service	United States	Bachelor's degree	FALSE	FALSE	FALSE	TRUE	FALSE	FALSE	FALSE	FALSE	FALSE	$35,000 to $49,999	FALSE	FALSE	FALSE	FALSE	FALSE	FALSE	TRUE	2	FALSE	TRUE	Married	TRUE	FALSE	FALSE	FALSE	Yes	TRUE	FALSE	FALSE	Agree	TRUE	FALSE	FALSE	FALSE	FALSE	FALSE	Agree	TRUE	FALSE
34	FALSE	TRUE	FALSE	Female	TRUE	FALSE	FALSE	Business/finance	United States	High school or equivalent	FALSE	TRUE	FALSE	FALSE	FALSE	FALSE	FALSE	FALSE	FALSE	Less than $20,000	FALSE	TRUE	FALSE	FALSE	FALSE	FALSE	FALSE	1	FALSE	TRUE	Never married	FALSE	TRUE	FALSE	FALSE	Yes	TRUE	FALSE	FALSE	Strongly agree	FALSE	TRUE	FALSE	FALSE	FALSE	FALSE	Strongly agree	FALSE	FALSE
37	FALSE	TRUE	FALSE	Female	TRUE	FALSE	FALSE	Farming, fishing, and forestry	United States	Professional training	FALSE	FALSE	FALSE	FALSE	FALSE	FALSE	FALSE	TRUE	FALSE	Less than $20,000	FALSE	TRUE	FALSE	FALSE	FALSE	FALSE	FALSE	1	FALSE	TRUE	Never married	FALSE	TRUE	FALSE	FALSE	Yes	TRUE	FALSE	FALSE	Strongly agree	FALSE	TRUE	FALSE	FALSE	FALSE	FALSE	Disagree	FALSE	FALSE
27	TRUE	FALSE	FALSE	Male	FALSE	TRUE	FALSE	Business/finance	United States	Some college, no degree	FALSE	FALSE	TRUE	FALSE	FALSE	FALSE	FALSE	FALSE	FALSE	$75,000 to $99,999	FALSE	FALSE	FALSE	FALSE	TRUE	FALSE	FALSE	3	TRUE	FALSE	Married	TRUE	FALSE	FALSE	FALSE	Yes	TRUE	FALSE	FALSE	Strongly agree	FALSE	TRUE	FALSE	FALSE	FALSE	FALSE	Not sure	FALSE	FALSE
19	TRUE	FALSE	FALSE	Other	FALSE	FALSE	TRUE	Building and grounds cleaning and maintenance	United States	Some college, no degree	FALSE	FALSE	TRUE	FALSE	FALSE	FALSE	FALSE	FALSE	FALSE	Less than $20,000	FALSE	TRUE	FALSE	FALSE	FALSE	FALSE	FALSE	1	FALSE	TRUE	Never married	FALSE	TRUE	FALSE	FALSE	No	FALSE	TRUE	FALSE	Agree	TRUE	FALSE	FALSE	FALSE	FALSE	FALSE	Agree	TRUE	FALSE
43	FALSE	TRUE	FALSE	Female	TRUE	FALSE	FALSE	Office and administrative support	United States	Associate degree	FALSE	FALSE	FALSE	FALSE	FALSE	FALSE	TRUE	FALSE	FALSE	$75,000 to $99,999	FALSE	FALSE	FALSE	FALSE	TRUE	FALSE	FALSE	2	FALSE	TRUE	Divorced/widowed	FALSE	FALSE	TRUE	FALSE	No	FALSE	TRUE	FALSE	Strongly agree	FALSE	TRUE	FALSE	FALSE	FALSE	FALSE	Disagree	FALSE	FALSE
20	TRUE	FALSE	FALSE	Female	TRUE	FALSE	FALSE	Student	United States	Bachelor's degree	FALSE	FALSE	FALSE	TRUE	FALSE	FALSE	FALSE	FALSE	FALSE	Less than $20,000	FALSE	TRUE	FALSE	FALSE	FALSE	FALSE	FALSE	1	FALSE	TRUE	Never married	FALSE	TRUE	FALSE	FALSE	No	FALSE	TRUE	FALSE	Agree	TRUE	FALSE	FALSE	FALSE	FALSE	FALSE	Agree	TRUE	FALSE
50	FALSE	TRUE	FALSE	Male	FALSE	TRUE	FALSE	Retired	United States	Some college, no degree	FALSE	FALSE	TRUE	FALSE	FALSE	FALSE	FALSE	FALSE	FALSE	$20,000 to $34,999	TRUE	FALSE	FALSE	FALSE	FALSE	FALSE	FALSE	1	FALSE	TRUE	Married	TRUE	FALSE	FALSE	FALSE	Yes	TRUE	FALSE	FALSE	Agree	TRUE	FALSE	FALSE	FALSE	FALSE	FALSE	Not sure	FALSE	FALSE
27	TRUE	FALSE	FALSE	Female	TRUE	FALSE	FALSE	Business/finance	United States	Some college, no degree	FALSE	FALSE	TRUE	FALSE	FALSE	FALSE	FALSE	FALSE	FALSE	$35,000 to $49,999	FALSE	FALSE	FALSE	FALSE	FALSE	FALSE	TRUE	2	FALSE	TRUE	Divorced/widowed	FALSE	FALSE	TRUE	FALSE	No	FALSE	TRUE	FALSE	Strongly agree	FALSE	TRUE	FALSE	FALSE	FALSE	FALSE	Disagree	FALSE	FALSE
34	FALSE	TRUE	FALSE	Female	TRUE	FALSE	FALSE	Education	United States	Bachelor's degree	FALSE	FALSE	FALSE	TRUE	FALSE	FALSE	FALSE	FALSE	FALSE	Less than $20,000	FALSE	TRUE	FALSE	FALSE	FALSE	FALSE	FALSE	1	FALSE	TRUE	Never married	FALSE	TRUE	FALSE	FALSE	No	FALSE	TRUE	FALSE	Agree	TRUE	FALSE	FALSE	FALSE	FALSE	FALSE	Agree	TRUE	FALSE
69	FALSE	FALSE	TRUE	Male	FALSE	TRUE	FALSE	Arts, design, entertainment, sports, or media	United States	Some college, no degree	FALSE	FALSE	TRUE	FALSE	FALSE	FALSE	FALSE	FALSE	FALSE	$35,000 to $49,999	FALSE	FALSE	FALSE	FALSE	FALSE	FALSE	TRUE	1	FALSE	TRUE	Never married	FALSE	TRUE	FALSE	FALSE	No	FALSE	TRUE	FALSE	Strongly agree	FALSE	TRUE	FALSE	FALSE	FALSE	FALSE	Disagree	FALSE	FALSE
21	TRUE	FALSE	FALSE	Female	TRUE	FALSE	FALSE	Healthcare	United States	Some college, no degree	FALSE	FALSE	TRUE	FALSE	FALSE	FALSE	FALSE	FALSE	FALSE	$20,000 to $34,999	TRUE	FALSE	FALSE	FALSE	FALSE	FALSE	FALSE	1	FALSE	TRUE	Married	TRUE	FALSE	FALSE	FALSE	No	FALSE	TRUE	FALSE	Strongly agree	FALSE	TRUE	FALSE	FALSE	FALSE	FALSE	Disagree	FALSE	FALSE
43	FALSE	TRUE	FALSE	Male	FALSE	TRUE	FALSE	Arts, design, entertainment, sports, or media	United States	Bachelor's degree	FALSE	FALSE	FALSE	TRUE	FALSE	FALSE	FALSE	FALSE	FALSE	Less than $20,000	FALSE	TRUE	FALSE	FALSE	FALSE	FALSE	FALSE	1	FALSE	TRUE	Never married	FALSE	TRUE	FALSE	FALSE	No	FALSE	TRUE	FALSE	Agree	TRUE	FALSE	FALSE	FALSE	FALSE	FALSE	Not sure	FALSE	FALSE
33	FALSE	TRUE	FALSE	Female	TRUE	FALSE	FALSE	Seeking work	United States	Professional training	FALSE	FALSE	FALSE	FALSE	FALSE	FALSE	FALSE	TRUE	FALSE	$35,000 to $49,999	FALSE	FALSE	FALSE	FALSE	FALSE	FALSE	TRUE	2	FALSE	TRUE	Never married	FALSE	TRUE	FALSE	FALSE	Yes	TRUE	FALSE	FALSE	Strongly agree	FALSE	TRUE	FALSE	FALSE	FALSE	FALSE	Not sure	FALSE	FALSE
40	FALSE	TRUE	FALSE	Male	FALSE	TRUE	FALSE	SSDI	United States	High school or equivalent	FALSE	TRUE	FALSE	FALSE	FALSE	FALSE	FALSE	FALSE	FALSE	Less than $20,000	FALSE	TRUE	FALSE	FALSE	FALSE	FALSE	FALSE	1	FALSE	TRUE	Never married	FALSE	TRUE	FALSE	FALSE	Yes	TRUE	FALSE	FALSE	Agree	TRUE	FALSE	FALSE	FALSE	FALSE	FALSE	Not sure	FALSE	FALSE
21	TRUE	FALSE	FALSE	Female	TRUE	FALSE	FALSE	Seeking work	United States	High school or equivalent	FALSE	TRUE	FALSE	FALSE	FALSE	FALSE	FALSE	FALSE	FALSE	Less than $20,000	FALSE	TRUE	FALSE	FALSE	FALSE	FALSE	FALSE	1	FALSE	TRUE	Married	TRUE	FALSE	FALSE	FALSE	No	FALSE	TRUE	FALSE	Strongly agree	FALSE	TRUE	FALSE	FALSE	FALSE	FALSE	Agree	TRUE	FALSE
31	FALSE	TRUE	FALSE	Female	TRUE	FALSE	FALSE	Arts, design, entertainment, sports, or media	United States	Bachelor's degree	FALSE	FALSE	FALSE	TRUE	FALSE	FALSE	FALSE	FALSE	FALSE	$20,000 to $34,999	TRUE	FALSE	FALSE	FALSE	FALSE	FALSE	FALSE	1	FALSE	TRUE	Never married	FALSE	TRUE	FALSE	FALSE	No	FALSE	TRUE	FALSE	Agree	TRUE	FALSE	FALSE	FALSE	FALSE	FALSE	Disagree	FALSE	FALSE
22	TRUE	FALSE	FALSE	Female	TRUE	FALSE	FALSE	Student	United States	Bachelor's degree	FALSE	FALSE	FALSE	TRUE	FALSE	FALSE	FALSE	FALSE	FALSE	$20,000 to $34,999	TRUE	FALSE	FALSE	FALSE	FALSE	FALSE	FALSE	1	FALSE	TRUE	Never married	FALSE	TRUE	FALSE	FALSE	No	FALSE	TRUE	FALSE	Agree	TRUE	FALSE	FALSE	FALSE	FALSE	FALSE	Strongly agree	FALSE	FALSE
31	FALSE	TRUE	FALSE	Male	FALSE	TRUE	FALSE	Transportation and material moving	United States	Associate degree	FALSE	FALSE	FALSE	FALSE	FALSE	FALSE	TRUE	FALSE	FALSE	$20,000 to $34,999	TRUE	FALSE	FALSE	FALSE	FALSE	FALSE	FALSE	1	FALSE	TRUE	Never married	FALSE	TRUE	FALSE	FALSE	No	FALSE	TRUE	FALSE	Strongly agree	FALSE	TRUE	FALSE	FALSE	FALSE	FALSE	Strongly agree	FALSE	FALSE
49	FALSE	TRUE	FALSE	Female	TRUE	FALSE	FALSE	Architecture or engineering	United States	Bachelor's degree	FALSE	FALSE	FALSE	TRUE	FALSE	FALSE	FALSE	FALSE	FALSE	$50,000 to $74,999	FALSE	FALSE	FALSE	TRUE	FALSE	FALSE	FALSE	1	FALSE	TRUE	Divorced/widowed	FALSE	FALSE	TRUE	FALSE	Yes	TRUE	FALSE	FALSE	Strongly agree	FALSE	TRUE	FALSE	FALSE	FALSE	FALSE	Disagree	FALSE	FALSE
32	FALSE	TRUE	FALSE	Male	FALSE	TRUE	FALSE	Arts, design, entertainment, sports, or media	United States	Bachelor's degree	FALSE	FALSE	FALSE	TRUE	FALSE	FALSE	FALSE	FALSE	FALSE	Less than $20,000	FALSE	TRUE	FALSE	FALSE	FALSE	FALSE	FALSE	1	FALSE	TRUE	Never married	FALSE	TRUE	FALSE	FALSE	No	FALSE	TRUE	FALSE	Strongly agree	FALSE	TRUE	FALSE	FALSE	FALSE	FALSE	Not sure	FALSE	FALSE
47	FALSE	TRUE	FALSE	Female	TRUE	FALSE	FALSE	Arts, design, entertainment, sports, or media	United States	High school or equivalent	FALSE	TRUE	FALSE	FALSE	FALSE	FALSE	FALSE	FALSE	FALSE	Less than $20,000	FALSE	TRUE	FALSE	FALSE	FALSE	FALSE	FALSE	1	FALSE	TRUE	Divorced/widowed	FALSE	FALSE	TRUE	FALSE	Yes	TRUE	FALSE	FALSE	Agree	TRUE	FALSE	FALSE	FALSE	FALSE	FALSE	Not sure	FALSE	FALSE
19	TRUE	FALSE	FALSE	Female	TRUE	FALSE	FALSE	Student	United States	Some college, no degree	FALSE	FALSE	TRUE	FALSE	FALSE	FALSE	FALSE	FALSE	FALSE	Less than $20,000	FALSE	TRUE	FALSE	FALSE	FALSE	FALSE	FALSE	1	FALSE	TRUE	Never married	FALSE	TRUE	FALSE	FALSE	No	FALSE	TRUE	FALSE	Strongly agree	FALSE	TRUE	FALSE	FALSE	FALSE	FALSE	Agree	TRUE	FALSE
33	FALSE	TRUE	FALSE	Male	FALSE	TRUE	FALSE	Handyman	United States	Some college, no degree	FALSE	FALSE	TRUE	FALSE	FALSE	FALSE	FALSE	FALSE	FALSE	$20,000 to $34,999	TRUE	FALSE	FALSE	FALSE	FALSE	FALSE	FALSE	1	FALSE	TRUE	Divorced/widowed	FALSE	FALSE	TRUE	FALSE	Yes	TRUE	FALSE	FALSE	Agree	TRUE	FALSE	FALSE	FALSE	FALSE	FALSE	Disagree	FALSE	FALSE
35	FALSE	TRUE	FALSE	Female	TRUE	FALSE	FALSE	Personal care services	United States	Graduate degree (e.g. Master)	TRUE	FALSE	FALSE	FALSE	FALSE	FALSE	FALSE	FALSE	FALSE	$50,000 to $74,999	FALSE	FALSE	FALSE	TRUE	FALSE	FALSE	FALSE	2	FALSE	TRUE	Divorced/widowed	FALSE	FALSE	TRUE	FALSE	No	FALSE	TRUE	FALSE	Strongly agree	FALSE	TRUE	FALSE	FALSE	FALSE	FALSE	Not sure	FALSE	FALSE
45	FALSE	TRUE	FALSE	Male	FALSE	TRUE	FALSE	Sales and related	United States	Bachelor's degree	FALSE	FALSE	FALSE	TRUE	FALSE	FALSE	FALSE	FALSE	FALSE	$35,000 to $49,999	FALSE	FALSE	FALSE	FALSE	FALSE	FALSE	TRUE	1	FALSE	TRUE	Married	TRUE	FALSE	FALSE	FALSE	No	FALSE	TRUE	FALSE	Strongly agree	FALSE	TRUE	FALSE	FALSE	FALSE	FALSE	Not sure	FALSE	FALSE
44	FALSE	TRUE	FALSE	Male	FALSE	TRUE	FALSE	Installation, maintenance, and repair	United States	Some college, no degree	FALSE	FALSE	TRUE	FALSE	FALSE	FALSE	FALSE	FALSE	FALSE	$50,000 to $74,999	FALSE	FALSE	FALSE	TRUE	FALSE	FALSE	FALSE	2	FALSE	TRUE	Divorced/widowed	FALSE	FALSE	TRUE	FALSE	Yes	TRUE	FALSE	FALSE	Strongly agree	FALSE	TRUE	FALSE	FALSE	FALSE	FALSE	Not sure	FALSE	FALSE
62	FALSE	TRUE	FALSE	Other	FALSE	FALSE	TRUE		United States	High school or equivalent	FALSE	TRUE	FALSE	FALSE	FALSE	FALSE	FALSE	FALSE	FALSE	$35,000 to $49,999	FALSE	FALSE	FALSE	FALSE	FALSE	FALSE	TRUE	1	FALSE	TRUE	Married	TRUE	FALSE	FALSE	FALSE	No	FALSE	TRUE	FALSE	Not sure	FALSE	FALSE	TRUE	FALSE	FALSE	FALSE	Agree	TRUE	FALSE
30	FALSE	TRUE	FALSE	Male	FALSE	TRUE	FALSE	Business/finance	United States	Bachelor's degree	FALSE	FALSE	FALSE	TRUE	FALSE	FALSE	FALSE	FALSE	FALSE	Over $100,000	FALSE	FALSE	TRUE	FALSE	FALSE	FALSE	FALSE	4	TRUE	FALSE	Married	TRUE	FALSE	FALSE	FALSE	No	FALSE	TRUE	FALSE	Strongly agree	FALSE	TRUE	FALSE	FALSE	FALSE	FALSE	Not sure	FALSE	FALSE
59	FALSE	TRUE	FALSE	Female	TRUE	FALSE	FALSE	Retired	United States	Some college, no degree	FALSE	FALSE	TRUE	FALSE	FALSE	FALSE	FALSE	FALSE	FALSE	$20,000 to $34,999	TRUE	FALSE	FALSE	FALSE	FALSE	FALSE	FALSE	1	FALSE	TRUE	Married	TRUE	FALSE	FALSE	FALSE	Yes	TRUE	FALSE	FALSE	Strongly agree	FALSE	TRUE	FALSE	FALSE	FALSE	FALSE	Not sure	FALSE	FALSE
58	FALSE	TRUE	FALSE	Female	TRUE	FALSE	FALSE	Office and administrative support	United States	Associate degree	FALSE	FALSE	FALSE	FALSE	FALSE	FALSE	TRUE	FALSE	FALSE	Less than $20,000	FALSE	TRUE	FALSE	FALSE	FALSE	FALSE	FALSE	1	FALSE	TRUE	Divorced/widowed	FALSE	FALSE	TRUE	FALSE	Yes	TRUE	FALSE	FALSE	Strongly agree	FALSE	TRUE	FALSE	FALSE	FALSE	FALSE	Not sure	FALSE	FALSE
24	TRUE	FALSE	FALSE	Female	TRUE	FALSE	FALSE	Student	United States	Bachelor's degree	FALSE	FALSE	FALSE	TRUE	FALSE	FALSE	FALSE	FALSE	FALSE	Less than $20,000	FALSE	TRUE	FALSE	FALSE	FALSE	FALSE	FALSE	1	FALSE	TRUE	Never married	FALSE	TRUE	FALSE	FALSE	No	FALSE	TRUE	FALSE	Strongly agree	FALSE	TRUE	FALSE	FALSE	FALSE	FALSE	Disagree	FALSE	FALSE
34	FALSE	TRUE	FALSE	Male	FALSE	TRUE	FALSE	Food preparation and service	United States	Some college, no degree	FALSE	FALSE	TRUE	FALSE	FALSE	FALSE	FALSE	FALSE	FALSE	$35,000 to $49,999	FALSE	FALSE	FALSE	FALSE	FALSE	FALSE	TRUE	1	FALSE	TRUE	Never married	FALSE	TRUE	FALSE	FALSE	No	FALSE	TRUE	FALSE	Strongly agree	FALSE	TRUE	FALSE	FALSE	FALSE	FALSE	Not sure	FALSE	FALSE
30	FALSE	TRUE	FALSE	Female	TRUE	FALSE	FALSE	Seeking work	United States	High school or equivalent	FALSE	TRUE	FALSE	FALSE	FALSE	FALSE	FALSE	FALSE	FALSE	Less than $20,000	FALSE	TRUE	FALSE	FALSE	FALSE	FALSE	FALSE	1	FALSE	TRUE	Never married	FALSE	TRUE	FALSE	FALSE	Yes	TRUE	FALSE	FALSE	Agree	TRUE	FALSE	FALSE	FALSE	FALSE	FALSE	Not sure	FALSE	FALSE
43	FALSE	TRUE	FALSE	Female	TRUE	FALSE	FALSE	Business/finance	United States	Bachelor's degree	FALSE	FALSE	FALSE	TRUE	FALSE	FALSE	FALSE	FALSE	FALSE	Over $100,000	FALSE	FALSE	TRUE	FALSE	FALSE	FALSE	FALSE	3	TRUE	FALSE	Married	TRUE	FALSE	FALSE	FALSE	Yes	TRUE	FALSE	FALSE	Strongly agree	FALSE	TRUE	FALSE	FALSE	FALSE	FALSE	Strongly disagree	FALSE	TRUE
41	FALSE	TRUE	FALSE	Female	TRUE	FALSE	FALSE	Disabled and unable to work	United States	Associate degree	FALSE	FALSE	FALSE	FALSE	FALSE	FALSE	TRUE	FALSE	FALSE	Less than $20,000	FALSE	TRUE	FALSE	FALSE	FALSE	FALSE	FALSE	1	FALSE	TRUE	Never married	FALSE	TRUE	FALSE	FALSE	No	FALSE	TRUE	FALSE	Agree	TRUE	FALSE	FALSE	FALSE	FALSE	FALSE	Strongly agree	FALSE	FALSE
21	TRUE	FALSE	FALSE	Male	FALSE	TRUE	FALSE	Arts, design, entertainment, sports, or media	United States	Associate degree	FALSE	FALSE	FALSE	FALSE	FALSE	FALSE	TRUE	FALSE	FALSE	$20,000 to $34,999	TRUE	FALSE	FALSE	FALSE	FALSE	FALSE	FALSE	1	FALSE	TRUE	Never married	FALSE	TRUE	FALSE	FALSE	No	FALSE	TRUE	FALSE	Strongly agree	FALSE	TRUE	FALSE	FALSE	FALSE	FALSE	Not sure	FALSE	FALSE
57	FALSE	TRUE	FALSE	Female	TRUE	FALSE	FALSE	Education	United States	Bachelor's degree	FALSE	FALSE	FALSE	TRUE	FALSE	FALSE	FALSE	FALSE	FALSE	$35,000 to $49,999	FALSE	FALSE	FALSE	FALSE	FALSE	FALSE	TRUE	1	FALSE	TRUE	Never married	FALSE	TRUE	FALSE	FALSE	Yes	TRUE	FALSE	FALSE	Agree	TRUE	FALSE	FALSE	FALSE	FALSE	FALSE	Agree	TRUE	FALSE
33	FALSE	TRUE	FALSE	Male	FALSE	TRUE	FALSE	Installation, maintenance, and repair	United States	Some college, no degree	FALSE	FALSE	TRUE	FALSE	FALSE	FALSE	FALSE	FALSE	FALSE	Less than $20,000	FALSE	TRUE	FALSE	FALSE	FALSE	FALSE	FALSE	1	FALSE	TRUE	Divorced/widowed	FALSE	FALSE	TRUE	FALSE	Yes	TRUE	FALSE	FALSE	Strongly agree	FALSE	TRUE	FALSE	FALSE	FALSE	FALSE	Not sure	FALSE	FALSE
40	FALSE	TRUE	FALSE	Female	TRUE	FALSE	FALSE	Transportation and material moving	United States	Some college, no degree	FALSE	FALSE	TRUE	FALSE	FALSE	FALSE	FALSE	FALSE	FALSE	$20,000 to $34,999	TRUE	FALSE	FALSE	FALSE	FALSE	FALSE	FALSE	1	FALSE	TRUE	Never married	FALSE	TRUE	FALSE	FALSE	Yes	TRUE	FALSE	FALSE	Strongly agree	FALSE	TRUE	FALSE	FALSE	FALSE	FALSE	Disagree	FALSE	FALSE
40	FALSE	TRUE	FALSE	Female	TRUE	FALSE	FALSE	Management	United States	Graduate degree (e.g. Master)	TRUE	FALSE	FALSE	FALSE	FALSE	FALSE	FALSE	FALSE	FALSE	$20,000 to $34,999	TRUE	FALSE	FALSE	FALSE	FALSE	FALSE	FALSE	1	FALSE	TRUE	Never married	FALSE	TRUE	FALSE	FALSE	No	FALSE	TRUE	FALSE	Strongly agree	FALSE	TRUE	FALSE	FALSE	FALSE	FALSE	Not sure	FALSE	FALSE
43	FALSE	TRUE	FALSE	Male	FALSE	TRUE	FALSE	Construction and extraction	United States	Some college, no degree	FALSE	FALSE	TRUE	FALSE	FALSE	FALSE	FALSE	FALSE	FALSE	$20,000 to $34,999	TRUE	FALSE	FALSE	FALSE	FALSE	FALSE	FALSE	1	FALSE	TRUE	Divorced/widowed	FALSE	FALSE	TRUE	FALSE	Yes	TRUE	FALSE	FALSE	Not sure	FALSE	FALSE	TRUE	FALSE	FALSE	FALSE	Not sure	FALSE	FALSE
39	FALSE	TRUE	FALSE	Male	FALSE	TRUE	FALSE	Seeking work	United States	Some college, no degree	FALSE	FALSE	TRUE	FALSE	FALSE	FALSE	FALSE	FALSE	FALSE	$20,000 to $34,999	TRUE	FALSE	FALSE	FALSE	FALSE	FALSE	FALSE	1	FALSE	TRUE	Never married	FALSE	TRUE	FALSE	FALSE	No	FALSE	TRUE	FALSE	Strongly agree	FALSE	TRUE	FALSE	FALSE	FALSE	FALSE	Disagree	FALSE	FALSE
66	FALSE	FALSE	TRUE	Female	TRUE	FALSE	FALSE	Homemaker		Bachelor's degree	FALSE	FALSE	FALSE	TRUE	FALSE	FALSE	FALSE	FALSE	FALSE	Over $100,000	FALSE	FALSE	TRUE	FALSE	FALSE	FALSE	FALSE	2	FALSE	TRUE	Divorced/widowed	FALSE	FALSE	TRUE	FALSE	Yes	TRUE	FALSE	FALSE	Not sure	FALSE	FALSE	TRUE	FALSE	FALSE	FALSE	Not sure	FALSE	FALSE
34	FALSE	TRUE	FALSE	Male	FALSE	TRUE	FALSE	Arts, design, entertainment, sports, or media	United States	Bachelor's degree	FALSE	FALSE	FALSE	TRUE	FALSE	FALSE	FALSE	FALSE	FALSE	$75,000 to $99,999	FALSE	FALSE	FALSE	FALSE	TRUE	FALSE	FALSE	3	TRUE	FALSE	Married	TRUE	FALSE	FALSE	FALSE	Yes	TRUE	FALSE	FALSE	Strongly agree	FALSE	TRUE	FALSE	FALSE	FALSE	FALSE	Not sure	FALSE	FALSE
22	TRUE	FALSE	FALSE	Female	TRUE	FALSE	FALSE	Healthcare	United States	Bachelor's degree	FALSE	FALSE	FALSE	TRUE	FALSE	FALSE	FALSE	FALSE	FALSE	$20,000 to $34,999	TRUE	FALSE	FALSE	FALSE	FALSE	FALSE	FALSE	1	FALSE	TRUE	Never married	FALSE	TRUE	FALSE	FALSE	No	FALSE	TRUE	FALSE	Agree	TRUE	FALSE	FALSE	FALSE	FALSE	FALSE	Not sure	FALSE	FALSE
38	FALSE	TRUE	FALSE	Male	FALSE	TRUE	FALSE	Construction and extraction	United States	High school or equivalent	FALSE	TRUE	FALSE	FALSE	FALSE	FALSE	FALSE	FALSE	FALSE	Less than $20,000	FALSE	TRUE	FALSE	FALSE	FALSE	FALSE	FALSE	1	FALSE	TRUE	Divorced/widowed	FALSE	FALSE	TRUE	FALSE	Yes	TRUE	FALSE	FALSE	Agree	TRUE	FALSE	FALSE	FALSE	FALSE	FALSE	Not sure	FALSE	FALSE
59	FALSE	TRUE	FALSE	Male	FALSE	TRUE	FALSE	Food preparation and service		Bachelor's degree	FALSE	FALSE	FALSE	TRUE	FALSE	FALSE	FALSE	FALSE	FALSE	$20,000 to $34,999	TRUE	FALSE	FALSE	FALSE	FALSE	FALSE	FALSE	1	FALSE	TRUE	Divorced/widowed	FALSE	FALSE	TRUE	FALSE	Yes	TRUE	FALSE	FALSE	Agree	TRUE	FALSE	FALSE	FALSE	FALSE	FALSE	Not sure	FALSE	FALSE
36	FALSE	TRUE	FALSE	Female	TRUE	FALSE	FALSE	Business/finance		Graduate degree (e.g. Master)	TRUE	FALSE	FALSE	FALSE	FALSE	FALSE	FALSE	FALSE	FALSE	$50,000 to $74,999	FALSE	FALSE	FALSE	TRUE	FALSE	FALSE	FALSE	2	FALSE	TRUE	Never married	FALSE	TRUE	FALSE	FALSE	No	FALSE	TRUE	FALSE	Strongly agree	FALSE	TRUE	FALSE	FALSE	FALSE	FALSE	Agree	TRUE	FALSE
21	TRUE	FALSE	FALSE	Female	TRUE	FALSE	FALSE	Seeking work	United States	Bachelor's degree	FALSE	FALSE	FALSE	TRUE	FALSE	FALSE	FALSE	FALSE	FALSE	Less than $20,000	FALSE	TRUE	FALSE	FALSE	FALSE	FALSE	FALSE	1	FALSE	TRUE	Never married	FALSE	TRUE	FALSE	FALSE	No	FALSE	TRUE	FALSE	Agree	TRUE	FALSE	FALSE	FALSE	FALSE	FALSE	Agree	TRUE	FALSE
61	FALSE	TRUE	FALSE	Female	TRUE	FALSE	FALSE	Retired	United States	Graduate degree (e.g. Master)	TRUE	FALSE	FALSE	FALSE	FALSE	FALSE	FALSE	FALSE	FALSE	$75,000 to $99,999	FALSE	FALSE	FALSE	FALSE	TRUE	FALSE	FALSE	2	FALSE	TRUE	Married	TRUE	FALSE	FALSE	FALSE	Yes	TRUE	FALSE	FALSE	Agree	TRUE	FALSE	FALSE	FALSE	FALSE	FALSE	Disagree	FALSE	FALSE
28	TRUE	FALSE	FALSE	Male	FALSE	TRUE	FALSE	Construction and extraction	United States	Some college, no degree	FALSE	FALSE	TRUE	FALSE	FALSE	FALSE	FALSE	FALSE	FALSE	$35,000 to $49,999	FALSE	FALSE	FALSE	FALSE	FALSE	FALSE	TRUE	2	FALSE	TRUE	Never married	FALSE	TRUE	FALSE	FALSE	No	FALSE	TRUE	FALSE	Agree	TRUE	FALSE	FALSE	FALSE	FALSE	FALSE	Strongly disagree	FALSE	TRUE
40	FALSE	TRUE	FALSE	Male	FALSE	TRUE	FALSE	Architecture or engineering		Bachelor's degree	FALSE	FALSE	FALSE	TRUE	FALSE	FALSE	FALSE	FALSE	FALSE	$35,000 to $49,999	FALSE	FALSE	FALSE	FALSE	FALSE	FALSE	TRUE	1	FALSE	TRUE	Never married	FALSE	TRUE	FALSE	FALSE				TRUE	Agree	TRUE	FALSE	FALSE	FALSE	FALSE	FALSE	Disagree	FALSE	FALSE
37	FALSE	TRUE	FALSE	Female	TRUE	FALSE	FALSE	Business/finance	United States	Some college, no degree	FALSE	FALSE	TRUE	FALSE	FALSE	FALSE	FALSE	FALSE	FALSE	$35,000 to $49,999	FALSE	FALSE	FALSE	FALSE	FALSE	FALSE	TRUE	1	FALSE	TRUE	Married	TRUE	FALSE	FALSE	FALSE	Yes	TRUE	FALSE	FALSE	Strongly agree	FALSE	TRUE	FALSE	FALSE	FALSE	FALSE	Disagree	FALSE	FALSE
45	FALSE	TRUE	FALSE	Male	FALSE	TRUE	FALSE	Seeking work	United States	Less than high school	FALSE	FALSE	FALSE	FALSE	FALSE	FALSE	FALSE	FALSE	TRUE	Less than $20,000	FALSE	TRUE	FALSE	FALSE	FALSE	FALSE	FALSE	1	FALSE	TRUE	Never married	FALSE	TRUE	FALSE	FALSE	Yes	TRUE	FALSE	FALSE	Agree	TRUE	FALSE	FALSE	FALSE	FALSE	FALSE	Not sure	FALSE	FALSE
52	FALSE	TRUE	FALSE	Male	FALSE	TRUE	FALSE	Construction and extraction		High school or equivalent	FALSE	TRUE	FALSE	FALSE	FALSE	FALSE	FALSE	FALSE	FALSE	$35,000 to $49,999	FALSE	FALSE	FALSE	FALSE	FALSE	FALSE	TRUE	1	FALSE	TRUE	Never married	FALSE	TRUE	FALSE	FALSE	No	FALSE	TRUE	FALSE	Strongly agree	FALSE	TRUE	FALSE	FALSE	FALSE	FALSE	Disagree	FALSE	FALSE
64	FALSE	TRUE	FALSE	Female	TRUE	FALSE	FALSE	Office and administrative support	United States	Some college, no degree	FALSE	FALSE	TRUE	FALSE	FALSE	FALSE	FALSE	FALSE	FALSE	Less than $20,000	FALSE	TRUE	FALSE	FALSE	FALSE	FALSE	FALSE	1	FALSE	TRUE	Divorced/widowed	FALSE	FALSE	TRUE	FALSE	Yes	TRUE	FALSE	FALSE	Agree	TRUE	FALSE	FALSE	FALSE	FALSE	FALSE	Not sure	FALSE	FALSE
25	TRUE	FALSE	FALSE	Male	FALSE	TRUE	FALSE	Business/finance	United States	Bachelor's degree	FALSE	FALSE	FALSE	TRUE	FALSE	FALSE	FALSE	FALSE	FALSE	$20,000 to $34,999	TRUE	FALSE	FALSE	FALSE	FALSE	FALSE	FALSE	1	FALSE	TRUE	Never married	FALSE	TRUE	FALSE	FALSE	No	FALSE	TRUE	FALSE	Strongly agree	FALSE	TRUE	FALSE	FALSE	FALSE	FALSE	Not sure	FALSE	FALSE
47	FALSE	TRUE	FALSE	Female	TRUE	FALSE	FALSE	Homemaker	United States	Some college, no degree	FALSE	FALSE	TRUE	FALSE	FALSE	FALSE	FALSE	FALSE	FALSE	$75,000 to $99,999	FALSE	FALSE	FALSE	FALSE	TRUE	FALSE	FALSE	2	FALSE	TRUE	Married	TRUE	FALSE	FALSE	FALSE	Yes	TRUE	FALSE	FALSE	Agree	TRUE	FALSE	FALSE	FALSE	FALSE	FALSE	Not sure	FALSE	FALSE
29	TRUE	FALSE	FALSE	Female	TRUE	FALSE	FALSE	Arts, design, entertainment, sports, or media	United States	Bachelor's degree	FALSE	FALSE	FALSE	TRUE	FALSE	FALSE	FALSE	FALSE	FALSE	$35,000 to $49,999	FALSE	FALSE	FALSE	FALSE	FALSE	FALSE	TRUE	2	FALSE	TRUE	Never married	FALSE	TRUE	FALSE	FALSE	No	FALSE	TRUE	FALSE	Strongly agree	FALSE	TRUE	FALSE	FALSE	FALSE	FALSE	Not sure	FALSE	FALSE
66	FALSE	FALSE	TRUE	Male	FALSE	TRUE	FALSE	Retired	United States	Graduate degree (e.g. Master)	TRUE	FALSE	FALSE	FALSE	FALSE	FALSE	FALSE	FALSE	FALSE	$20,000 to $34,999	TRUE	FALSE	FALSE	FALSE	FALSE	FALSE	FALSE	1	FALSE	TRUE	Divorced/widowed	FALSE	FALSE	TRUE	FALSE	No	FALSE	TRUE	FALSE	Strongly agree	FALSE	TRUE	FALSE	FALSE	FALSE	FALSE	Agree	TRUE	FALSE
22	TRUE	FALSE	FALSE	Female	TRUE	FALSE	FALSE	Sales and related	United States	Some college, no degree	FALSE	FALSE	TRUE	FALSE	FALSE	FALSE	FALSE	FALSE	FALSE	Less than $20,000	FALSE	TRUE	FALSE	FALSE	FALSE	FALSE	FALSE	1	FALSE	TRUE	Never married	FALSE	TRUE	FALSE	FALSE	No	FALSE	TRUE	FALSE	Agree	TRUE	FALSE	FALSE	FALSE	FALSE	FALSE	Agree	TRUE	FALSE
30	FALSE	TRUE	FALSE	Female	TRUE	FALSE	FALSE	Contact Tracer	United States	Less than high school	FALSE	FALSE	FALSE	FALSE	FALSE	FALSE	FALSE	FALSE	TRUE	Less than $20,000	FALSE	TRUE	FALSE	FALSE	FALSE	FALSE	FALSE	1	FALSE	TRUE	Never married	FALSE	TRUE	FALSE	FALSE	No	FALSE	TRUE	FALSE	Agree	TRUE	FALSE	FALSE	FALSE	FALSE	FALSE	Disagree	FALSE	FALSE
62	FALSE	TRUE	FALSE	Female	TRUE	FALSE	FALSE	Sales and related	United States	Bachelor's degree	FALSE	FALSE	FALSE	TRUE	FALSE	FALSE	FALSE	FALSE	FALSE	$75,000 to $99,999	FALSE	FALSE	FALSE	FALSE	TRUE	FALSE	FALSE	2	FALSE	TRUE	Never married	FALSE	TRUE	FALSE	FALSE	No	FALSE	TRUE	FALSE	Agree	TRUE	FALSE	FALSE	FALSE	FALSE	FALSE	Agree	TRUE	FALSE
55	FALSE	TRUE	FALSE	Male	FALSE	TRUE	FALSE	Management	United States	Bachelor's degree	FALSE	FALSE	FALSE	TRUE	FALSE	FALSE	FALSE	FALSE	FALSE	Over $100,000	FALSE	FALSE	TRUE	FALSE	FALSE	FALSE	FALSE	2	FALSE	TRUE	Never married	FALSE	TRUE	FALSE	FALSE	No	FALSE	TRUE	FALSE	Strongly agree	FALSE	TRUE	FALSE	FALSE	FALSE	FALSE	Not sure	FALSE	FALSE
29	TRUE	FALSE	FALSE	Female	TRUE	FALSE	FALSE	Arts, design, entertainment, sports, or media	United States	Bachelor's degree	FALSE	FALSE	FALSE	TRUE	FALSE	FALSE	FALSE	FALSE	FALSE	$35,000 to $49,999	FALSE	FALSE	FALSE	FALSE	FALSE	FALSE	TRUE	2	FALSE	TRUE	Never married	FALSE	TRUE	FALSE	FALSE	No	FALSE	TRUE	FALSE	Strongly agree	FALSE	TRUE	FALSE	FALSE	FALSE	FALSE	Agree	TRUE	FALSE
20	TRUE	FALSE	FALSE	Male	FALSE	TRUE	FALSE	Seeking work	United States	High school or equivalent	FALSE	TRUE	FALSE	FALSE	FALSE	FALSE	FALSE	FALSE	FALSE	Less than $20,000	FALSE	TRUE	FALSE	FALSE	FALSE	FALSE	FALSE	1	FALSE	TRUE	Never married	FALSE	TRUE	FALSE	FALSE	No	FALSE	TRUE	FALSE	Agree	TRUE	FALSE	FALSE	FALSE	FALSE	FALSE	Not sure	FALSE	FALSE
56	FALSE	TRUE	FALSE	Female	TRUE	FALSE	FALSE	Auto detailer	United States	High school or equivalent	FALSE	TRUE	FALSE	FALSE	FALSE	FALSE	FALSE	FALSE	FALSE	$20,000 to $34,999	TRUE	FALSE	FALSE	FALSE	FALSE	FALSE	FALSE	1	FALSE	TRUE	Divorced/widowed	FALSE	FALSE	TRUE	FALSE	Yes	TRUE	FALSE	FALSE	Agree	TRUE	FALSE	FALSE	FALSE	FALSE	FALSE	Not sure	FALSE	FALSE
38	FALSE	TRUE	FALSE	Female	TRUE	FALSE	FALSE	Sales and related	United States	Some college, no degree	FALSE	FALSE	TRUE	FALSE	FALSE	FALSE	FALSE	FALSE	FALSE	$50,000 to $74,999	FALSE	FALSE	FALSE	TRUE	FALSE	FALSE	FALSE	2	FALSE	TRUE	Married	TRUE	FALSE	FALSE	FALSE	Yes	TRUE	FALSE	FALSE	Strongly agree	FALSE	TRUE	FALSE	FALSE	FALSE	FALSE	Strongly disagree	FALSE	TRUE
24	TRUE	FALSE	FALSE	Male	FALSE	TRUE	FALSE	Sales and related	United States	Some college, no degree	FALSE	FALSE	TRUE	FALSE	FALSE	FALSE	FALSE	FALSE	FALSE	Less than $20,000	FALSE	TRUE	FALSE	FALSE	FALSE	FALSE	FALSE	1	FALSE	TRUE	Never married	FALSE	TRUE	FALSE	FALSE	No	FALSE	TRUE	FALSE	Agree	TRUE	FALSE	FALSE	FALSE	FALSE	FALSE	Agree	TRUE	FALSE
27	TRUE	FALSE	FALSE	Male	FALSE	TRUE	FALSE	Transportation and material moving	United States	Bachelor's degree	FALSE	FALSE	FALSE	TRUE	FALSE	FALSE	FALSE	FALSE	FALSE	$35,000 to $49,999	FALSE	FALSE	FALSE	FALSE	FALSE	FALSE	TRUE	2	FALSE	TRUE	Married	TRUE	FALSE	FALSE	FALSE	Yes	TRUE	FALSE	FALSE	Strongly agree	FALSE	TRUE	FALSE	FALSE	FALSE	FALSE	Strongly agree	FALSE	FALSE
39	FALSE	TRUE	FALSE	Male	FALSE	TRUE	FALSE	Management	United States	Bachelor's degree	FALSE	FALSE	FALSE	TRUE	FALSE	FALSE	FALSE	FALSE	FALSE	Less than $20,000	FALSE	TRUE	FALSE	FALSE	FALSE	FALSE	FALSE	1	FALSE	TRUE	Never married	FALSE	TRUE	FALSE	FALSE	No	FALSE	TRUE	FALSE	Agree	TRUE	FALSE	FALSE	FALSE	FALSE	FALSE	Agree	TRUE	FALSE
55	FALSE	TRUE	FALSE	Female	TRUE	FALSE	FALSE	Education	United States	Graduate degree (e.g. Master)	TRUE	FALSE	FALSE	FALSE	FALSE	FALSE	FALSE	FALSE	FALSE	$50,000 to $74,999	FALSE	FALSE	FALSE	TRUE	FALSE	FALSE	FALSE	1	FALSE	TRUE	Married	TRUE	FALSE	FALSE	FALSE	Yes	TRUE	FALSE	FALSE	Agree	TRUE	FALSE	FALSE	FALSE	FALSE	FALSE	Agree	TRUE	FALSE
42	FALSE	TRUE	FALSE	Male	FALSE	TRUE	FALSE	Education	United States	Graduate degree (e.g. Master)	TRUE	FALSE	FALSE	FALSE	FALSE	FALSE	FALSE	FALSE	FALSE	$35,000 to $49,999	FALSE	FALSE	FALSE	FALSE	FALSE	FALSE	TRUE	1	FALSE	TRUE	Married	TRUE	FALSE	FALSE	FALSE	Yes	TRUE	FALSE	FALSE	Agree	TRUE	FALSE	FALSE	FALSE	FALSE	FALSE	Not sure	FALSE	FALSE
25	TRUE	FALSE	FALSE	Female	TRUE	FALSE	FALSE	Student	United States	Graduate degree (e.g. Master)	TRUE	FALSE	FALSE	FALSE	FALSE	FALSE	FALSE	FALSE	FALSE	Less than $20,000	FALSE	TRUE	FALSE	FALSE	FALSE	FALSE	FALSE	1	FALSE	TRUE	Never married	FALSE	TRUE	FALSE	FALSE	No	FALSE	TRUE	FALSE	Agree	TRUE	FALSE	FALSE	FALSE	FALSE	FALSE	Strongly agree	FALSE	FALSE
26	TRUE	FALSE	FALSE	Female	TRUE	FALSE	FALSE	Arts, design, entertainment, sports, or media	United States	Associate degree	FALSE	FALSE	FALSE	FALSE	FALSE	FALSE	TRUE	FALSE	FALSE	$75,000 to $99,999	FALSE	FALSE	FALSE	FALSE	TRUE	FALSE	FALSE	3	TRUE	FALSE	Married	TRUE	FALSE	FALSE	FALSE	Yes	TRUE	FALSE	FALSE	Agree	TRUE	FALSE	FALSE	FALSE	FALSE	FALSE	Agree	TRUE	FALSE
29	TRUE	FALSE	FALSE	Male	FALSE	TRUE	FALSE	Management	United States	Some college, no degree	FALSE	FALSE	TRUE	FALSE	FALSE	FALSE	FALSE	FALSE	FALSE	Less than $20,000	FALSE	TRUE	FALSE	FALSE	FALSE	FALSE	FALSE	1	FALSE	TRUE	Never married	FALSE	TRUE	FALSE	FALSE	No	FALSE	TRUE	FALSE	Agree	TRUE	FALSE	FALSE	FALSE	FALSE	FALSE	Agree	TRUE	FALSE
20	TRUE	FALSE	FALSE	Male	FALSE	TRUE	FALSE	Architecture or engineering	United States	Some college, no degree	FALSE	FALSE	TRUE	FALSE	FALSE	FALSE	FALSE	FALSE	FALSE	$20,000 to $34,999	TRUE	FALSE	FALSE	FALSE	FALSE	FALSE	FALSE	1	FALSE	TRUE	Never married	FALSE	TRUE	FALSE	FALSE	No	FALSE	TRUE	FALSE	Strongly agree	FALSE	TRUE	FALSE	FALSE	FALSE	FALSE	Strongly agree	FALSE	FALSE
49	FALSE	TRUE	FALSE	Male	FALSE	TRUE	FALSE	Installation, maintenance, and repair	United States	High school or equivalent	FALSE	TRUE	FALSE	FALSE	FALSE	FALSE	FALSE	FALSE	FALSE	$35,000 to $49,999	FALSE	FALSE	FALSE	FALSE	FALSE	FALSE	TRUE	1	FALSE	TRUE	Divorced/widowed	FALSE	FALSE	TRUE	FALSE	No	FALSE	TRUE	FALSE	Agree	TRUE	FALSE	FALSE	FALSE	FALSE	FALSE	Disagree	FALSE	FALSE
50	FALSE	TRUE	FALSE	Female	TRUE	FALSE	FALSE	Education	United States	Associate degree	FALSE	FALSE	FALSE	FALSE	FALSE	FALSE	TRUE	FALSE	FALSE	Less than $20,000	FALSE	TRUE	FALSE	FALSE	FALSE	FALSE	FALSE	1	FALSE	TRUE	Divorced/widowed	FALSE	FALSE	TRUE	FALSE	Yes	TRUE	FALSE	FALSE	Agree	TRUE	FALSE	FALSE	FALSE	FALSE	FALSE	Strongly disagree	FALSE	TRUE
39	FALSE	TRUE	FALSE	Female	TRUE	FALSE	FALSE	Management	United States	Bachelor's degree	FALSE	FALSE	FALSE	TRUE	FALSE	FALSE	FALSE	FALSE	FALSE	$20,000 to $34,999	TRUE	FALSE	FALSE	FALSE	FALSE	FALSE	FALSE	1	FALSE	TRUE	Divorced/widowed	FALSE	FALSE	TRUE	FALSE	Yes	TRUE	FALSE	FALSE	Strongly agree	FALSE	TRUE	FALSE	FALSE	FALSE	FALSE	Strongly agree	FALSE	FALSE
55	FALSE	TRUE	FALSE	Female	TRUE	FALSE	FALSE	Office and administrative support	United States	Some college, no degree	FALSE	FALSE	TRUE	FALSE	FALSE	FALSE	FALSE	FALSE	FALSE	$20,000 to $34,999	TRUE	FALSE	FALSE	FALSE	FALSE	FALSE	FALSE	1	FALSE	TRUE	Never married	FALSE	TRUE	FALSE	FALSE	Yes	TRUE	FALSE	FALSE	Agree	TRUE	FALSE	FALSE	FALSE	FALSE	FALSE	Agree	TRUE	FALSE
29	TRUE	FALSE	FALSE	Female	TRUE	FALSE	FALSE	Community and social service	United States	Bachelor's degree	FALSE	FALSE	FALSE	TRUE	FALSE	FALSE	FALSE	FALSE	FALSE	$50,000 to $74,999	FALSE	FALSE	FALSE	TRUE	FALSE	FALSE	FALSE	2	FALSE	TRUE	Never married	FALSE	TRUE	FALSE	FALSE	Yes	TRUE	FALSE	FALSE	Strongly agree	FALSE	TRUE	FALSE	FALSE	FALSE	FALSE	Not sure	FALSE	FALSE
26	TRUE	FALSE	FALSE	Male	FALSE	TRUE	FALSE	Installation, maintenance, and repair	United States	High school or equivalent	FALSE	TRUE	FALSE	FALSE	FALSE	FALSE	FALSE	FALSE	FALSE	$20,000 to $34,999	TRUE	FALSE	FALSE	FALSE	FALSE	FALSE	FALSE	1	FALSE	TRUE	Never married	FALSE	TRUE	FALSE	FALSE	No	FALSE	TRUE	FALSE	Agree	TRUE	FALSE	FALSE	FALSE	FALSE	FALSE	Disagree	FALSE	FALSE
21	TRUE	FALSE	FALSE	Male	FALSE	TRUE	FALSE	Sales and related	United States	Some college, no degree	FALSE	FALSE	TRUE	FALSE	FALSE	FALSE	FALSE	FALSE	FALSE	Less than $20,000	FALSE	TRUE	FALSE	FALSE	FALSE	FALSE	FALSE	1	FALSE	TRUE	Never married	FALSE	TRUE	FALSE	FALSE	No	FALSE	TRUE	FALSE	Strongly agree	FALSE	TRUE	FALSE	FALSE	FALSE	FALSE	Agree	TRUE	FALSE
26	TRUE	FALSE	FALSE	Male	FALSE	TRUE	FALSE		United States	Some college, no degree	FALSE	FALSE	TRUE	FALSE	FALSE	FALSE	FALSE	FALSE	FALSE	$50,000 to $74,999	FALSE	FALSE	FALSE	TRUE	FALSE	FALSE	FALSE	2	FALSE	TRUE	Never married	FALSE	TRUE	FALSE	FALSE	Yes	TRUE	FALSE	FALSE	Strongly agree	FALSE	TRUE	FALSE	FALSE	FALSE	FALSE	Disagree	FALSE	FALSE
24	TRUE	FALSE	FALSE	Male	FALSE	TRUE	FALSE	Arts, design, entertainment, sports, or media	United States	Bachelor's degree	FALSE	FALSE	FALSE	TRUE	FALSE	FALSE	FALSE	FALSE	FALSE	$50,000 to $74,999	FALSE	FALSE	FALSE	TRUE	FALSE	FALSE	FALSE	2	FALSE	TRUE	Never married	FALSE	TRUE	FALSE	FALSE	No	FALSE	TRUE	FALSE	Strongly agree	FALSE	TRUE	FALSE	FALSE	FALSE	FALSE	Agree	TRUE	FALSE
25	TRUE	FALSE	FALSE	Male	FALSE	TRUE	FALSE	Seeking work	United States	Some college, no degree	FALSE	FALSE	TRUE	FALSE	FALSE	FALSE	FALSE	FALSE	FALSE	Less than $20,000	FALSE	TRUE	FALSE	FALSE	FALSE	FALSE	FALSE	1	FALSE	TRUE	Never married	FALSE	TRUE	FALSE	FALSE	No	FALSE	TRUE	FALSE	Strongly agree	FALSE	TRUE	FALSE	FALSE	FALSE	FALSE	Agree	TRUE	FALSE
59	FALSE	TRUE	FALSE	Female	TRUE	FALSE	FALSE	Community and social service	United States	Bachelor's degree	FALSE	FALSE	FALSE	TRUE	FALSE	FALSE	FALSE	FALSE	FALSE	Over $100,000	FALSE	FALSE	TRUE	FALSE	FALSE	FALSE	FALSE	2	FALSE	TRUE	Married	TRUE	FALSE	FALSE	FALSE	Yes	TRUE	FALSE	FALSE	Strongly agree	FALSE	TRUE	FALSE	FALSE	FALSE	FALSE	Disagree	FALSE	FALSE
27	TRUE	FALSE	FALSE	Female	TRUE	FALSE	FALSE	Management	United States	Bachelor's degree	FALSE	FALSE	FALSE	TRUE	FALSE	FALSE	FALSE	FALSE	FALSE	$35,000 to $49,999	FALSE	FALSE	FALSE	FALSE	FALSE	FALSE	TRUE	2	FALSE	TRUE	Never married	FALSE	TRUE	FALSE	FALSE	No	FALSE	TRUE	FALSE	Agree	TRUE	FALSE	FALSE	FALSE	FALSE	FALSE	Disagree	FALSE	FALSE
60	FALSE	TRUE	FALSE	Male	FALSE	TRUE	FALSE	Life, physical, or social science	United States	Bachelor's degree	FALSE	FALSE	FALSE	TRUE	FALSE	FALSE	FALSE	FALSE	FALSE	$35,000 to $49,999	FALSE	FALSE	FALSE	FALSE	FALSE	FALSE	TRUE	1	FALSE	TRUE					TRUE	No	FALSE	TRUE	FALSE	Agree	TRUE	FALSE	FALSE	FALSE	FALSE	FALSE	Agree	TRUE	FALSE
67	FALSE	FALSE	TRUE	Male	FALSE	TRUE	FALSE			Other	FALSE	FALSE	FALSE	FALSE	FALSE	TRUE	FALSE	FALSE	FALSE	$50,000 to $74,999	FALSE	FALSE	FALSE	TRUE	FALSE	FALSE	FALSE	1	FALSE	TRUE	Divorced/widowed	FALSE	FALSE	TRUE	FALSE	No	FALSE	TRUE	FALSE	Agree	TRUE	FALSE	FALSE	FALSE	FALSE	FALSE	Not sure	FALSE	FALSE
37	FALSE	TRUE	FALSE	Male	FALSE	TRUE	FALSE	Arts, design, entertainment, sports, or media	United States	Bachelor's degree	FALSE	FALSE	FALSE	TRUE	FALSE	FALSE	FALSE	FALSE	FALSE	$20,000 to $34,999	TRUE	FALSE	FALSE	FALSE	FALSE	FALSE	FALSE	1	FALSE	TRUE	Never married	FALSE	TRUE	FALSE	FALSE	No	FALSE	TRUE	FALSE	Strongly agree	FALSE	TRUE	FALSE	FALSE	FALSE	FALSE	Strongly disagree	FALSE	TRUE
32	FALSE	TRUE	FALSE	Male	FALSE	TRUE	FALSE	Food preparation and service	United States	Some college, no degree	FALSE	FALSE	TRUE	FALSE	FALSE	FALSE	FALSE	FALSE	FALSE	Less than $20,000	FALSE	TRUE	FALSE	FALSE	FALSE	FALSE	FALSE	1	FALSE	TRUE	Never married	FALSE	TRUE	FALSE	FALSE	Yes	TRUE	FALSE	FALSE	Strongly agree	FALSE	TRUE	FALSE	FALSE	FALSE	FALSE	Agree	TRUE	FALSE
24	TRUE	FALSE	FALSE	Female	TRUE	FALSE	FALSE	Healthcare	United States	Some college, no degree	FALSE	FALSE	TRUE	FALSE	FALSE	FALSE	FALSE	FALSE	FALSE	$35,000 to $49,999	FALSE	FALSE	FALSE	FALSE	FALSE	FALSE	TRUE	2	FALSE	TRUE	Married	TRUE	FALSE	FALSE	FALSE	No	FALSE	TRUE	FALSE	Agree	TRUE	FALSE	FALSE	FALSE	FALSE	FALSE	Agree	TRUE	FALSE
51	FALSE	TRUE	FALSE	Female	TRUE	FALSE	FALSE		United States	Some college, no degree	FALSE	FALSE	TRUE	FALSE	FALSE	FALSE	FALSE	FALSE	FALSE	Less than $20,000	FALSE	TRUE	FALSE	FALSE	FALSE	FALSE	FALSE	1	FALSE	TRUE	Divorced/widowed	FALSE	FALSE	TRUE	FALSE	Yes	TRUE	FALSE	FALSE	Strongly agree	FALSE	TRUE	FALSE	FALSE	FALSE	FALSE	Not sure	FALSE	FALSE
53	FALSE	TRUE	FALSE	Female	TRUE	FALSE	FALSE	Computers or math		Graduate degree (e.g. Master)	TRUE	FALSE	FALSE	FALSE	FALSE	FALSE	FALSE	FALSE	FALSE	$35,000 to $49,999	FALSE	FALSE	FALSE	FALSE	FALSE	FALSE	TRUE	1	FALSE	TRUE	Divorced/widowed	FALSE	FALSE	TRUE	FALSE	Yes	TRUE	FALSE	FALSE	Strongly agree	FALSE	TRUE	FALSE	FALSE	FALSE	FALSE	Strongly disagree	FALSE	TRUE
31	FALSE	TRUE	FALSE	Male	FALSE	TRUE	FALSE	Arts, design, entertainment, sports, or media	United States	Some college, no degree	FALSE	FALSE	TRUE	FALSE	FALSE	FALSE	FALSE	FALSE	FALSE	$50,000 to $74,999	FALSE	FALSE	FALSE	TRUE	FALSE	FALSE	FALSE	2	FALSE	TRUE	Never married	FALSE	TRUE	FALSE	FALSE	No	FALSE	TRUE	FALSE	Strongly agree	FALSE	TRUE	FALSE	FALSE	FALSE	FALSE	Agree	TRUE	FALSE
54	FALSE	TRUE	FALSE	Male	FALSE	TRUE	FALSE	Computers or math		Associate degree	FALSE	FALSE	FALSE	FALSE	FALSE	FALSE	TRUE	FALSE	FALSE	$35,000 to $49,999	FALSE	FALSE	FALSE	FALSE	FALSE	FALSE	TRUE	1	FALSE	TRUE	Married	TRUE	FALSE	FALSE	FALSE	Yes	TRUE	FALSE	FALSE	Strongly agree	FALSE	TRUE	FALSE	FALSE	FALSE	FALSE	Agree	TRUE	FALSE
54	FALSE	TRUE	FALSE	Female	TRUE	FALSE	FALSE	Office and administrative support	United States	Associate degree	FALSE	FALSE	FALSE	FALSE	FALSE	FALSE	TRUE	FALSE	FALSE	$20,000 to $34,999	TRUE	FALSE	FALSE	FALSE	FALSE	FALSE	FALSE	1	FALSE	TRUE	Divorced/widowed	FALSE	FALSE	TRUE	FALSE	Yes	TRUE	FALSE	FALSE	Strongly agree	FALSE	TRUE	FALSE	FALSE	FALSE	FALSE	Agree	TRUE	FALSE
18	TRUE	FALSE	FALSE	Female	TRUE	FALSE	FALSE	Business/finance	United States	High school or equivalent	FALSE	TRUE	FALSE	FALSE	FALSE	FALSE	FALSE	FALSE	FALSE	Less than $20,000	FALSE	TRUE	FALSE	FALSE	FALSE	FALSE	FALSE	1	FALSE	TRUE	Never married	FALSE	TRUE	FALSE	FALSE	No	FALSE	TRUE	FALSE	Agree	TRUE	FALSE	FALSE	FALSE	FALSE	FALSE	Agree	TRUE	FALSE
26	TRUE	FALSE	FALSE	Female	TRUE	FALSE	FALSE	Education	United States	Bachelor's degree	FALSE	FALSE	FALSE	TRUE	FALSE	FALSE	FALSE	FALSE	FALSE	$35,000 to $49,999	FALSE	FALSE	FALSE	FALSE	FALSE	FALSE	TRUE	2	FALSE	TRUE	Never married	FALSE	TRUE	FALSE	FALSE	No	FALSE	TRUE	FALSE	Agree	TRUE	FALSE	FALSE	FALSE	FALSE	FALSE	Not sure	FALSE	FALSE
26	TRUE	FALSE	FALSE	Female	TRUE	FALSE	FALSE		United States	Some college, no degree	FALSE	FALSE	TRUE	FALSE	FALSE	FALSE	FALSE	FALSE	FALSE	$35,000 to $49,999	FALSE	FALSE	FALSE	FALSE	FALSE	FALSE	TRUE	2	FALSE	TRUE	Divorced/widowed	FALSE	FALSE	TRUE	FALSE	Yes	TRUE	FALSE	FALSE	Agree	TRUE	FALSE	FALSE	FALSE	FALSE	FALSE	Disagree	FALSE	FALSE
37	FALSE	TRUE	FALSE	Female	TRUE	FALSE	FALSE	Homemaker	United States	Bachelor's degree	FALSE	FALSE	FALSE	TRUE	FALSE	FALSE	FALSE	FALSE	FALSE	$50,000 to $74,999	FALSE	FALSE	FALSE	TRUE	FALSE	FALSE	FALSE	2	FALSE	TRUE	Never married	FALSE	TRUE	FALSE	FALSE	Yes	TRUE	FALSE	FALSE	Agree	TRUE	FALSE	FALSE	FALSE	FALSE	FALSE	Agree	TRUE	FALSE
35	FALSE	TRUE	FALSE	Female	TRUE	FALSE	FALSE	Education	United States	Bachelor's degree	FALSE	FALSE	FALSE	TRUE	FALSE	FALSE	FALSE	FALSE	FALSE	$35,000 to $49,999	FALSE	FALSE	FALSE	FALSE	FALSE	FALSE	TRUE	1	FALSE	TRUE	Never married	FALSE	TRUE	FALSE	FALSE	Yes	TRUE	FALSE	FALSE	Strongly agree	FALSE	TRUE	FALSE	FALSE	FALSE	FALSE	Agree	TRUE	FALSE
18	TRUE	FALSE	FALSE	Male	FALSE	TRUE	FALSE	Arts, design, entertainment, sports, or media	United States	High school or equivalent	FALSE	TRUE	FALSE	FALSE	FALSE	FALSE	FALSE	FALSE	FALSE	Less than $20,000	FALSE	TRUE	FALSE	FALSE	FALSE	FALSE	FALSE	1	FALSE	TRUE	Never married	FALSE	TRUE	FALSE	FALSE	No	FALSE	TRUE	FALSE	Agree	TRUE	FALSE	FALSE	FALSE	FALSE	FALSE	Agree	TRUE	FALSE
36	FALSE	TRUE	FALSE	Male	FALSE	TRUE	FALSE	Management	United States	High school or equivalent	FALSE	TRUE	FALSE	FALSE	FALSE	FALSE	FALSE	FALSE	FALSE	$35,000 to $49,999	FALSE	FALSE	FALSE	FALSE	FALSE	FALSE	TRUE	1	FALSE	TRUE	Never married	FALSE	TRUE	FALSE	FALSE	No	FALSE	TRUE	FALSE	Agree	TRUE	FALSE	FALSE	FALSE	FALSE	FALSE	Not sure	FALSE	FALSE
63	FALSE	TRUE	FALSE	Male	FALSE	TRUE	FALSE	Musician	United States	Some college, no degree	FALSE	FALSE	TRUE	FALSE	FALSE	FALSE	FALSE	FALSE	FALSE	$50,000 to $74,999	FALSE	FALSE	FALSE	TRUE	FALSE	FALSE	FALSE	1	FALSE	TRUE	Married	TRUE	FALSE	FALSE	FALSE	Yes	TRUE	FALSE	FALSE	Strongly agree	FALSE	TRUE	FALSE	FALSE	FALSE	FALSE	Not sure	FALSE	FALSE
38	FALSE	TRUE	FALSE	Male	FALSE	TRUE	FALSE	Arts, design, entertainment, sports, or media	United States	Graduate degree (e.g. Master)	TRUE	FALSE	FALSE	FALSE	FALSE	FALSE	FALSE	FALSE	FALSE	$50,000 to $74,999	FALSE	FALSE	FALSE	TRUE	FALSE	FALSE	FALSE	2	FALSE	TRUE	Divorced/widowed	FALSE	FALSE	TRUE	FALSE	No	FALSE	TRUE	FALSE	Strongly agree	FALSE	TRUE	FALSE	FALSE	FALSE	FALSE	Disagree	FALSE	FALSE
30	FALSE	TRUE	FALSE	Female	TRUE	FALSE	FALSE	Sales and related	United States	Some college, no degree	FALSE	FALSE	TRUE	FALSE	FALSE	FALSE	FALSE	FALSE	FALSE	$20,000 to $34,999	TRUE	FALSE	FALSE	FALSE	FALSE	FALSE	FALSE	1	FALSE	TRUE	Never married	FALSE	TRUE	FALSE	FALSE	No	FALSE	TRUE	FALSE	Agree	TRUE	FALSE	FALSE	FALSE	FALSE	FALSE	Agree	TRUE	FALSE
46	FALSE	TRUE	FALSE	Male	FALSE	TRUE	FALSE	Computers or math	United States	Bachelor's degree	FALSE	FALSE	FALSE	TRUE	FALSE	FALSE	FALSE	FALSE	FALSE	$75,000 to $99,999	FALSE	FALSE	FALSE	FALSE	TRUE	FALSE	FALSE	2	FALSE	TRUE	Married	TRUE	FALSE	FALSE	FALSE	Yes	TRUE	FALSE	FALSE	Strongly agree	FALSE	TRUE	FALSE	FALSE	FALSE	FALSE	Agree	TRUE	FALSE
29	TRUE	FALSE	FALSE	Female	TRUE	FALSE	FALSE	Arts, design, entertainment, sports, or media	United States	Some college, no degree	FALSE	FALSE	TRUE	FALSE	FALSE	FALSE	FALSE	FALSE	FALSE	Less than $20,000	FALSE	TRUE	FALSE	FALSE	FALSE	FALSE	FALSE	1	FALSE	TRUE	Divorced/widowed	FALSE	FALSE	TRUE	FALSE	Yes	TRUE	FALSE	FALSE	Agree	TRUE	FALSE	FALSE	FALSE	FALSE	FALSE	Strongly agree	FALSE	FALSE
49	FALSE	TRUE	FALSE	Female	TRUE	FALSE	FALSE	Computers or math	United States	Graduate degree (e.g. Master)	TRUE	FALSE	FALSE	FALSE	FALSE	FALSE	FALSE	FALSE	FALSE	Over $100,000	FALSE	FALSE	TRUE	FALSE	FALSE	FALSE	FALSE	2	FALSE	TRUE	Married	TRUE	FALSE	FALSE	FALSE	No	FALSE	TRUE	FALSE	Strongly agree	FALSE	TRUE	FALSE	FALSE	FALSE	FALSE	Disagree	FALSE	FALSE
46	FALSE	TRUE	FALSE	Female	TRUE	FALSE	FALSE	Education	United States	Associate degree	FALSE	FALSE	FALSE	FALSE	FALSE	FALSE	TRUE	FALSE	FALSE	Less than $20,000	FALSE	TRUE	FALSE	FALSE	FALSE	FALSE	FALSE	1	FALSE	TRUE	Divorced/widowed	FALSE	FALSE	TRUE	FALSE	Yes	TRUE	FALSE	FALSE	Agree	TRUE	FALSE	FALSE	FALSE	FALSE	FALSE	Agree	TRUE	FALSE
39	FALSE	TRUE	FALSE	Female	TRUE	FALSE	FALSE	Education	United States	Bachelor's degree	FALSE	FALSE	FALSE	TRUE	FALSE	FALSE	FALSE	FALSE	FALSE	$20,000 to $34,999	TRUE	FALSE	FALSE	FALSE	FALSE	FALSE	FALSE	1	FALSE	TRUE	Never married	FALSE	TRUE	FALSE	FALSE	Yes	TRUE	FALSE	FALSE	Strongly agree	FALSE	TRUE	FALSE	FALSE	FALSE	FALSE	Disagree	FALSE	FALSE
41	FALSE	TRUE	FALSE	Male	FALSE	TRUE	FALSE	Law	United States	Bachelor's degree	FALSE	FALSE	FALSE	TRUE	FALSE	FALSE	FALSE	FALSE	FALSE	$20,000 to $34,999	TRUE	FALSE	FALSE	FALSE	FALSE	FALSE	FALSE	1	FALSE	TRUE	Never married	FALSE	TRUE	FALSE	FALSE	No	FALSE	TRUE	FALSE	Strongly agree	FALSE	TRUE	FALSE	FALSE	FALSE	FALSE	Not sure	FALSE	FALSE
33	FALSE	TRUE	FALSE	Female	TRUE	FALSE	FALSE	Arts, design, entertainment, sports, or media	United States	Some college, no degree	FALSE	FALSE	TRUE	FALSE	FALSE	FALSE	FALSE	FALSE	FALSE	Less than $20,000	FALSE	TRUE	FALSE	FALSE	FALSE	FALSE	FALSE	1	FALSE	TRUE	Never married	FALSE	TRUE	FALSE	FALSE	No	FALSE	TRUE	FALSE	Strongly agree	FALSE	TRUE	FALSE	FALSE	FALSE	FALSE	Not sure	FALSE	FALSE
22	TRUE	FALSE	FALSE	Female	TRUE	FALSE	FALSE	Seeking work	United States	Bachelor's degree	FALSE	FALSE	FALSE	TRUE	FALSE	FALSE	FALSE	FALSE	FALSE	Less than $20,000	FALSE	TRUE	FALSE	FALSE	FALSE	FALSE	FALSE	1	FALSE	TRUE	Never married	FALSE	TRUE	FALSE	FALSE	No	FALSE	TRUE	FALSE	Agree	TRUE	FALSE	FALSE	FALSE	FALSE	FALSE	Strongly agree	FALSE	FALSE
28	TRUE	FALSE	FALSE	Female	TRUE	FALSE	FALSE	Business/finance	United States	Bachelor's degree	FALSE	FALSE	FALSE	TRUE	FALSE	FALSE	FALSE	FALSE	FALSE	$35,000 to $49,999	FALSE	FALSE	FALSE	FALSE	FALSE	FALSE	TRUE	2	FALSE	TRUE	Never married	FALSE	TRUE	FALSE	FALSE	No	FALSE	TRUE	FALSE	Strongly agree	FALSE	TRUE	FALSE	FALSE	FALSE	FALSE	Disagree	FALSE	FALSE
33	FALSE	TRUE	FALSE	Other	FALSE	FALSE	TRUE	Computers or math		Bachelor's degree	FALSE	FALSE	FALSE	TRUE	FALSE	FALSE	FALSE	FALSE	FALSE	Over $100,000	FALSE	FALSE	TRUE	FALSE	FALSE	FALSE	FALSE	3	TRUE	FALSE	Never married	FALSE	TRUE	FALSE	FALSE	No	FALSE	TRUE	FALSE	Strongly agree	FALSE	TRUE	FALSE	FALSE	FALSE	FALSE	Agree	TRUE	FALSE
30	FALSE	TRUE	FALSE	Male	FALSE	TRUE	FALSE	Education	United States	Bachelor's degree	FALSE	FALSE	FALSE	TRUE	FALSE	FALSE	FALSE	FALSE	FALSE	$50,000 to $74,999	FALSE	FALSE	FALSE	TRUE	FALSE	FALSE	FALSE	2	FALSE	TRUE	Never married	FALSE	TRUE	FALSE	FALSE	No	FALSE	TRUE	FALSE	Strongly agree	FALSE	TRUE	FALSE	FALSE	FALSE	FALSE	Agree	TRUE	FALSE
22	TRUE	FALSE	FALSE	Female	TRUE	FALSE	FALSE	Student	United States	Bachelor's degree	FALSE	FALSE	FALSE	TRUE	FALSE	FALSE	FALSE	FALSE	FALSE	Less than $20,000	FALSE	TRUE	FALSE	FALSE	FALSE	FALSE	FALSE	1	FALSE	TRUE	Never married	FALSE	TRUE	FALSE	FALSE	No	FALSE	TRUE	FALSE	Agree	TRUE	FALSE	FALSE	FALSE	FALSE	FALSE	Agree	TRUE	FALSE
23	TRUE	FALSE	FALSE	Female	TRUE	FALSE	FALSE	Seeking work	United States	High school or equivalent	FALSE	TRUE	FALSE	FALSE	FALSE	FALSE	FALSE	FALSE	FALSE	Less than $20,000	FALSE	TRUE	FALSE	FALSE	FALSE	FALSE	FALSE	1	FALSE	TRUE	Never married	FALSE	TRUE	FALSE	FALSE	Yes	TRUE	FALSE	FALSE	Agree	TRUE	FALSE	FALSE	FALSE	FALSE	FALSE	Agree	TRUE	FALSE
35	FALSE	TRUE	FALSE	Female	TRUE	FALSE	FALSE	Arts, design, entertainment, sports, or media	United States	Graduate degree (e.g. Master)	TRUE	FALSE	FALSE	FALSE	FALSE	FALSE	FALSE	FALSE	FALSE	$35,000 to $49,999	FALSE	FALSE	FALSE	FALSE	FALSE	FALSE	TRUE	1	FALSE	TRUE	Married	TRUE	FALSE	FALSE	FALSE	No	FALSE	TRUE	FALSE	Strongly agree	FALSE	TRUE	FALSE	FALSE	FALSE	FALSE	Agree	TRUE	FALSE
30	FALSE	TRUE	FALSE	Female	TRUE	FALSE	FALSE	Computers or math	United States	Other	FALSE	FALSE	FALSE	FALSE	FALSE	TRUE	FALSE	FALSE	FALSE	Less than $20,000	FALSE	TRUE	FALSE	FALSE	FALSE	FALSE	FALSE	1	FALSE	TRUE	Never married	FALSE	TRUE	FALSE	FALSE	Yes	TRUE	FALSE	FALSE	Agree	TRUE	FALSE	FALSE	FALSE	FALSE	FALSE	Disagree	FALSE	FALSE
35	FALSE	TRUE	FALSE	Female	TRUE	FALSE	FALSE	Management	United States	Bachelor's degree	FALSE	FALSE	FALSE	TRUE	FALSE	FALSE	FALSE	FALSE	FALSE	Over $100,000	FALSE	FALSE	TRUE	FALSE	FALSE	FALSE	FALSE	3	TRUE	FALSE	Married	TRUE	FALSE	FALSE	FALSE	Yes	TRUE	FALSE	FALSE	Strongly agree	FALSE	TRUE	FALSE	FALSE	FALSE	FALSE	Agree	TRUE	FALSE
26	TRUE	FALSE	FALSE	Female	TRUE	FALSE	FALSE	Arts, design, entertainment, sports, or media	United States	Bachelor's degree	FALSE	FALSE	FALSE	TRUE	FALSE	FALSE	FALSE	FALSE	FALSE	$50,000 to $74,999	FALSE	FALSE	FALSE	TRUE	FALSE	FALSE	FALSE	2	FALSE	TRUE	Married	TRUE	FALSE	FALSE	FALSE	No	FALSE	TRUE	FALSE	Strongly agree	FALSE	TRUE	FALSE	FALSE	FALSE	FALSE	Agree	TRUE	FALSE
33	FALSE	TRUE	FALSE	Female	TRUE	FALSE	FALSE	Community and social service	United States	Bachelor's degree	FALSE	FALSE	FALSE	TRUE	FALSE	FALSE	FALSE	FALSE	FALSE	$50,000 to $74,999	FALSE	FALSE	FALSE	TRUE	FALSE	FALSE	FALSE	2	FALSE	TRUE	Never married	FALSE	TRUE	FALSE	FALSE	No	FALSE	TRUE	FALSE	Agree	TRUE	FALSE	FALSE	FALSE	FALSE	FALSE	Not sure	FALSE	FALSE
56	FALSE	TRUE	FALSE	Male	FALSE	TRUE	FALSE	Military	United States	Bachelor's degree	FALSE	FALSE	FALSE	TRUE	FALSE	FALSE	FALSE	FALSE	FALSE	$75,000 to $99,999	FALSE	FALSE	FALSE	FALSE	TRUE	FALSE	FALSE	2	FALSE	TRUE	Divorced/widowed	FALSE	FALSE	TRUE	FALSE	Yes	TRUE	FALSE	FALSE	Agree	TRUE	FALSE	FALSE	FALSE	FALSE	FALSE	Disagree	FALSE	FALSE
24	TRUE	FALSE	FALSE	Male	FALSE	TRUE	FALSE	Student	United States	Bachelor's degree	FALSE	FALSE	FALSE	TRUE	FALSE	FALSE	FALSE	FALSE	FALSE	$20,000 to $34,999	TRUE	FALSE	FALSE	FALSE	FALSE	FALSE	FALSE	1	FALSE	TRUE	Never married	FALSE	TRUE	FALSE	FALSE	No	FALSE	TRUE	FALSE	Strongly agree	FALSE	TRUE	FALSE	FALSE	FALSE	FALSE	Not sure	FALSE	FALSE
25	TRUE	FALSE	FALSE	Other	FALSE	FALSE	TRUE	Seeking work	United States	Associate degree	FALSE	FALSE	FALSE	FALSE	FALSE	FALSE	TRUE	FALSE	FALSE	Less than $20,000	FALSE	TRUE	FALSE	FALSE	FALSE	FALSE	FALSE	1	FALSE	TRUE	Never married	FALSE	TRUE	FALSE	FALSE	No	FALSE	TRUE	FALSE	Agree	TRUE	FALSE	FALSE	FALSE	FALSE	FALSE	Not sure	FALSE	FALSE
34	FALSE	TRUE	FALSE	Female	TRUE	FALSE	FALSE	Sales and related	United States	Some college, no degree	FALSE	FALSE	TRUE	FALSE	FALSE	FALSE	FALSE	FALSE	FALSE	Less than $20,000	FALSE	TRUE	FALSE	FALSE	FALSE	FALSE	FALSE	1	FALSE	TRUE	Divorced/widowed	FALSE	FALSE	TRUE	FALSE	No	FALSE	TRUE	FALSE	Agree	TRUE	FALSE	FALSE	FALSE	FALSE	FALSE	Agree	TRUE	FALSE
29	TRUE	FALSE	FALSE	Male	FALSE	TRUE	FALSE	Management	United States	Bachelor's degree	FALSE	FALSE	FALSE	TRUE	FALSE	FALSE	FALSE	FALSE	FALSE	$50,000 to $74,999	FALSE	FALSE	FALSE	TRUE	FALSE	FALSE	FALSE	2	FALSE	TRUE	Never married	FALSE	TRUE	FALSE	FALSE	No	FALSE	TRUE	FALSE	Agree	TRUE	FALSE	FALSE	FALSE	FALSE	FALSE	Not sure	FALSE	FALSE
25	TRUE	FALSE	FALSE	Female	TRUE	FALSE	FALSE	Government/Environmental	United States	Bachelor's degree	FALSE	FALSE	FALSE	TRUE	FALSE	FALSE	FALSE	FALSE	FALSE	$20,000 to $34,999	TRUE	FALSE	FALSE	FALSE	FALSE	FALSE	FALSE	1	FALSE	TRUE	Never married	FALSE	TRUE	FALSE	FALSE	No	FALSE	TRUE	FALSE	Agree	TRUE	FALSE	FALSE	FALSE	FALSE	FALSE	Strongly agree	FALSE	FALSE
26	TRUE	FALSE	FALSE	Male	FALSE	TRUE	FALSE	Transportation and material moving	United States	Graduate degree (e.g. Master)	TRUE	FALSE	FALSE	FALSE	FALSE	FALSE	FALSE	FALSE	FALSE	$75,000 to $99,999	FALSE	FALSE	FALSE	FALSE	TRUE	FALSE	FALSE	3	TRUE	FALSE	Never married	FALSE	TRUE	FALSE	FALSE	No	FALSE	TRUE	FALSE	Strongly agree	FALSE	TRUE	FALSE	FALSE	FALSE	FALSE	Strongly disagree	FALSE	TRUE
31	FALSE	TRUE	FALSE	Male	FALSE	TRUE	FALSE	Business/finance	United States	Bachelor's degree	FALSE	FALSE	FALSE	TRUE	FALSE	FALSE	FALSE	FALSE	FALSE	$35,000 to $49,999	FALSE	FALSE	FALSE	FALSE	FALSE	FALSE	TRUE	2	FALSE	TRUE	Never married	FALSE	TRUE	FALSE	FALSE	No	FALSE	TRUE	FALSE	Strongly agree	FALSE	TRUE	FALSE	FALSE	FALSE	FALSE	Not sure	FALSE	FALSE
28	TRUE	FALSE	FALSE	Female	TRUE	FALSE	FALSE	Business/finance	United States	Graduate degree (e.g. Master)	TRUE	FALSE	FALSE	FALSE	FALSE	FALSE	FALSE	FALSE	FALSE	$50,000 to $74,999	FALSE	FALSE	FALSE	TRUE	FALSE	FALSE	FALSE	2	FALSE	TRUE	Never married	FALSE	TRUE	FALSE	FALSE	No	FALSE	TRUE	FALSE	Strongly agree	FALSE	TRUE	FALSE	FALSE	FALSE	FALSE	Not sure	FALSE	FALSE
27	TRUE	FALSE	FALSE	Male	FALSE	TRUE	FALSE	Seeking work	United States	Some college, no degree	FALSE	FALSE	TRUE	FALSE	FALSE	FALSE	FALSE	FALSE	FALSE	Less than $20,000	FALSE	TRUE	FALSE	FALSE	FALSE	FALSE	FALSE	1	FALSE	TRUE	Never married	FALSE	TRUE	FALSE	FALSE	No	FALSE	TRUE	FALSE	Strongly agree	FALSE	TRUE	FALSE	FALSE	FALSE	FALSE	Not sure	FALSE	FALSE
66	FALSE	FALSE	TRUE	Male	FALSE	TRUE	FALSE	Retired	United States	Some college, no degree	FALSE	FALSE	TRUE	FALSE	FALSE	FALSE	FALSE	FALSE	FALSE	Less than $20,000	FALSE	TRUE	FALSE	FALSE	FALSE	FALSE	FALSE	1	FALSE	TRUE	Divorced/widowed	FALSE	FALSE	TRUE	FALSE	Yes	TRUE	FALSE	FALSE	Agree	TRUE	FALSE	FALSE	FALSE	FALSE	FALSE	Disagree	FALSE	FALSE
37	FALSE	TRUE	FALSE	Female	TRUE	FALSE	FALSE	Arts, design, entertainment, sports, or media	United States	Some college, no degree	FALSE	FALSE	TRUE	FALSE	FALSE	FALSE	FALSE	FALSE	FALSE	$20,000 to $34,999	TRUE	FALSE	FALSE	FALSE	FALSE	FALSE	FALSE	1	FALSE	TRUE	Never married	FALSE	TRUE	FALSE	FALSE	No	FALSE	TRUE	FALSE	Strongly agree	FALSE	TRUE	FALSE	FALSE	FALSE	FALSE	Agree	TRUE	FALSE
46	FALSE	TRUE	FALSE	Female	TRUE	FALSE	FALSE	Personal care services	United States	Some college, no degree	FALSE	FALSE	TRUE	FALSE	FALSE	FALSE	FALSE	FALSE	FALSE	$35,000 to $49,999	FALSE	FALSE	FALSE	FALSE	FALSE	FALSE	TRUE	1	FALSE	TRUE	Divorced/widowed	FALSE	FALSE	TRUE	FALSE	Yes	TRUE	FALSE	FALSE	Strongly agree	FALSE	TRUE	FALSE	FALSE	FALSE	FALSE	Disagree	FALSE	FALSE
30	FALSE	TRUE	FALSE	Male	FALSE	TRUE	FALSE	Student	United States	High school or equivalent	FALSE	TRUE	FALSE	FALSE	FALSE	FALSE	FALSE	FALSE	FALSE	Less than $20,000	FALSE	TRUE	FALSE	FALSE	FALSE	FALSE	FALSE	1	FALSE	TRUE	Never married	FALSE	TRUE	FALSE	FALSE	No	FALSE	TRUE	FALSE	Agree	TRUE	FALSE	FALSE	FALSE	FALSE	FALSE	Not sure	FALSE	FALSE
54	FALSE	TRUE	FALSE	Female	TRUE	FALSE	FALSE	Food preparation and service	United States	High school or equivalent	FALSE	TRUE	FALSE	FALSE	FALSE	FALSE	FALSE	FALSE	FALSE	$20,000 to $34,999	TRUE	FALSE	FALSE	FALSE	FALSE	FALSE	FALSE	1	FALSE	TRUE	Divorced/widowed	FALSE	FALSE	TRUE	FALSE	Yes	TRUE	FALSE	FALSE	Strongly agree	FALSE	TRUE	FALSE	FALSE	FALSE	FALSE	Disagree	FALSE	FALSE
20	TRUE	FALSE	FALSE	Female	TRUE	FALSE	FALSE	Student	United States	Some college, no degree	FALSE	FALSE	TRUE	FALSE	FALSE	FALSE	FALSE	FALSE	FALSE	Less than $20,000	FALSE	TRUE	FALSE	FALSE	FALSE	FALSE	FALSE	1	FALSE	TRUE	Never married	FALSE	TRUE	FALSE	FALSE	No	FALSE	TRUE	FALSE	Strongly agree	FALSE	TRUE	FALSE	FALSE	FALSE	FALSE	Not sure	FALSE	FALSE
61	FALSE	TRUE	FALSE	Female	TRUE	FALSE	FALSE	Seeking work	United States	Bachelor's degree	FALSE	FALSE	FALSE	TRUE	FALSE	FALSE	FALSE	FALSE	FALSE	Less than $20,000	FALSE	TRUE	FALSE	FALSE	FALSE	FALSE	FALSE	1	FALSE	TRUE	Never married	FALSE	TRUE	FALSE	FALSE	No	FALSE	TRUE	FALSE	Agree	TRUE	FALSE	FALSE	FALSE	FALSE	FALSE	Disagree	FALSE	FALSE
19	TRUE	FALSE	FALSE	Male	FALSE	TRUE	FALSE	Military	United States	High school or equivalent	FALSE	TRUE	FALSE	FALSE	FALSE	FALSE	FALSE	FALSE	FALSE	$20,000 to $34,999	TRUE	FALSE	FALSE	FALSE	FALSE	FALSE	FALSE	1	FALSE	TRUE	Never married	FALSE	TRUE	FALSE	FALSE	No	FALSE	TRUE	FALSE	Agree	TRUE	FALSE	FALSE	FALSE	FALSE	FALSE	Disagree	FALSE	FALSE
36	FALSE	TRUE	FALSE	Female	TRUE	FALSE	FALSE	Arts, design, entertainment, sports, or media	United States	Some college, no degree	FALSE	FALSE	TRUE	FALSE	FALSE	FALSE	FALSE	FALSE	FALSE	$20,000 to $34,999	TRUE	FALSE	FALSE	FALSE	FALSE	FALSE	FALSE	1	FALSE	TRUE	Divorced/widowed	FALSE	FALSE	TRUE	FALSE	Yes	TRUE	FALSE	FALSE	Strongly agree	FALSE	TRUE	FALSE	FALSE	FALSE	FALSE	Not sure	FALSE	FALSE
27	TRUE	FALSE	FALSE	Female	TRUE	FALSE	FALSE	Personal care services	United States	Bachelor's degree	FALSE	FALSE	FALSE	TRUE	FALSE	FALSE	FALSE	FALSE	FALSE	$20,000 to $34,999	TRUE	FALSE	FALSE	FALSE	FALSE	FALSE	FALSE	1	FALSE	TRUE	Never married	FALSE	TRUE	FALSE	FALSE	No	FALSE	TRUE	FALSE	Strongly agree	FALSE	TRUE	FALSE	FALSE	FALSE	FALSE	Agree	TRUE	FALSE
27	TRUE	FALSE	FALSE	Male	FALSE	TRUE	FALSE	Education	United States	Bachelor's degree	FALSE	FALSE	FALSE	TRUE	FALSE	FALSE	FALSE	FALSE	FALSE	$35,000 to $49,999	FALSE	FALSE	FALSE	FALSE	FALSE	FALSE	TRUE	2	FALSE	TRUE	Married	TRUE	FALSE	FALSE	FALSE	No	FALSE	TRUE	FALSE	Strongly agree	FALSE	TRUE	FALSE	FALSE	FALSE	FALSE	Disagree	FALSE	FALSE
59	FALSE	TRUE	FALSE	Female	TRUE	FALSE	FALSE	Merchandisr	United States	Associate degree	FALSE	FALSE	FALSE	FALSE	FALSE	FALSE	TRUE	FALSE	FALSE	$20,000 to $34,999	TRUE	FALSE	FALSE	FALSE	FALSE	FALSE	FALSE	1	FALSE	TRUE	Divorced/widowed	FALSE	FALSE	TRUE	FALSE	Yes	TRUE	FALSE	FALSE	Agree	TRUE	FALSE	FALSE	FALSE	FALSE	FALSE	Disagree	FALSE	FALSE
29	TRUE	FALSE	FALSE	Female	TRUE	FALSE	FALSE	Office and administrative support	United States	Bachelor's degree	FALSE	FALSE	FALSE	TRUE	FALSE	FALSE	FALSE	FALSE	FALSE	$50,000 to $74,999	FALSE	FALSE	FALSE	TRUE	FALSE	FALSE	FALSE	2	FALSE	TRUE	Never married	FALSE	TRUE	FALSE	FALSE	No	FALSE	TRUE	FALSE	Agree	TRUE	FALSE	FALSE	FALSE	FALSE	FALSE	Not sure	FALSE	FALSE
41	FALSE	TRUE	FALSE	Male	FALSE	TRUE	FALSE	Installation, maintenance, and repair	United States	Associate degree	FALSE	FALSE	FALSE	FALSE	FALSE	FALSE	TRUE	FALSE	FALSE	$75,000 to $99,999	FALSE	FALSE	FALSE	FALSE	TRUE	FALSE	FALSE	2	FALSE	TRUE	Never married	FALSE	TRUE	FALSE	FALSE	No	FALSE	TRUE	FALSE	Strongly agree	FALSE	TRUE	FALSE	FALSE	FALSE	FALSE	Disagree	FALSE	FALSE
33	FALSE	TRUE	FALSE	Male	FALSE	TRUE	FALSE	Arts, design, entertainment, sports, or media	United States	Bachelor's degree	FALSE	FALSE	FALSE	TRUE	FALSE	FALSE	FALSE	FALSE	FALSE	$50,000 to $74,999	FALSE	FALSE	FALSE	TRUE	FALSE	FALSE	FALSE	2	FALSE	TRUE	Never married	FALSE	TRUE	FALSE	FALSE	No	FALSE	TRUE	FALSE	Strongly agree	FALSE	TRUE	FALSE	FALSE	FALSE	FALSE	Disagree	FALSE	FALSE
25	TRUE	FALSE	FALSE	Female	TRUE	FALSE	FALSE	Homemaker	United States	High school or equivalent	FALSE	TRUE	FALSE	FALSE	FALSE	FALSE	FALSE	FALSE	FALSE	Less than $20,000	FALSE	TRUE	FALSE	FALSE	FALSE	FALSE	FALSE	1	FALSE	TRUE	Never married	FALSE	TRUE	FALSE	FALSE	Yes	TRUE	FALSE	FALSE	Strongly agree	FALSE	TRUE	FALSE	FALSE	FALSE	FALSE	Strongly agree	FALSE	FALSE
40	FALSE	TRUE	FALSE	Female	TRUE	FALSE	FALSE	Management	United States	Graduate degree (e.g. Master)	TRUE	FALSE	FALSE	FALSE	FALSE	FALSE	FALSE	FALSE	FALSE	$50,000 to $74,999	FALSE	FALSE	FALSE	TRUE	FALSE	FALSE	FALSE	2	FALSE	TRUE	Never married	FALSE	TRUE	FALSE	FALSE	No	FALSE	TRUE	FALSE	Strongly agree	FALSE	TRUE	FALSE	FALSE	FALSE	FALSE	Not sure	FALSE	FALSE
28	TRUE	FALSE	FALSE	Female	TRUE	FALSE	FALSE	Arts, design, entertainment, sports, or media	United States	Bachelor's degree	FALSE	FALSE	FALSE	TRUE	FALSE	FALSE	FALSE	FALSE	FALSE	Less than $20,000	FALSE	TRUE	FALSE	FALSE	FALSE	FALSE	FALSE	1	FALSE	TRUE	Never married	FALSE	TRUE	FALSE	FALSE	No	FALSE	TRUE	FALSE	Agree	TRUE	FALSE	FALSE	FALSE	FALSE	FALSE	Disagree	FALSE	FALSE
34	FALSE	TRUE	FALSE	Male	FALSE	TRUE	FALSE	Office and administrative support	United States	High school or equivalent	FALSE	TRUE	FALSE	FALSE	FALSE	FALSE	FALSE	FALSE	FALSE	$35,000 to $49,999	FALSE	FALSE	FALSE	FALSE	FALSE	FALSE	TRUE	1	FALSE	TRUE	Never married	FALSE	TRUE	FALSE	FALSE	Yes	TRUE	FALSE	FALSE	Strongly agree	FALSE	TRUE	FALSE	FALSE	FALSE	FALSE	Strongly disagree	FALSE	TRUE
22	TRUE	FALSE	FALSE	Female	TRUE	FALSE	FALSE		United States	High school or equivalent	FALSE	TRUE	FALSE	FALSE	FALSE	FALSE	FALSE	FALSE	FALSE	Less than $20,000	FALSE	TRUE	FALSE	FALSE	FALSE	FALSE	FALSE	1	FALSE	TRUE	Never married	FALSE	TRUE	FALSE	FALSE	No	FALSE	TRUE	FALSE	Strongly agree	FALSE	TRUE	FALSE	FALSE	FALSE	FALSE	Not sure	FALSE	FALSE
29	TRUE	FALSE	FALSE	Female	TRUE	FALSE	FALSE	Production and manufacturing	United States	Associate degree	FALSE	FALSE	FALSE	FALSE	FALSE	FALSE	TRUE	FALSE	FALSE	$50,000 to $74,999	FALSE	FALSE	FALSE	TRUE	FALSE	FALSE	FALSE	2	FALSE	TRUE	Never married	FALSE	TRUE	FALSE	FALSE	Yes	TRUE	FALSE	FALSE	Strongly agree	FALSE	TRUE	FALSE	FALSE	FALSE	FALSE	Strongly disagree	FALSE	TRUE
22	TRUE	FALSE	FALSE	Female	TRUE	FALSE	FALSE	Seeking work	United States	Bachelor's degree	FALSE	FALSE	FALSE	TRUE	FALSE	FALSE	FALSE	FALSE	FALSE	Less than $20,000	FALSE	TRUE	FALSE	FALSE	FALSE	FALSE	FALSE	1	FALSE	TRUE	Never married	FALSE	TRUE	FALSE	FALSE	No	FALSE	TRUE	FALSE	Strongly agree	FALSE	TRUE	FALSE	FALSE	FALSE	FALSE	Disagree	FALSE	FALSE
47	FALSE	TRUE	FALSE	Female	TRUE	FALSE	FALSE		United States	Some college, no degree	FALSE	FALSE	TRUE	FALSE	FALSE	FALSE	FALSE	FALSE	FALSE	$20,000 to $34,999	TRUE	FALSE	FALSE	FALSE	FALSE	FALSE	FALSE	1	FALSE	TRUE	Divorced/widowed	FALSE	FALSE	TRUE	FALSE	Yes	TRUE	FALSE	FALSE	Agree	TRUE	FALSE	FALSE	FALSE	FALSE	FALSE	Not sure	FALSE	FALSE
30	FALSE	TRUE	FALSE	Female	TRUE	FALSE	FALSE	Student	United States	Graduate degree (e.g. Master)	TRUE	FALSE	FALSE	FALSE	FALSE	FALSE	FALSE	FALSE	FALSE	$50,000 to $74,999	FALSE	FALSE	FALSE	TRUE	FALSE	FALSE	FALSE	2	FALSE	TRUE	Married	TRUE	FALSE	FALSE	FALSE	No	FALSE	TRUE	FALSE	Strongly agree	FALSE	TRUE	FALSE	FALSE	FALSE	FALSE	Disagree	FALSE	FALSE
54	FALSE	TRUE	FALSE	Male	FALSE	TRUE	FALSE	Arts, design, entertainment, sports, or media	United States	Bachelor's degree	FALSE	FALSE	FALSE	TRUE	FALSE	FALSE	FALSE	FALSE	FALSE	$20,000 to $34,999	TRUE	FALSE	FALSE	FALSE	FALSE	FALSE	FALSE	1	FALSE	TRUE	Never married	FALSE	TRUE	FALSE	FALSE	No	FALSE	TRUE	FALSE	Agree	TRUE	FALSE	FALSE	FALSE	FALSE	FALSE	Disagree	FALSE	FALSE
38	FALSE	TRUE	FALSE	Female	TRUE	FALSE	FALSE	Management	United States	High school or equivalent	FALSE	TRUE	FALSE	FALSE	FALSE	FALSE	FALSE	FALSE	FALSE	$20,000 to $34,999	TRUE	FALSE	FALSE	FALSE	FALSE	FALSE	FALSE	1	FALSE	TRUE	Never married	FALSE	TRUE	FALSE	FALSE	No	FALSE	TRUE	FALSE	Strongly agree	FALSE	TRUE	FALSE	FALSE	FALSE	FALSE	Strongly agree	FALSE	FALSE
54	FALSE	TRUE	FALSE	Male	FALSE	TRUE	FALSE	Management	United States	Bachelor's degree	FALSE	FALSE	FALSE	TRUE	FALSE	FALSE	FALSE	FALSE	FALSE	$50,000 to $74,999	FALSE	FALSE	FALSE	TRUE	FALSE	FALSE	FALSE	1	FALSE	TRUE	Married	TRUE	FALSE	FALSE	FALSE	Yes	TRUE	FALSE	FALSE	Agree	TRUE	FALSE	FALSE	FALSE	FALSE	FALSE	Strongly agree	FALSE	FALSE
29	TRUE	FALSE	FALSE	Male	FALSE	TRUE	FALSE	Transportation and material moving	United States	High school or equivalent	FALSE	TRUE	FALSE	FALSE	FALSE	FALSE	FALSE	FALSE	FALSE	$20,000 to $34,999	TRUE	FALSE	FALSE	FALSE	FALSE	FALSE	FALSE	1	FALSE	TRUE	Never married	FALSE	TRUE	FALSE	FALSE	Yes	TRUE	FALSE	FALSE	Strongly agree	FALSE	TRUE	FALSE	FALSE	FALSE	FALSE	Not sure	FALSE	FALSE
51	FALSE	TRUE	FALSE	Female	TRUE	FALSE	FALSE	Office and administrative support	United States	Associate degree	FALSE	FALSE	FALSE	FALSE	FALSE	FALSE	TRUE	FALSE	FALSE	$35,000 to $49,999	FALSE	FALSE	FALSE	FALSE	FALSE	FALSE	TRUE	1	FALSE	TRUE	Divorced/widowed	FALSE	FALSE	TRUE	FALSE	No	FALSE	TRUE	FALSE	Agree	TRUE	FALSE	FALSE	FALSE	FALSE	FALSE	Agree	TRUE	FALSE
36	FALSE	TRUE	FALSE	Male	FALSE	TRUE	FALSE	Homemaker	United States	High school or equivalent	FALSE	TRUE	FALSE	FALSE	FALSE	FALSE	FALSE	FALSE	FALSE	Less than $20,000	FALSE	TRUE	FALSE	FALSE	FALSE	FALSE	FALSE	1	FALSE	TRUE	Married	TRUE	FALSE	FALSE	FALSE	Yes	TRUE	FALSE	FALSE	Strongly agree	FALSE	TRUE	FALSE	FALSE	FALSE	FALSE	Disagree	FALSE	FALSE
20	TRUE	FALSE	FALSE	Female	TRUE	FALSE	FALSE	Homemaker	United States	Some college, no degree	FALSE	FALSE	TRUE	FALSE	FALSE	FALSE	FALSE	FALSE	FALSE	Less than $20,000	FALSE	TRUE	FALSE	FALSE	FALSE	FALSE	FALSE	1	FALSE	TRUE	Never married	FALSE	TRUE	FALSE	FALSE	Yes	TRUE	FALSE	FALSE	Agree	TRUE	FALSE	FALSE	FALSE	FALSE	FALSE	Disagree	FALSE	FALSE
53	FALSE	TRUE	FALSE	Male	FALSE	TRUE	FALSE	Arts, design, entertainment, sports, or media	United States	Bachelor's degree	FALSE	FALSE	FALSE	TRUE	FALSE	FALSE	FALSE	FALSE	FALSE	$35,000 to $49,999	FALSE	FALSE	FALSE	FALSE	FALSE	FALSE	TRUE	1	FALSE	TRUE	Divorced/widowed	FALSE	FALSE	TRUE	FALSE	Yes	TRUE	FALSE	FALSE	Agree	TRUE	FALSE	FALSE	FALSE	FALSE	FALSE	Agree	TRUE	FALSE
27	TRUE	FALSE	FALSE	Male	FALSE	TRUE	FALSE	Student	United States	Bachelor's degree	FALSE	FALSE	FALSE	TRUE	FALSE	FALSE	FALSE	FALSE	FALSE	Less than $20,000	FALSE	TRUE	FALSE	FALSE	FALSE	FALSE	FALSE	1	FALSE	TRUE	Never married	FALSE	TRUE	FALSE	FALSE	No	FALSE	TRUE	FALSE	Strongly agree	FALSE	TRUE	FALSE	FALSE	FALSE	FALSE	Agree	TRUE	FALSE
32	FALSE	TRUE	FALSE	Male	FALSE	TRUE	FALSE	Business/finance	United States	Bachelor's degree	FALSE	FALSE	FALSE	TRUE	FALSE	FALSE	FALSE	FALSE	FALSE	$50,000 to $74,999	FALSE	FALSE	FALSE	TRUE	FALSE	FALSE	FALSE	2	FALSE	TRUE	Never married	FALSE	TRUE	FALSE	FALSE	No	FALSE	TRUE	FALSE	Strongly agree	FALSE	TRUE	FALSE	FALSE	FALSE	FALSE	Strongly agree	FALSE	FALSE
40	FALSE	TRUE	FALSE	Other	FALSE	FALSE	TRUE	Home health care	United States	Some college, no degree	FALSE	FALSE	TRUE	FALSE	FALSE	FALSE	FALSE	FALSE	FALSE	Less than $20,000	FALSE	TRUE	FALSE	FALSE	FALSE	FALSE	FALSE	1	FALSE	TRUE	Never married	FALSE	TRUE	FALSE	FALSE	Yes	TRUE	FALSE	FALSE	Agree	TRUE	FALSE	FALSE	FALSE	FALSE	FALSE	Disagree	FALSE	FALSE
35	FALSE	TRUE	FALSE	Male	FALSE	TRUE	FALSE	Sales and related	United States	Associate degree	FALSE	FALSE	FALSE	FALSE	FALSE	FALSE	TRUE	FALSE	FALSE	$50,000 to $74,999	FALSE	FALSE	FALSE	TRUE	FALSE	FALSE	FALSE	2	FALSE	TRUE	Never married	FALSE	TRUE	FALSE	FALSE	No	FALSE	TRUE	FALSE	Strongly agree	FALSE	TRUE	FALSE	FALSE	FALSE	FALSE	Not sure	FALSE	FALSE
25	TRUE	FALSE	FALSE	Male	FALSE	TRUE	FALSE	Construction and extraction	United States	High school or equivalent	FALSE	TRUE	FALSE	FALSE	FALSE	FALSE	FALSE	FALSE	FALSE	Less than $20,000	FALSE	TRUE	FALSE	FALSE	FALSE	FALSE	FALSE	1	FALSE	TRUE	Never married	FALSE	TRUE	FALSE	FALSE	Yes	TRUE	FALSE	FALSE	Agree	TRUE	FALSE	FALSE	FALSE	FALSE	FALSE	Not sure	FALSE	FALSE
23	TRUE	FALSE	FALSE	Female	TRUE	FALSE	FALSE	Computers or math	United States	Bachelor's degree	FALSE	FALSE	FALSE	TRUE	FALSE	FALSE	FALSE	FALSE	FALSE	$35,000 to $49,999	FALSE	FALSE	FALSE	FALSE	FALSE	FALSE	TRUE	2	FALSE	TRUE	Married	TRUE	FALSE	FALSE	FALSE	No	FALSE	TRUE	FALSE	Strongly agree	FALSE	TRUE	FALSE	FALSE	FALSE	FALSE	Strongly disagree	FALSE	TRUE
52	FALSE	TRUE	FALSE	Male	FALSE	TRUE	FALSE	Sales and related	United States	Bachelor's degree	FALSE	FALSE	FALSE	TRUE	FALSE	FALSE	FALSE	FALSE	FALSE	Over $100,000	FALSE	FALSE	TRUE	FALSE	FALSE	FALSE	FALSE	2	FALSE	TRUE	Married	TRUE	FALSE	FALSE	FALSE	Yes	TRUE	FALSE	FALSE	Strongly agree	FALSE	TRUE	FALSE	FALSE	FALSE	FALSE	Agree	TRUE	FALSE
39	FALSE	TRUE	FALSE	Male	FALSE	TRUE	FALSE	Food preparation and service	United States	Some college, no degree	FALSE	FALSE	TRUE	FALSE	FALSE	FALSE	FALSE	FALSE	FALSE	$35,000 to $49,999	FALSE	FALSE	FALSE	FALSE	FALSE	FALSE	TRUE	1	FALSE	TRUE	Never married	FALSE	TRUE	FALSE	FALSE	Yes	TRUE	FALSE	FALSE	Strongly agree	FALSE	TRUE	FALSE	FALSE	FALSE	FALSE	Disagree	FALSE	FALSE
28	TRUE	FALSE	FALSE	Female	TRUE	FALSE	FALSE	Community and social service	United States	Associate degree	FALSE	FALSE	FALSE	FALSE	FALSE	FALSE	TRUE	FALSE	FALSE	$50,000 to $74,999	FALSE	FALSE	FALSE	TRUE	FALSE	FALSE	FALSE	2	FALSE	TRUE	Never married	FALSE	TRUE	FALSE	FALSE	No	FALSE	TRUE	FALSE	Strongly agree	FALSE	TRUE	FALSE	FALSE	FALSE	FALSE	Disagree	FALSE	FALSE
29	TRUE	FALSE	FALSE	Female	TRUE	FALSE	FALSE	Homemaker	United States	Associate degree	FALSE	FALSE	FALSE	FALSE	FALSE	FALSE	TRUE	FALSE	FALSE	$75,000 to $99,999	FALSE	FALSE	FALSE	FALSE	TRUE	FALSE	FALSE	3	TRUE	FALSE	Married	TRUE	FALSE	FALSE	FALSE	Yes	TRUE	FALSE	FALSE	Strongly agree	FALSE	TRUE	FALSE	FALSE	FALSE	FALSE	Agree	TRUE	FALSE
27	TRUE	FALSE	FALSE	Female	TRUE	FALSE	FALSE	Arts, design, entertainment, sports, or media	United States	Some college, no degree	FALSE	FALSE	TRUE	FALSE	FALSE	FALSE	FALSE	FALSE	FALSE	$35,000 to $49,999	FALSE	FALSE	FALSE	FALSE	FALSE	FALSE	TRUE	2	FALSE	TRUE	Never married	FALSE	TRUE	FALSE	FALSE	Yes	TRUE	FALSE	FALSE	Strongly agree	FALSE	TRUE	FALSE	FALSE	FALSE	FALSE	Not sure	FALSE	FALSE
21	TRUE	FALSE	FALSE	Male	FALSE	TRUE	FALSE	Architecture or engineering	United States	High school or equivalent	FALSE	TRUE	FALSE	FALSE	FALSE	FALSE	FALSE	FALSE	FALSE	$20,000 to $34,999	TRUE	FALSE	FALSE	FALSE	FALSE	FALSE	FALSE	1	FALSE	TRUE	Never married	FALSE	TRUE	FALSE	FALSE	No	FALSE	TRUE	FALSE	Strongly agree	FALSE	TRUE	FALSE	FALSE	FALSE	FALSE	Disagree	FALSE	FALSE
59	FALSE	TRUE	FALSE	Male	FALSE	TRUE	FALSE	Arts, design, entertainment, sports, or media	United States	Bachelor's degree	FALSE	FALSE	FALSE	TRUE	FALSE	FALSE	FALSE	FALSE	FALSE	$50,000 to $74,999	FALSE	FALSE	FALSE	TRUE	FALSE	FALSE	FALSE	1	FALSE	TRUE	Never married	FALSE	TRUE	FALSE	FALSE	No	FALSE	TRUE	FALSE	Strongly agree	FALSE	TRUE	FALSE	FALSE	FALSE	FALSE	Agree	TRUE	FALSE
46	FALSE	TRUE	FALSE	Female	TRUE	FALSE	FALSE	Education	United States	Bachelor's degree	FALSE	FALSE	FALSE	TRUE	FALSE	FALSE	FALSE	FALSE	FALSE	Over $100,000	FALSE	FALSE	TRUE	FALSE	FALSE	FALSE	FALSE	3	TRUE	FALSE	Married	TRUE	FALSE	FALSE	FALSE	Yes	TRUE	FALSE	FALSE	Agree	TRUE	FALSE	FALSE	FALSE	FALSE	FALSE	Agree	TRUE	FALSE
39	FALSE	TRUE	FALSE	Female	TRUE	FALSE	FALSE	Arts, design, entertainment, sports, or media	United States	Some college, no degree	FALSE	FALSE	TRUE	FALSE	FALSE	FALSE	FALSE	FALSE	FALSE	$35,000 to $49,999	FALSE	FALSE	FALSE	FALSE	FALSE	FALSE	TRUE	1	FALSE	TRUE	Divorced/widowed	FALSE	FALSE	TRUE	FALSE	No	FALSE	TRUE	FALSE	Strongly agree	FALSE	TRUE	FALSE	FALSE	FALSE	FALSE	Not sure	FALSE	FALSE
31	FALSE	TRUE	FALSE	Male	FALSE	TRUE	FALSE	Transportation and material moving	United States	Some college, no degree	FALSE	FALSE	TRUE	FALSE	FALSE	FALSE	FALSE	FALSE	FALSE	$20,000 to $34,999	TRUE	FALSE	FALSE	FALSE	FALSE	FALSE	FALSE	1	FALSE	TRUE	Divorced/widowed	FALSE	FALSE	TRUE	FALSE	Yes	TRUE	FALSE	FALSE	Strongly agree	FALSE	TRUE	FALSE	FALSE	FALSE	FALSE	Agree	TRUE	FALSE
32	FALSE	TRUE	FALSE	Male	FALSE	TRUE	FALSE	Healthcare		Associate degree	FALSE	FALSE	FALSE	FALSE	FALSE	FALSE	TRUE	FALSE	FALSE	$75,000 to $99,999	FALSE	FALSE	FALSE	FALSE	TRUE	FALSE	FALSE	3	TRUE	FALSE	Never married	FALSE	TRUE	FALSE	FALSE	No	FALSE	TRUE	FALSE	Agree	TRUE	FALSE	FALSE	FALSE	FALSE	FALSE	Not sure	FALSE	FALSE
39	FALSE	TRUE	FALSE	Male	FALSE	TRUE	FALSE	Building and grounds cleaning and maintenance	United States	Some college, no degree	FALSE	FALSE	TRUE	FALSE	FALSE	FALSE	FALSE	FALSE	FALSE	$50,000 to $74,999	FALSE	FALSE	FALSE	TRUE	FALSE	FALSE	FALSE	2	FALSE	TRUE	Divorced/widowed	FALSE	FALSE	TRUE	FALSE	Yes	TRUE	FALSE	FALSE	Agree	TRUE	FALSE	FALSE	FALSE	FALSE	FALSE	Agree	TRUE	FALSE
37	FALSE	TRUE	FALSE	Female	TRUE	FALSE	FALSE	Food preparation and service	United States	Some college, no degree	FALSE	FALSE	TRUE	FALSE	FALSE	FALSE	FALSE	FALSE	FALSE	Less than $20,000	FALSE	TRUE	FALSE	FALSE	FALSE	FALSE	FALSE	1	FALSE	TRUE	Divorced/widowed	FALSE	FALSE	TRUE	FALSE	Yes	TRUE	FALSE	FALSE	Agree	TRUE	FALSE	FALSE	FALSE	FALSE	FALSE	Not sure	FALSE	FALSE
29	TRUE	FALSE	FALSE	Male	FALSE	TRUE	FALSE	Arts, design, entertainment, sports, or media	United States	Some college, no degree	FALSE	FALSE	TRUE	FALSE	FALSE	FALSE	FALSE	FALSE	FALSE	$50,000 to $74,999	FALSE	FALSE	FALSE	TRUE	FALSE	FALSE	FALSE	2	FALSE	TRUE	Never married	FALSE	TRUE	FALSE	FALSE	No	FALSE	TRUE	FALSE	Strongly agree	FALSE	TRUE	FALSE	FALSE	FALSE	FALSE	Strongly disagree	FALSE	TRUE
69	FALSE	FALSE	TRUE	Male	FALSE	TRUE	FALSE	Management	United States	Graduate degree (e.g. Master)	TRUE	FALSE	FALSE	FALSE	FALSE	FALSE	FALSE	FALSE	FALSE	$50,000 to $74,999	FALSE	FALSE	FALSE	TRUE	FALSE	FALSE	FALSE	1	FALSE	TRUE	Divorced/widowed	FALSE	FALSE	TRUE	FALSE	Yes	TRUE	FALSE	FALSE	Strongly disagree	FALSE	FALSE	FALSE	TRUE	FALSE	FALSE	Strongly disagree	FALSE	TRUE
62	FALSE	TRUE	FALSE	Female	TRUE	FALSE	FALSE	Business/finance	United States	Some college, no degree	FALSE	FALSE	TRUE	FALSE	FALSE	FALSE	FALSE	FALSE	FALSE	$20,000 to $34,999	TRUE	FALSE	FALSE	FALSE	FALSE	FALSE	FALSE	1	FALSE	TRUE	Divorced/widowed	FALSE	FALSE	TRUE	FALSE	Yes	TRUE	FALSE	FALSE	Agree	TRUE	FALSE	FALSE	FALSE	FALSE	FALSE	Agree	TRUE	FALSE
20	TRUE	FALSE	FALSE	Male	FALSE	TRUE	FALSE	Seeking work	United States	High school or equivalent	FALSE	TRUE	FALSE	FALSE	FALSE	FALSE	FALSE	FALSE	FALSE	Less than $20,000	FALSE	TRUE	FALSE	FALSE	FALSE	FALSE	FALSE	1	FALSE	TRUE	Never married	FALSE	TRUE	FALSE	FALSE	No	FALSE	TRUE	FALSE	Agree	TRUE	FALSE	FALSE	FALSE	FALSE	FALSE	Agree	TRUE	FALSE
26	TRUE	FALSE	FALSE	Male	FALSE	TRUE	FALSE	Food preparation and service	United States	High school or equivalent	FALSE	TRUE	FALSE	FALSE	FALSE	FALSE	FALSE	FALSE	FALSE	$20,000 to $34,999	TRUE	FALSE	FALSE	FALSE	FALSE	FALSE	FALSE	1	FALSE	TRUE	Married	TRUE	FALSE	FALSE	FALSE	No	FALSE	TRUE	FALSE	Strongly agree	FALSE	TRUE	FALSE	FALSE	FALSE	FALSE	Disagree	FALSE	FALSE
37	FALSE	TRUE	FALSE	Male	FALSE	TRUE	FALSE	Business	United States	Professional training	FALSE	FALSE	FALSE	FALSE	FALSE	FALSE	FALSE	TRUE	FALSE	Less than $20,000	FALSE	TRUE	FALSE	FALSE	FALSE	FALSE	FALSE	1	FALSE	TRUE	Married	TRUE	FALSE	FALSE	FALSE	Yes	TRUE	FALSE	FALSE	Strongly agree	FALSE	TRUE	FALSE	FALSE	FALSE	FALSE	Not sure	FALSE	FALSE
19	TRUE	FALSE	FALSE	Female	TRUE	FALSE	FALSE	Student	United States	Some college, no degree	FALSE	FALSE	TRUE	FALSE	FALSE	FALSE	FALSE	FALSE	FALSE	Less than $20,000	FALSE	TRUE	FALSE	FALSE	FALSE	FALSE	FALSE	1	FALSE	TRUE	Never married	FALSE	TRUE	FALSE	FALSE	No	FALSE	TRUE	FALSE	Agree	TRUE	FALSE	FALSE	FALSE	FALSE	FALSE	Not sure	FALSE	FALSE
27	TRUE	FALSE	FALSE	Male	FALSE	TRUE	FALSE	Arts, design, entertainment, sports, or media	United States	Bachelor's degree	FALSE	FALSE	FALSE	TRUE	FALSE	FALSE	FALSE	FALSE	FALSE	$20,000 to $34,999	TRUE	FALSE	FALSE	FALSE	FALSE	FALSE	FALSE	1	FALSE	TRUE	Never married	FALSE	TRUE	FALSE	FALSE	No	FALSE	TRUE	FALSE	Strongly agree	FALSE	TRUE	FALSE	FALSE	FALSE	FALSE	Agree	TRUE	FALSE
37	FALSE	TRUE	FALSE	Male	FALSE	TRUE	FALSE	Arts, design, entertainment, sports, or media	United States	Associate degree	FALSE	FALSE	FALSE	FALSE	FALSE	FALSE	TRUE	FALSE	FALSE	$35,000 to $49,999	FALSE	FALSE	FALSE	FALSE	FALSE	FALSE	TRUE	1	FALSE	TRUE	Never married	FALSE	TRUE	FALSE	FALSE	No	FALSE	TRUE	FALSE	Strongly agree	FALSE	TRUE	FALSE	FALSE	FALSE	FALSE	Disagree	FALSE	FALSE
40	FALSE	TRUE	FALSE	Female	TRUE	FALSE	FALSE	Business/finance	United States	Graduate degree (e.g. Master)	TRUE	FALSE	FALSE	FALSE	FALSE	FALSE	FALSE	FALSE	FALSE	$50,000 to $74,999	FALSE	FALSE	FALSE	TRUE	FALSE	FALSE	FALSE	2	FALSE	TRUE	Divorced/widowed	FALSE	FALSE	TRUE	FALSE	Yes	TRUE	FALSE	FALSE	Strongly agree	FALSE	TRUE	FALSE	FALSE	FALSE	FALSE	Agree	TRUE	FALSE
48	FALSE	TRUE	FALSE	Female	TRUE	FALSE	FALSE	Arts, design, entertainment, sports, or media	United States	Bachelor's degree	FALSE	FALSE	FALSE	TRUE	FALSE	FALSE	FALSE	FALSE	FALSE	$20,000 to $34,999	TRUE	FALSE	FALSE	FALSE	FALSE	FALSE	FALSE	1	FALSE	TRUE	Never married	FALSE	TRUE	FALSE	FALSE	No	FALSE	TRUE	FALSE	Strongly agree	FALSE	TRUE	FALSE	FALSE	FALSE	FALSE	Agree	TRUE	FALSE
65	FALSE	FALSE	TRUE	Male	FALSE	TRUE	FALSE	self-employed	United States	Bachelor's degree	FALSE	FALSE	FALSE	TRUE	FALSE	FALSE	FALSE	FALSE	FALSE	$20,000 to $34,999	TRUE	FALSE	FALSE	FALSE	FALSE	FALSE	FALSE	1	FALSE	TRUE	Divorced/widowed	FALSE	FALSE	TRUE	FALSE	Yes	TRUE	FALSE	FALSE	Agree	TRUE	FALSE	FALSE	FALSE	FALSE	FALSE	Not sure	FALSE	FALSE
43	FALSE	TRUE	FALSE	Female	TRUE	FALSE	FALSE	Management	United States	Associate degree	FALSE	FALSE	FALSE	FALSE	FALSE	FALSE	TRUE	FALSE	FALSE	$50,000 to $74,999	FALSE	FALSE	FALSE	TRUE	FALSE	FALSE	FALSE	2	FALSE	TRUE	Never married	FALSE	TRUE	FALSE	FALSE	No	FALSE	TRUE	FALSE	Agree	TRUE	FALSE	FALSE	FALSE	FALSE	FALSE	Not sure	FALSE	FALSE
32	FALSE	TRUE	FALSE	Female	TRUE	FALSE	FALSE	Transportation and material moving	United States	Bachelor's degree	FALSE	FALSE	FALSE	TRUE	FALSE	FALSE	FALSE	FALSE	FALSE	$35,000 to $49,999	FALSE	FALSE	FALSE	FALSE	FALSE	FALSE	TRUE	2	FALSE	TRUE	Never married	FALSE	TRUE	FALSE	FALSE	No	FALSE	TRUE	FALSE	Strongly agree	FALSE	TRUE	FALSE	FALSE	FALSE	FALSE	Agree	TRUE	FALSE
33	FALSE	TRUE	FALSE	Male	FALSE	TRUE	FALSE	Real Estate	United States	Bachelor's degree	FALSE	FALSE	FALSE	TRUE	FALSE	FALSE	FALSE	FALSE	FALSE	$20,000 to $34,999	TRUE	FALSE	FALSE	FALSE	FALSE	FALSE	FALSE	1	FALSE	TRUE	Never married	FALSE	TRUE	FALSE	FALSE	No	FALSE	TRUE	FALSE	Agree	TRUE	FALSE	FALSE	FALSE	FALSE	FALSE	Not sure	FALSE	FALSE
36	FALSE	TRUE	FALSE	Male	FALSE	TRUE	FALSE	Management	United States	Some college, no degree	FALSE	FALSE	TRUE	FALSE	FALSE	FALSE	FALSE	FALSE	FALSE	$20,000 to $34,999	TRUE	FALSE	FALSE	FALSE	FALSE	FALSE	FALSE	1	FALSE	TRUE	Never married	FALSE	TRUE	FALSE	FALSE	No	FALSE	TRUE	FALSE	Agree	TRUE	FALSE	FALSE	FALSE	FALSE	FALSE	Not sure	FALSE	FALSE
43	FALSE	TRUE	FALSE	Female	TRUE	FALSE	FALSE	Sales and related	United States	High school or equivalent	FALSE	TRUE	FALSE	FALSE	FALSE	FALSE	FALSE	FALSE	FALSE	$20,000 to $34,999	TRUE	FALSE	FALSE	FALSE	FALSE	FALSE	FALSE	1	FALSE	TRUE	Divorced/widowed	FALSE	FALSE	TRUE	FALSE	Yes	TRUE	FALSE	FALSE	Strongly agree	FALSE	TRUE	FALSE	FALSE	FALSE	FALSE	Agree	TRUE	FALSE
27	TRUE	FALSE	FALSE	Male	FALSE	TRUE	FALSE	Computers or math	United States	Bachelor's degree	FALSE	FALSE	FALSE	TRUE	FALSE	FALSE	FALSE	FALSE	FALSE	$75,000 to $99,999	FALSE	FALSE	FALSE	FALSE	TRUE	FALSE	FALSE	3	TRUE	FALSE	Never married	FALSE	TRUE	FALSE	FALSE	No	FALSE	TRUE	FALSE	Agree	TRUE	FALSE	FALSE	FALSE	FALSE	FALSE	Agree	TRUE	FALSE
46	FALSE	TRUE	FALSE	Female	TRUE	FALSE	FALSE	Healthcare	United States	Some college, no degree	FALSE	FALSE	TRUE	FALSE	FALSE	FALSE	FALSE	FALSE	FALSE	$35,000 to $49,999	FALSE	FALSE	FALSE	FALSE	FALSE	FALSE	TRUE	1	FALSE	TRUE	Divorced/widowed	FALSE	FALSE	TRUE	FALSE	Yes	TRUE	FALSE	FALSE	Agree	TRUE	FALSE	FALSE	FALSE	FALSE	FALSE	Agree	TRUE	FALSE
53	FALSE	TRUE	FALSE	Other	FALSE	FALSE	TRUE	Computers or math	United States	Associate degree	FALSE	FALSE	FALSE	FALSE	FALSE	FALSE	TRUE	FALSE	FALSE	$20,000 to $34,999	TRUE	FALSE	FALSE	FALSE	FALSE	FALSE	FALSE	1	FALSE	TRUE	Married	TRUE	FALSE	FALSE	FALSE	Yes	TRUE	FALSE	FALSE	Strongly agree	FALSE	TRUE	FALSE	FALSE	FALSE	FALSE	Agree	TRUE	FALSE
34	FALSE	TRUE	FALSE	Male	FALSE	TRUE	FALSE	Business/finance	United States	Bachelor's degree	FALSE	FALSE	FALSE	TRUE	FALSE	FALSE	FALSE	FALSE	FALSE	Over $100,000	FALSE	FALSE	TRUE	FALSE	FALSE	FALSE	FALSE	3	TRUE	FALSE	Married	TRUE	FALSE	FALSE	FALSE	No	FALSE	TRUE	FALSE	Strongly agree	FALSE	TRUE	FALSE	FALSE	FALSE	FALSE	Disagree	FALSE	FALSE
27	TRUE	FALSE	FALSE	Male	FALSE	TRUE	FALSE	Healthcare	United States	Associate degree	FALSE	FALSE	FALSE	FALSE	FALSE	FALSE	TRUE	FALSE	FALSE	$35,000 to $49,999	FALSE	FALSE	FALSE	FALSE	FALSE	FALSE	TRUE	2	FALSE	TRUE	Never married	FALSE	TRUE	FALSE	FALSE	No	FALSE	TRUE	FALSE	Strongly agree	FALSE	TRUE	FALSE	FALSE	FALSE	FALSE	Disagree	FALSE	FALSE
21	TRUE	FALSE	FALSE	Female	TRUE	FALSE	FALSE	Student	United States	Some college, no degree	FALSE	FALSE	TRUE	FALSE	FALSE	FALSE	FALSE	FALSE	FALSE	Less than $20,000	FALSE	TRUE	FALSE	FALSE	FALSE	FALSE	FALSE	1	FALSE	TRUE	Never married	FALSE	TRUE	FALSE	FALSE	No	FALSE	TRUE	FALSE	Strongly agree	FALSE	TRUE	FALSE	FALSE	FALSE	FALSE	Not sure	FALSE	FALSE
29	TRUE	FALSE	FALSE	Female	TRUE	FALSE	FALSE	Arts, design, entertainment, sports, or media	United States	Bachelor's degree	FALSE	FALSE	FALSE	TRUE	FALSE	FALSE	FALSE	FALSE	FALSE	$35,000 to $49,999	FALSE	FALSE	FALSE	FALSE	FALSE	FALSE	TRUE	2	FALSE	TRUE	Never married	FALSE	TRUE	FALSE	FALSE	No	FALSE	TRUE	FALSE	Agree	TRUE	FALSE	FALSE	FALSE	FALSE	FALSE	Agree	TRUE	FALSE
43	FALSE	TRUE	FALSE	Male	FALSE	TRUE	FALSE	Arts, design, entertainment, sports, or media	United States	Bachelor's degree	FALSE	FALSE	FALSE	TRUE	FALSE	FALSE	FALSE	FALSE	FALSE	$50,000 to $74,999	FALSE	FALSE	FALSE	TRUE	FALSE	FALSE	FALSE	2	FALSE	TRUE	Never married	FALSE	TRUE	FALSE	FALSE	No	FALSE	TRUE	FALSE	Strongly agree	FALSE	TRUE	FALSE	FALSE	FALSE	FALSE	Agree	TRUE	FALSE
48	FALSE	TRUE	FALSE	Male	FALSE	TRUE	FALSE	Management	United States	Bachelor's degree	FALSE	FALSE	FALSE	TRUE	FALSE	FALSE	FALSE	FALSE	FALSE	$75,000 to $99,999	FALSE	FALSE	FALSE	FALSE	TRUE	FALSE	FALSE	2	FALSE	TRUE	Divorced/widowed	FALSE	FALSE	TRUE	FALSE	No	FALSE	TRUE	FALSE	Strongly agree	FALSE	TRUE	FALSE	FALSE	FALSE	FALSE	Not sure	FALSE	FALSE
25	TRUE	FALSE	FALSE	Male	FALSE	TRUE	FALSE	Installation, maintenance, and repair	United States	High school or equivalent	FALSE	TRUE	FALSE	FALSE	FALSE	FALSE	FALSE	FALSE	FALSE	$35,000 to $49,999	FALSE	FALSE	FALSE	FALSE	FALSE	FALSE	TRUE	2	FALSE	TRUE	Never married	FALSE	TRUE	FALSE	FALSE	No	FALSE	TRUE	FALSE	Strongly agree	FALSE	TRUE	FALSE	FALSE	FALSE	FALSE	Disagree	FALSE	FALSE
33	FALSE	TRUE	FALSE	Male	FALSE	TRUE	FALSE	Arts, design, entertainment, sports, or media	United States	Bachelor's degree	FALSE	FALSE	FALSE	TRUE	FALSE	FALSE	FALSE	FALSE	FALSE	$50,000 to $74,999	FALSE	FALSE	FALSE	TRUE	FALSE	FALSE	FALSE	2	FALSE	TRUE	Married	TRUE	FALSE	FALSE	FALSE	Yes	TRUE	FALSE	FALSE	Strongly agree	FALSE	TRUE	FALSE	FALSE	FALSE	FALSE	Agree	TRUE	FALSE
45	FALSE	TRUE	FALSE	Male	FALSE	TRUE	FALSE	Building and grounds cleaning and maintenance	United States	Some college, no degree	FALSE	FALSE	TRUE	FALSE	FALSE	FALSE	FALSE	FALSE	FALSE	$20,000 to $34,999	TRUE	FALSE	FALSE	FALSE	FALSE	FALSE	FALSE	1	FALSE	TRUE					TRUE	No	FALSE	TRUE	FALSE	Agree	TRUE	FALSE	FALSE	FALSE	FALSE	FALSE	Disagree	FALSE	FALSE
25	TRUE	FALSE	FALSE	Male	FALSE	TRUE	FALSE	Life, physical, or social science	United States	Some college, no degree	FALSE	FALSE	TRUE	FALSE	FALSE	FALSE	FALSE	FALSE	FALSE	$20,000 to $34,999	TRUE	FALSE	FALSE	FALSE	FALSE	FALSE	FALSE	1	FALSE	TRUE	Never married	FALSE	TRUE	FALSE	FALSE	No	FALSE	TRUE	FALSE	Agree	TRUE	FALSE	FALSE	FALSE	FALSE	FALSE	Agree	TRUE	FALSE
21	TRUE	FALSE	FALSE	Female	TRUE	FALSE	FALSE	Sales and related	United States	Some college, no degree	FALSE	FALSE	TRUE	FALSE	FALSE	FALSE	FALSE	FALSE	FALSE	$35,000 to $49,999	FALSE	FALSE	FALSE	FALSE	FALSE	FALSE	TRUE	2	FALSE	TRUE	Never married	FALSE	TRUE	FALSE	FALSE	No	FALSE	TRUE	FALSE	Agree	TRUE	FALSE	FALSE	FALSE	FALSE	FALSE	Strongly agree	FALSE	FALSE
35	FALSE	TRUE	FALSE	Male	FALSE	TRUE	FALSE		United States	High school or equivalent	FALSE	TRUE	FALSE	FALSE	FALSE	FALSE	FALSE	FALSE	FALSE	Less than $20,000	FALSE	TRUE	FALSE	FALSE	FALSE	FALSE	FALSE	1	FALSE	TRUE	Never married	FALSE	TRUE	FALSE	FALSE	No	FALSE	TRUE	FALSE	Agree	TRUE	FALSE	FALSE	FALSE	FALSE	FALSE	Not sure	FALSE	FALSE
32	FALSE	TRUE	FALSE	Male	FALSE	TRUE	FALSE	Business/finance	United States	Bachelor's degree	FALSE	FALSE	FALSE	TRUE	FALSE	FALSE	FALSE	FALSE	FALSE	$50,000 to $74,999	FALSE	FALSE	FALSE	TRUE	FALSE	FALSE	FALSE	2	FALSE	TRUE	Never married	FALSE	TRUE	FALSE	FALSE	No	FALSE	TRUE	FALSE	Strongly agree	FALSE	TRUE	FALSE	FALSE	FALSE	FALSE	Strongly disagree	FALSE	TRUE
25	TRUE	FALSE	FALSE	Female	TRUE	FALSE	FALSE	Seeking work		High school or equivalent	FALSE	TRUE	FALSE	FALSE	FALSE	FALSE	FALSE	FALSE	FALSE	Less than $20,000	FALSE	TRUE	FALSE	FALSE	FALSE	FALSE	FALSE	1	FALSE	TRUE	Never married	FALSE	TRUE	FALSE	FALSE	No	FALSE	TRUE	FALSE	Agree	TRUE	FALSE	FALSE	FALSE	FALSE	FALSE	Not sure	FALSE	FALSE
44	FALSE	TRUE	FALSE	Male	FALSE	TRUE	FALSE	Arts, design, entertainment, sports, or media	United States	Bachelor's degree	FALSE	FALSE	FALSE	TRUE	FALSE	FALSE	FALSE	FALSE	FALSE	$75,000 to $99,999	FALSE	FALSE	FALSE	FALSE	TRUE	FALSE	FALSE	2	FALSE	TRUE	Married	TRUE	FALSE	FALSE	FALSE	Yes	TRUE	FALSE	FALSE	Agree	TRUE	FALSE	FALSE	FALSE	FALSE	FALSE	Agree	TRUE	FALSE
24	TRUE	FALSE	FALSE	Male	FALSE	TRUE	FALSE	Photographer	United States	Bachelor's degree	FALSE	FALSE	FALSE	TRUE	FALSE	FALSE	FALSE	FALSE	FALSE	$35,000 to $49,999	FALSE	FALSE	FALSE	FALSE	FALSE	FALSE	TRUE	2	FALSE	TRUE	Never married	FALSE	TRUE	FALSE	FALSE	No	FALSE	TRUE	FALSE	Strongly agree	FALSE	TRUE	FALSE	FALSE	FALSE	FALSE	Not sure	FALSE	FALSE
34	FALSE	TRUE	FALSE	Male	FALSE	TRUE	FALSE	Arts, design, entertainment, sports, or media	United States	Bachelor's degree	FALSE	FALSE	FALSE	TRUE	FALSE	FALSE	FALSE	FALSE	FALSE	Less than $20,000	FALSE	TRUE	FALSE	FALSE	FALSE	FALSE	FALSE	1	FALSE	TRUE	Never married	FALSE	TRUE	FALSE	FALSE	No	FALSE	TRUE	FALSE	Strongly agree	FALSE	TRUE	FALSE	FALSE	FALSE	FALSE	Strongly agree	FALSE	FALSE
55	FALSE	TRUE	FALSE	Female	TRUE	FALSE	FALSE	Retired	United States	Some college, no degree	FALSE	FALSE	TRUE	FALSE	FALSE	FALSE	FALSE	FALSE	FALSE	$50,000 to $74,999	FALSE	FALSE	FALSE	TRUE	FALSE	FALSE	FALSE	1	FALSE	TRUE	Married	TRUE	FALSE	FALSE	FALSE	Yes	TRUE	FALSE	FALSE	Agree	TRUE	FALSE	FALSE	FALSE	FALSE	FALSE	Disagree	FALSE	FALSE
42	FALSE	TRUE	FALSE	Female	TRUE	FALSE	FALSE	Education	United States	Graduate degree (e.g. Master)	TRUE	FALSE	FALSE	FALSE	FALSE	FALSE	FALSE	FALSE	FALSE	$50,000 to $74,999	FALSE	FALSE	FALSE	TRUE	FALSE	FALSE	FALSE	2	FALSE	TRUE	Married	TRUE	FALSE	FALSE	FALSE	Yes	TRUE	FALSE	FALSE	Strongly agree	FALSE	TRUE	FALSE	FALSE	FALSE	FALSE	Agree	TRUE	FALSE
29	TRUE	FALSE	FALSE	Female	TRUE	FALSE	FALSE	Student	United States	Graduate degree (e.g. Master)	TRUE	FALSE	FALSE	FALSE	FALSE	FALSE	FALSE	FALSE	FALSE	Less than $20,000	FALSE	TRUE	FALSE	FALSE	FALSE	FALSE	FALSE	1	FALSE	TRUE	Married	TRUE	FALSE	FALSE	FALSE	No	FALSE	TRUE	FALSE	Strongly agree	FALSE	TRUE	FALSE	FALSE	FALSE	FALSE	Agree	TRUE	FALSE
64	FALSE	TRUE	FALSE	Male	FALSE	TRUE	FALSE	Food preparation and service	United States	Bachelor's degree	FALSE	FALSE	FALSE	TRUE	FALSE	FALSE	FALSE	FALSE	FALSE	$35,000 to $49,999	FALSE	FALSE	FALSE	FALSE	FALSE	FALSE	TRUE	1	FALSE	TRUE	Divorced/widowed	FALSE	FALSE	TRUE	FALSE	No	FALSE	TRUE	FALSE	Agree	TRUE	FALSE	FALSE	FALSE	FALSE	FALSE	Agree	TRUE	FALSE
39	FALSE	TRUE	FALSE	Male	FALSE	TRUE	FALSE	Seeking work	United States	High school or equivalent	FALSE	TRUE	FALSE	FALSE	FALSE	FALSE	FALSE	FALSE	FALSE	Less than $20,000	FALSE	TRUE	FALSE	FALSE	FALSE	FALSE	FALSE	1	FALSE	TRUE	Never married	FALSE	TRUE	FALSE	FALSE	No	FALSE	TRUE	FALSE	Strongly agree	FALSE	TRUE	FALSE	FALSE	FALSE	FALSE	Agree	TRUE	FALSE
27	TRUE	FALSE	FALSE	Male	FALSE	TRUE	FALSE	Arts, design, entertainment, sports, or media	United States	Associate degree	FALSE	FALSE	FALSE	FALSE	FALSE	FALSE	TRUE	FALSE	FALSE	Less than $20,000	FALSE	TRUE	FALSE	FALSE	FALSE	FALSE	FALSE	1	FALSE	TRUE	Never married	FALSE	TRUE	FALSE	FALSE	No	FALSE	TRUE	FALSE	Agree	TRUE	FALSE	FALSE	FALSE	FALSE	FALSE	Strongly agree	FALSE	FALSE
28	TRUE	FALSE	FALSE	Female	TRUE	FALSE	FALSE	Office and administrative support	United States	Some college, no degree	FALSE	FALSE	TRUE	FALSE	FALSE	FALSE	FALSE	FALSE	FALSE	Less than $20,000	FALSE	TRUE	FALSE	FALSE	FALSE	FALSE	FALSE	1	FALSE	TRUE	Never married	FALSE	TRUE	FALSE	FALSE	No	FALSE	TRUE	FALSE	Agree	TRUE	FALSE	FALSE	FALSE	FALSE	FALSE	Not sure	FALSE	FALSE
39	FALSE	TRUE	FALSE	Male	FALSE	TRUE	FALSE	Management	United States	Bachelor's degree	FALSE	FALSE	FALSE	TRUE	FALSE	FALSE	FALSE	FALSE	FALSE	$50,000 to $74,999	FALSE	FALSE	FALSE	TRUE	FALSE	FALSE	FALSE	2	FALSE	TRUE	Married	TRUE	FALSE	FALSE	FALSE	Yes	TRUE	FALSE	FALSE	Strongly agree	FALSE	TRUE	FALSE	FALSE	FALSE	FALSE	Agree	TRUE	FALSE
27	TRUE	FALSE	FALSE	Male	FALSE	TRUE	FALSE	Student	United States	Bachelor's degree	FALSE	FALSE	FALSE	TRUE	FALSE	FALSE	FALSE	FALSE	FALSE	$35,000 to $49,999	FALSE	FALSE	FALSE	FALSE	FALSE	FALSE	TRUE	2	FALSE	TRUE	Never married	FALSE	TRUE	FALSE	FALSE	No	FALSE	TRUE	FALSE	Strongly agree	FALSE	TRUE	FALSE	FALSE	FALSE	FALSE	Strongly disagree	FALSE	TRUE
22	TRUE	FALSE	FALSE	Female	TRUE	FALSE	FALSE	Life, physical, or social science	United States	Bachelor's degree	FALSE	FALSE	FALSE	TRUE	FALSE	FALSE	FALSE	FALSE	FALSE	Less than $20,000	FALSE	TRUE	FALSE	FALSE	FALSE	FALSE	FALSE	1	FALSE	TRUE	Never married	FALSE	TRUE	FALSE	FALSE	No	FALSE	TRUE	FALSE	Strongly agree	FALSE	TRUE	FALSE	FALSE	FALSE	FALSE	Agree	TRUE	FALSE
35	FALSE	TRUE	FALSE	Female	TRUE	FALSE	FALSE	Arts, design, entertainment, sports, or media	United States	High school or equivalent	FALSE	TRUE	FALSE	FALSE	FALSE	FALSE	FALSE	FALSE	FALSE	Less than $20,000	FALSE	TRUE	FALSE	FALSE	FALSE	FALSE	FALSE	1	FALSE	TRUE	Divorced/widowed	FALSE	FALSE	TRUE	FALSE	Yes	TRUE	FALSE	FALSE	Agree	TRUE	FALSE	FALSE	FALSE	FALSE	FALSE	Disagree	FALSE	FALSE
32	FALSE	TRUE	FALSE	Female	TRUE	FALSE	FALSE	Office and administrative support	United States	Bachelor's degree	FALSE	FALSE	FALSE	TRUE	FALSE	FALSE	FALSE	FALSE	FALSE	$75,000 to $99,999	FALSE	FALSE	FALSE	FALSE	TRUE	FALSE	FALSE	3	TRUE	FALSE	Never married	FALSE	TRUE	FALSE	FALSE	Yes	TRUE	FALSE	FALSE	Strongly agree	FALSE	TRUE	FALSE	FALSE	FALSE	FALSE	Disagree	FALSE	FALSE
26	TRUE	FALSE	FALSE	Female	TRUE	FALSE	FALSE	Management	United States	Bachelor's degree	FALSE	FALSE	FALSE	TRUE	FALSE	FALSE	FALSE	FALSE	FALSE	$35,000 to $49,999	FALSE	FALSE	FALSE	FALSE	FALSE	FALSE	TRUE	2	FALSE	TRUE	Never married	FALSE	TRUE	FALSE	FALSE	No	FALSE	TRUE	FALSE	Strongly agree	FALSE	TRUE	FALSE	FALSE	FALSE	FALSE	Strongly agree	FALSE	FALSE
22	TRUE	FALSE	FALSE	Female	TRUE	FALSE	FALSE		United States	Associate degree	FALSE	FALSE	FALSE	FALSE	FALSE	FALSE	TRUE	FALSE	FALSE	Less than $20,000	FALSE	TRUE	FALSE	FALSE	FALSE	FALSE	FALSE	1	FALSE	TRUE	Married	TRUE	FALSE	FALSE	FALSE	No	FALSE	TRUE	FALSE	Strongly agree	FALSE	TRUE	FALSE	FALSE	FALSE	FALSE	Not sure	FALSE	FALSE
26	TRUE	FALSE	FALSE	Male	FALSE	TRUE	FALSE	Installation, maintenance, and repair	United States	High school or equivalent	FALSE	TRUE	FALSE	FALSE	FALSE	FALSE	FALSE	FALSE	FALSE	$50,000 to $74,999	FALSE	FALSE	FALSE	TRUE	FALSE	FALSE	FALSE	2	FALSE	TRUE	Never married	FALSE	TRUE	FALSE	FALSE	No	FALSE	TRUE	FALSE	Agree	TRUE	FALSE	FALSE	FALSE	FALSE	FALSE	Not sure	FALSE	FALSE
35	FALSE	TRUE	FALSE	Male	FALSE	TRUE	FALSE	Building and grounds cleaning and maintenance	United States	High school or equivalent	FALSE	TRUE	FALSE	FALSE	FALSE	FALSE	FALSE	FALSE	FALSE	$20,000 to $34,999	TRUE	FALSE	FALSE	FALSE	FALSE	FALSE	FALSE	1	FALSE	TRUE	Never married	FALSE	TRUE	FALSE	FALSE	No	FALSE	TRUE	FALSE	Strongly agree	FALSE	TRUE	FALSE	FALSE	FALSE	FALSE	Disagree	FALSE	FALSE
59	FALSE	TRUE	FALSE	Female	TRUE	FALSE	FALSE	Healthcare	United States	High school or equivalent	FALSE	TRUE	FALSE	FALSE	FALSE	FALSE	FALSE	FALSE	FALSE	$20,000 to $34,999	TRUE	FALSE	FALSE	FALSE	FALSE	FALSE	FALSE	1	FALSE	TRUE	Divorced/widowed	FALSE	FALSE	TRUE	FALSE	Yes	TRUE	FALSE	FALSE	Agree	TRUE	FALSE	FALSE	FALSE	FALSE	FALSE	Disagree	FALSE	FALSE
41	FALSE	TRUE	FALSE	Female	TRUE	FALSE	FALSE	Management	United States	Some college, no degree	FALSE	FALSE	TRUE	FALSE	FALSE	FALSE	FALSE	FALSE	FALSE	$50,000 to $74,999	FALSE	FALSE	FALSE	TRUE	FALSE	FALSE	FALSE	2	FALSE	TRUE	Never married	FALSE	TRUE	FALSE	FALSE	No	FALSE	TRUE	FALSE	Agree	TRUE	FALSE	FALSE	FALSE	FALSE	FALSE	Disagree	FALSE	FALSE
19	TRUE	FALSE	FALSE	Male	FALSE	TRUE	FALSE	Student	United States	Some college, no degree	FALSE	FALSE	TRUE	FALSE	FALSE	FALSE	FALSE	FALSE	FALSE	Less than $20,000	FALSE	TRUE	FALSE	FALSE	FALSE	FALSE	FALSE	1	FALSE	TRUE	Never married	FALSE	TRUE	FALSE	FALSE	No	FALSE	TRUE	FALSE	Agree	TRUE	FALSE	FALSE	FALSE	FALSE	FALSE	Agree	TRUE	FALSE
25	TRUE	FALSE	FALSE	Male	FALSE	TRUE	FALSE	Business/finance	United States	Bachelor's degree	FALSE	FALSE	FALSE	TRUE	FALSE	FALSE	FALSE	FALSE	FALSE	$50,000 to $74,999	FALSE	FALSE	FALSE	TRUE	FALSE	FALSE	FALSE	2	FALSE	TRUE	Never married	FALSE	TRUE	FALSE	FALSE	No	FALSE	TRUE	FALSE	Strongly agree	FALSE	TRUE	FALSE	FALSE	FALSE	FALSE	Not sure	FALSE	FALSE
41	FALSE	TRUE	FALSE	Male	FALSE	TRUE	FALSE	Sales and related	United States	Bachelor's degree	FALSE	FALSE	FALSE	TRUE	FALSE	FALSE	FALSE	FALSE	FALSE	$20,000 to $34,999	TRUE	FALSE	FALSE	FALSE	FALSE	FALSE	FALSE	1	FALSE	TRUE	Never married	FALSE	TRUE	FALSE	FALSE	No	FALSE	TRUE	FALSE	Strongly agree	FALSE	TRUE	FALSE	FALSE	FALSE	FALSE	Strongly agree	FALSE	FALSE
42	FALSE	TRUE	FALSE	Female	TRUE	FALSE	FALSE	Law	United States	Doctoral or professional degree	FALSE	FALSE	FALSE	FALSE	TRUE	FALSE	FALSE	FALSE	FALSE	$75,000 to $99,999	FALSE	FALSE	FALSE	FALSE	TRUE	FALSE	FALSE	2	FALSE	TRUE	Married	TRUE	FALSE	FALSE	FALSE	Yes	TRUE	FALSE	FALSE	Strongly agree	FALSE	TRUE	FALSE	FALSE	FALSE	FALSE	Strongly agree	FALSE	FALSE
41	FALSE	TRUE	FALSE	Female	TRUE	FALSE	FALSE	Management	United States	Associate degree	FALSE	FALSE	FALSE	FALSE	FALSE	FALSE	TRUE	FALSE	FALSE	$75,000 to $99,999	FALSE	FALSE	FALSE	FALSE	TRUE	FALSE	FALSE	2	FALSE	TRUE	Never married	FALSE	TRUE	FALSE	FALSE	No	FALSE	TRUE	FALSE	Agree	TRUE	FALSE	FALSE	FALSE	FALSE	FALSE	Not sure	FALSE	FALSE
33	FALSE	TRUE	FALSE	Male	FALSE	TRUE	FALSE	Healthcare	United States	Graduate degree (e.g. Master)	TRUE	FALSE	FALSE	FALSE	FALSE	FALSE	FALSE	FALSE	FALSE	$50,000 to $74,999	FALSE	FALSE	FALSE	TRUE	FALSE	FALSE	FALSE	2	FALSE	TRUE	Married	TRUE	FALSE	FALSE	FALSE	Yes	TRUE	FALSE	FALSE	Strongly agree	FALSE	TRUE	FALSE	FALSE	FALSE	FALSE	Not sure	FALSE	FALSE
26	TRUE	FALSE	FALSE	Female	TRUE	FALSE	FALSE	Office and administrative support	United States	Graduate degree (e.g. Master)	TRUE	FALSE	FALSE	FALSE	FALSE	FALSE	FALSE	FALSE	FALSE	$75,000 to $99,999	FALSE	FALSE	FALSE	FALSE	TRUE	FALSE	FALSE	3	TRUE	FALSE	Married	TRUE	FALSE	FALSE	FALSE	No	FALSE	TRUE	FALSE	Strongly agree	FALSE	TRUE	FALSE	FALSE	FALSE	FALSE	Not sure	FALSE	FALSE
35	FALSE	TRUE	FALSE	Female	TRUE	FALSE	FALSE	Seeking work	United States	Bachelor's degree	FALSE	FALSE	FALSE	TRUE	FALSE	FALSE	FALSE	FALSE	FALSE	$35,000 to $49,999	FALSE	FALSE	FALSE	FALSE	FALSE	FALSE	TRUE	1	FALSE	TRUE	Divorced/widowed	FALSE	FALSE	TRUE	FALSE	No	FALSE	TRUE	FALSE	Strongly agree	FALSE	TRUE	FALSE	FALSE	FALSE	FALSE	Agree	TRUE	FALSE
33	FALSE	TRUE	FALSE	Male	FALSE	TRUE	FALSE	Self Employed	United States	Bachelor's degree	FALSE	FALSE	FALSE	TRUE	FALSE	FALSE	FALSE	FALSE	FALSE	$75,000 to $99,999	FALSE	FALSE	FALSE	FALSE	TRUE	FALSE	FALSE	3	TRUE	FALSE	Married	TRUE	FALSE	FALSE	FALSE	Yes	TRUE	FALSE	FALSE	Strongly agree	FALSE	TRUE	FALSE	FALSE	FALSE	FALSE	Not sure	FALSE	FALSE
25	TRUE	FALSE	FALSE	Male	FALSE	TRUE	FALSE	Healthcare	United States	Bachelor's degree	FALSE	FALSE	FALSE	TRUE	FALSE	FALSE	FALSE	FALSE	FALSE	Less than $20,000	FALSE	TRUE	FALSE	FALSE	FALSE	FALSE	FALSE	1	FALSE	TRUE	Never married	FALSE	TRUE	FALSE	FALSE	No	FALSE	TRUE	FALSE	Agree	TRUE	FALSE	FALSE	FALSE	FALSE	FALSE	Disagree	FALSE	FALSE
72	FALSE	FALSE	TRUE	Female	TRUE	FALSE	FALSE	Sales and related	United States	Some college, no degree	FALSE	FALSE	TRUE	FALSE	FALSE	FALSE	FALSE	FALSE	FALSE	$35,000 to $49,999	FALSE	FALSE	FALSE	FALSE	FALSE	FALSE	TRUE	1	FALSE	TRUE	Divorced/widowed	FALSE	FALSE	TRUE	FALSE	Yes	TRUE	FALSE	FALSE	Agree	TRUE	FALSE	FALSE	FALSE	FALSE	FALSE	Agree	TRUE	FALSE
23	TRUE	FALSE	FALSE	Male	FALSE	TRUE	FALSE	Construction and extraction	United States	High school or equivalent	FALSE	TRUE	FALSE	FALSE	FALSE	FALSE	FALSE	FALSE	FALSE	$35,000 to $49,999	FALSE	FALSE	FALSE	FALSE	FALSE	FALSE	TRUE	2	FALSE	TRUE	Never married	FALSE	TRUE	FALSE	FALSE	No	FALSE	TRUE	FALSE	Strongly agree	FALSE	TRUE	FALSE	FALSE	FALSE	FALSE	Not sure	FALSE	FALSE
42	FALSE	TRUE	FALSE	Female	TRUE	FALSE	FALSE	Management	United States	Graduate degree (e.g. Master)	TRUE	FALSE	FALSE	FALSE	FALSE	FALSE	FALSE	FALSE	FALSE	Over $100,000	FALSE	FALSE	TRUE	FALSE	FALSE	FALSE	FALSE	3	TRUE	FALSE	Married	TRUE	FALSE	FALSE	FALSE	Yes	TRUE	FALSE	FALSE	Strongly agree	FALSE	TRUE	FALSE	FALSE	FALSE	FALSE	Agree	TRUE	FALSE
61	FALSE	TRUE	FALSE	Male	FALSE	TRUE	FALSE			Some college, no degree	FALSE	FALSE	TRUE	FALSE	FALSE	FALSE	FALSE	FALSE	FALSE	$20,000 to $34,999	TRUE	FALSE	FALSE	FALSE	FALSE	FALSE	FALSE	1	FALSE	TRUE	Married	TRUE	FALSE	FALSE	FALSE	Yes	TRUE	FALSE	FALSE	Not sure	FALSE	FALSE	TRUE	FALSE	FALSE	FALSE	Not sure	FALSE	FALSE
44	FALSE	TRUE	FALSE	Male	FALSE	TRUE	FALSE	Arts, design, entertainment, sports, or media	United States	Some college, no degree	FALSE	FALSE	TRUE	FALSE	FALSE	FALSE	FALSE	FALSE	FALSE	$50,000 to $74,999	FALSE	FALSE	FALSE	TRUE	FALSE	FALSE	FALSE	2	FALSE	TRUE	Married	TRUE	FALSE	FALSE	FALSE	Yes	TRUE	FALSE	FALSE	Agree	TRUE	FALSE	FALSE	FALSE	FALSE	FALSE	Agree	TRUE	FALSE
22	TRUE	FALSE	FALSE	Female	TRUE	FALSE	FALSE	Sales and related	United States	High school or equivalent	FALSE	TRUE	FALSE	FALSE	FALSE	FALSE	FALSE	FALSE	FALSE	$20,000 to $34,999	TRUE	FALSE	FALSE	FALSE	FALSE	FALSE	FALSE	1	FALSE	TRUE	Never married	FALSE	TRUE	FALSE	FALSE	No	FALSE	TRUE	FALSE	Strongly agree	FALSE	TRUE	FALSE	FALSE	FALSE	FALSE	Agree	TRUE	FALSE
37	FALSE	TRUE	FALSE	Female	TRUE	FALSE	FALSE	Spa	United States	Bachelor's degree	FALSE	FALSE	FALSE	TRUE	FALSE	FALSE	FALSE	FALSE	FALSE	Less than $20,000	FALSE	TRUE	FALSE	FALSE	FALSE	FALSE	FALSE	1	FALSE	TRUE	Never married	FALSE	TRUE	FALSE	FALSE	No	FALSE	TRUE	FALSE	Agree	TRUE	FALSE	FALSE	FALSE	FALSE	FALSE	Agree	TRUE	FALSE
35	FALSE	TRUE	FALSE	Male	FALSE	TRUE	FALSE	Office and administrative support	United States	High school or equivalent	FALSE	TRUE	FALSE	FALSE	FALSE	FALSE	FALSE	FALSE	FALSE	$20,000 to $34,999	TRUE	FALSE	FALSE	FALSE	FALSE	FALSE	FALSE	1	FALSE	TRUE	Never married	FALSE	TRUE	FALSE	FALSE	No	FALSE	TRUE	FALSE	Strongly agree	FALSE	TRUE	FALSE	FALSE	FALSE	FALSE	Strongly agree	FALSE	FALSE
36	FALSE	TRUE	FALSE	Female	TRUE	FALSE	FALSE	Business/finance	United States	Graduate degree (e.g. Master)	TRUE	FALSE	FALSE	FALSE	FALSE	FALSE	FALSE	FALSE	FALSE	$75,000 to $99,999	FALSE	FALSE	FALSE	FALSE	TRUE	FALSE	FALSE	2	FALSE	TRUE	Never married	FALSE	TRUE	FALSE	FALSE	No	FALSE	TRUE	FALSE	Strongly agree	FALSE	TRUE	FALSE	FALSE	FALSE	FALSE	Disagree	FALSE	FALSE
46	FALSE	TRUE	FALSE	Male	FALSE	TRUE	FALSE	Transportation and material moving	United States	Some college, no degree	FALSE	FALSE	TRUE	FALSE	FALSE	FALSE	FALSE	FALSE	FALSE	Over $100,000	FALSE	FALSE	TRUE	FALSE	FALSE	FALSE	FALSE	3	TRUE	FALSE	Married	TRUE	FALSE	FALSE	FALSE	Yes	TRUE	FALSE	FALSE	Strongly agree	FALSE	TRUE	FALSE	FALSE	FALSE	FALSE	Strongly disagree	FALSE	TRUE
44	FALSE	TRUE	FALSE	Male	FALSE	TRUE	FALSE	Management	United States	Associate degree	FALSE	FALSE	FALSE	FALSE	FALSE	FALSE	TRUE	FALSE	FALSE	$50,000 to $74,999	FALSE	FALSE	FALSE	TRUE	FALSE	FALSE	FALSE	2	FALSE	TRUE	Never married	FALSE	TRUE	FALSE	FALSE	No	FALSE	TRUE	FALSE	Agree	TRUE	FALSE	FALSE	FALSE	FALSE	FALSE	Not sure	FALSE	FALSE
69	FALSE	FALSE	TRUE	Male	FALSE	TRUE	FALSE		United States	Graduate degree (e.g. Master)	TRUE	FALSE	FALSE	FALSE	FALSE	FALSE	FALSE	FALSE	FALSE	$20,000 to $34,999	TRUE	FALSE	FALSE	FALSE	FALSE	FALSE	FALSE	1	FALSE	TRUE					TRUE	Yes	TRUE	FALSE	FALSE	Agree	TRUE	FALSE	FALSE	FALSE	FALSE	FALSE	Agree	TRUE	FALSE
28	TRUE	FALSE	FALSE	Female	TRUE	FALSE	FALSE	Healthcare	United States	Associate degree	FALSE	FALSE	FALSE	FALSE	FALSE	FALSE	TRUE	FALSE	FALSE	$20,000 to $34,999	TRUE	FALSE	FALSE	FALSE	FALSE	FALSE	FALSE	1	FALSE	TRUE	Never married	FALSE	TRUE	FALSE	FALSE	No	FALSE	TRUE	FALSE	Strongly agree	FALSE	TRUE	FALSE	FALSE	FALSE	FALSE	Not sure	FALSE	FALSE
27	TRUE	FALSE	FALSE	Female	TRUE	FALSE	FALSE	Office and administrative support	United States	High school or equivalent	FALSE	TRUE	FALSE	FALSE	FALSE	FALSE	FALSE	FALSE	FALSE	$20,000 to $34,999	TRUE	FALSE	FALSE	FALSE	FALSE	FALSE	FALSE	1	FALSE	TRUE	Never married	FALSE	TRUE	FALSE	FALSE	Yes	TRUE	FALSE	FALSE	Agree	TRUE	FALSE	FALSE	FALSE	FALSE	FALSE	Not sure	FALSE	FALSE
28	TRUE	FALSE	FALSE	Male	FALSE	TRUE	FALSE	Student	United States	Some college, no degree	FALSE	FALSE	TRUE	FALSE	FALSE	FALSE	FALSE	FALSE	FALSE	Less than $20,000	FALSE	TRUE	FALSE	FALSE	FALSE	FALSE	FALSE	1	FALSE	TRUE	Never married	FALSE	TRUE	FALSE	FALSE	Yes	TRUE	FALSE	FALSE	Strongly agree	FALSE	TRUE	FALSE	FALSE	FALSE	FALSE	Agree	TRUE	FALSE
19	TRUE	FALSE	FALSE	Female	TRUE	FALSE	FALSE	Sales and related	United States	High school or equivalent	FALSE	TRUE	FALSE	FALSE	FALSE	FALSE	FALSE	FALSE	FALSE	$20,000 to $34,999	TRUE	FALSE	FALSE	FALSE	FALSE	FALSE	FALSE	1	FALSE	TRUE	Never married	FALSE	TRUE	FALSE	FALSE	No	FALSE	TRUE	FALSE	Agree	TRUE	FALSE	FALSE	FALSE	FALSE	FALSE	Agree	TRUE	FALSE
30	FALSE	TRUE	FALSE	Female	TRUE	FALSE	FALSE	Freelance writer	United States	Doctoral or professional degree	FALSE	FALSE	FALSE	FALSE	TRUE	FALSE	FALSE	FALSE	FALSE	Less than $20,000	FALSE	TRUE	FALSE	FALSE	FALSE	FALSE	FALSE	1	FALSE	TRUE	Never married	FALSE	TRUE	FALSE	FALSE	No	FALSE	TRUE	FALSE	Agree	TRUE	FALSE	FALSE	FALSE	FALSE	FALSE	Disagree	FALSE	FALSE
26	TRUE	FALSE	FALSE	Male	FALSE	TRUE	FALSE	Construction and extraction	United States	Some college, no degree	FALSE	FALSE	TRUE	FALSE	FALSE	FALSE	FALSE	FALSE	FALSE	$50,000 to $74,999	FALSE	FALSE	FALSE	TRUE	FALSE	FALSE	FALSE	2	FALSE	TRUE					TRUE	No	FALSE	TRUE	FALSE	Agree	TRUE	FALSE	FALSE	FALSE	FALSE	FALSE	Strongly agree	FALSE	FALSE
31	FALSE	TRUE	FALSE	Male	FALSE	TRUE	FALSE	Production and manufacturing	United States	High school or equivalent	FALSE	TRUE	FALSE	FALSE	FALSE	FALSE	FALSE	FALSE	FALSE	$20,000 to $34,999	TRUE	FALSE	FALSE	FALSE	FALSE	FALSE	FALSE	1	FALSE	TRUE	Never married	FALSE	TRUE	FALSE	FALSE	Yes	TRUE	FALSE	FALSE	Strongly agree	FALSE	TRUE	FALSE	FALSE	FALSE	FALSE	Not sure	FALSE	FALSE
34	FALSE	TRUE	FALSE	Female	TRUE	FALSE	FALSE		United States	Associate degree	FALSE	FALSE	FALSE	FALSE	FALSE	FALSE	TRUE	FALSE	FALSE	$20,000 to $34,999	TRUE	FALSE	FALSE	FALSE	FALSE	FALSE	FALSE	1	FALSE	TRUE	Divorced/widowed	FALSE	FALSE	TRUE	FALSE	Yes	TRUE	FALSE	FALSE	Strongly agree	FALSE	TRUE	FALSE	FALSE	FALSE	FALSE	Not sure	FALSE	FALSE
39	FALSE	TRUE	FALSE	Female	TRUE	FALSE	FALSE	Homemaker	United States	Bachelor's degree	FALSE	FALSE	FALSE	TRUE	FALSE	FALSE	FALSE	FALSE	FALSE	$50,000 to $74,999	FALSE	FALSE	FALSE	TRUE	FALSE	FALSE	FALSE	2	FALSE	TRUE	Divorced/widowed	FALSE	FALSE	TRUE	FALSE	Yes	TRUE	FALSE	FALSE	Strongly agree	FALSE	TRUE	FALSE	FALSE	FALSE	FALSE	Not sure	FALSE	FALSE
25	TRUE	FALSE	FALSE	Male	FALSE	TRUE	FALSE	Transportation and material moving	United States	High school or equivalent	FALSE	TRUE	FALSE	FALSE	FALSE	FALSE	FALSE	FALSE	FALSE	$20,000 to $34,999	TRUE	FALSE	FALSE	FALSE	FALSE	FALSE	FALSE	1	FALSE	TRUE	Married	TRUE	FALSE	FALSE	FALSE	Yes	TRUE	FALSE	FALSE	Not sure	FALSE	FALSE	TRUE	FALSE	FALSE	FALSE	Not sure	FALSE	FALSE
26	TRUE	FALSE	FALSE	Male	FALSE	TRUE	FALSE	Healthcare	United States	Bachelor's degree	FALSE	FALSE	FALSE	TRUE	FALSE	FALSE	FALSE	FALSE	FALSE	Less than $20,000	FALSE	TRUE	FALSE	FALSE	FALSE	FALSE	FALSE	1	FALSE	TRUE	Never married	FALSE	TRUE	FALSE	FALSE	No	FALSE	TRUE	FALSE	Agree	TRUE	FALSE	FALSE	FALSE	FALSE	FALSE	Strongly agree	FALSE	FALSE
36	FALSE	TRUE	FALSE	Male	FALSE	TRUE	FALSE	Arts, design, entertainment, sports, or media	United States	Bachelor's degree	FALSE	FALSE	FALSE	TRUE	FALSE	FALSE	FALSE	FALSE	FALSE	Over $100,000	FALSE	FALSE	TRUE	FALSE	FALSE	FALSE	FALSE	3	TRUE	FALSE	Married	TRUE	FALSE	FALSE	FALSE	Yes	TRUE	FALSE	FALSE	Strongly agree	FALSE	TRUE	FALSE	FALSE	FALSE	FALSE	Not sure	FALSE	FALSE
65	FALSE	FALSE	TRUE	Female	TRUE	FALSE	FALSE	Seeking work	United States	Some college, no degree	FALSE	FALSE	TRUE	FALSE	FALSE	FALSE	FALSE	FALSE	FALSE	$20,000 to $34,999	TRUE	FALSE	FALSE	FALSE	FALSE	FALSE	FALSE	1	FALSE	TRUE	Married	TRUE	FALSE	FALSE	FALSE	No	FALSE	TRUE	FALSE	Agree	TRUE	FALSE	FALSE	FALSE	FALSE	FALSE	Agree	TRUE	FALSE
27	TRUE	FALSE	FALSE	Other	FALSE	FALSE	TRUE	Community and social service	United States	Some college, no degree	FALSE	FALSE	TRUE	FALSE	FALSE	FALSE	FALSE	FALSE	FALSE	$20,000 to $34,999	TRUE	FALSE	FALSE	FALSE	FALSE	FALSE	FALSE	1	FALSE	TRUE	Never married	FALSE	TRUE	FALSE	FALSE	No	FALSE	TRUE	FALSE	Strongly agree	FALSE	TRUE	FALSE	FALSE	FALSE	FALSE	Not sure	FALSE	FALSE
23	TRUE	FALSE	FALSE	Female	TRUE	FALSE	FALSE	Sales and related	United States	Graduate degree (e.g. Master)	TRUE	FALSE	FALSE	FALSE	FALSE	FALSE	FALSE	FALSE	FALSE	$35,000 to $49,999	FALSE	FALSE	FALSE	FALSE	FALSE	FALSE	TRUE	2	FALSE	TRUE	Never married	FALSE	TRUE	FALSE	FALSE	No	FALSE	TRUE	FALSE	Strongly agree	FALSE	TRUE	FALSE	FALSE	FALSE	FALSE	Not sure	FALSE	FALSE
57	FALSE	TRUE	FALSE	Male	FALSE	TRUE	FALSE	Sales and related	United States	Some college, no degree	FALSE	FALSE	TRUE	FALSE	FALSE	FALSE	FALSE	FALSE	FALSE	$35,000 to $49,999	FALSE	FALSE	FALSE	FALSE	FALSE	FALSE	TRUE	1	FALSE	TRUE	Married	TRUE	FALSE	FALSE	FALSE	Yes	TRUE	FALSE	FALSE	Agree	TRUE	FALSE	FALSE	FALSE	FALSE	FALSE	Not sure	FALSE	FALSE
40	FALSE	TRUE	FALSE	Female	TRUE	FALSE	FALSE	Education	United States	Graduate degree (e.g. Master)	TRUE	FALSE	FALSE	FALSE	FALSE	FALSE	FALSE	FALSE	FALSE	$35,000 to $49,999	FALSE	FALSE	FALSE	FALSE	FALSE	FALSE	TRUE	1	FALSE	TRUE	Divorced/widowed	FALSE	FALSE	TRUE	FALSE	Yes	TRUE	FALSE	FALSE	Strongly agree	FALSE	TRUE	FALSE	FALSE	FALSE	FALSE	Not sure	FALSE	FALSE
28	TRUE	FALSE	FALSE	Female	TRUE	FALSE	FALSE	Education	United States	Graduate degree (e.g. Master)	TRUE	FALSE	FALSE	FALSE	FALSE	FALSE	FALSE	FALSE	FALSE	$50,000 to $74,999	FALSE	FALSE	FALSE	TRUE	FALSE	FALSE	FALSE	2	FALSE	TRUE	Married	TRUE	FALSE	FALSE	FALSE	No	FALSE	TRUE	FALSE	Strongly agree	FALSE	TRUE	FALSE	FALSE	FALSE	FALSE	Agree	TRUE	FALSE
40	FALSE	TRUE	FALSE	Male	FALSE	TRUE	FALSE	Personal care services	United States	Some college, no degree	FALSE	FALSE	TRUE	FALSE	FALSE	FALSE	FALSE	FALSE	FALSE	$20,000 to $34,999	TRUE	FALSE	FALSE	FALSE	FALSE	FALSE	FALSE	1	FALSE	TRUE	Never married	FALSE	TRUE	FALSE	FALSE	Yes	TRUE	FALSE	FALSE	Agree	TRUE	FALSE	FALSE	FALSE	FALSE	FALSE	Agree	TRUE	FALSE
39	FALSE	TRUE	FALSE	Female	TRUE	FALSE	FALSE		United States	Associate degree	FALSE	FALSE	FALSE	FALSE	FALSE	FALSE	TRUE	FALSE	FALSE	$35,000 to $49,999	FALSE	FALSE	FALSE	FALSE	FALSE	FALSE	TRUE	1	FALSE	TRUE	Married	TRUE	FALSE	FALSE	FALSE	Yes	TRUE	FALSE	FALSE	Agree	TRUE	FALSE	FALSE	FALSE	FALSE	FALSE	Not sure	FALSE	FALSE
24	TRUE	FALSE	FALSE	Female	TRUE	FALSE	FALSE	Sales and related	United States	Some college, no degree	FALSE	FALSE	TRUE	FALSE	FALSE	FALSE	FALSE	FALSE	FALSE	Less than $20,000	FALSE	TRUE	FALSE	FALSE	FALSE	FALSE	FALSE	1	FALSE	TRUE	Divorced/widowed	FALSE	FALSE	TRUE	FALSE	No	FALSE	TRUE	FALSE	Agree	TRUE	FALSE	FALSE	FALSE	FALSE	FALSE	Not sure	FALSE	FALSE
58	FALSE	TRUE	FALSE	Male	FALSE	TRUE	FALSE	Retired	United States	Doctoral or professional degree	FALSE	FALSE	FALSE	FALSE	TRUE	FALSE	FALSE	FALSE	FALSE	$50,000 to $74,999	FALSE	FALSE	FALSE	TRUE	FALSE	FALSE	FALSE	1	FALSE	TRUE	Divorced/widowed	FALSE	FALSE	TRUE	FALSE	No	FALSE	TRUE	FALSE	Strongly agree	FALSE	TRUE	FALSE	FALSE	FALSE	FALSE	Strongly disagree	FALSE	TRUE
28	TRUE	FALSE	FALSE	Male	FALSE	TRUE	FALSE	Business/finance	United States	Bachelor's degree	FALSE	FALSE	FALSE	TRUE	FALSE	FALSE	FALSE	FALSE	FALSE	$50,000 to $74,999	FALSE	FALSE	FALSE	TRUE	FALSE	FALSE	FALSE	2	FALSE	TRUE	Never married	FALSE	TRUE	FALSE	FALSE	No	FALSE	TRUE	FALSE	Strongly agree	FALSE	TRUE	FALSE	FALSE	FALSE	FALSE	Disagree	FALSE	FALSE
45	FALSE	TRUE	FALSE	Male	FALSE	TRUE	FALSE	Life, physical, or social science	United States	Associate degree	FALSE	FALSE	FALSE	FALSE	FALSE	FALSE	TRUE	FALSE	FALSE	$50,000 to $74,999	FALSE	FALSE	FALSE	TRUE	FALSE	FALSE	FALSE	2	FALSE	TRUE	Divorced/widowed	FALSE	FALSE	TRUE	FALSE	Yes	TRUE	FALSE	FALSE	Strongly disagree	FALSE	FALSE	FALSE	TRUE	FALSE	FALSE	Agree	TRUE	FALSE
39	FALSE	TRUE	FALSE	Female	TRUE	FALSE	FALSE	yoga instructor	United States	Bachelor's degree	FALSE	FALSE	FALSE	TRUE	FALSE	FALSE	FALSE	FALSE	FALSE	$50,000 to $74,999	FALSE	FALSE	FALSE	TRUE	FALSE	FALSE	FALSE	2	FALSE	TRUE	Never married	FALSE	TRUE	FALSE	FALSE	No	FALSE	TRUE	FALSE	Agree	TRUE	FALSE	FALSE	FALSE	FALSE	FALSE	Not sure	FALSE	FALSE
57	FALSE	TRUE	FALSE	Female	TRUE	FALSE	FALSE	Business/finance	United States	Some college, no degree	FALSE	FALSE	TRUE	FALSE	FALSE	FALSE	FALSE	FALSE	FALSE	$50,000 to $74,999	FALSE	FALSE	FALSE	TRUE	FALSE	FALSE	FALSE	1	FALSE	TRUE	Divorced/widowed	FALSE	FALSE	TRUE	FALSE	Yes	TRUE	FALSE	FALSE	Agree	TRUE	FALSE	FALSE	FALSE	FALSE	FALSE	Strongly disagree	FALSE	TRUE
26	TRUE	FALSE	FALSE	Male	FALSE	TRUE	FALSE	Sales and related	United States	High school or equivalent	FALSE	TRUE	FALSE	FALSE	FALSE	FALSE	FALSE	FALSE	FALSE	Less than $20,000	FALSE	TRUE	FALSE	FALSE	FALSE	FALSE	FALSE	1	FALSE	TRUE	Never married	FALSE	TRUE	FALSE	FALSE	No	FALSE	TRUE	FALSE	Agree	TRUE	FALSE	FALSE	FALSE	FALSE	FALSE	Agree	TRUE	FALSE
24	TRUE	FALSE	FALSE	Female	TRUE	FALSE	FALSE	Student	United States	Bachelor's degree	FALSE	FALSE	FALSE	TRUE	FALSE	FALSE	FALSE	FALSE	FALSE	Less than $20,000	FALSE	TRUE	FALSE	FALSE	FALSE	FALSE	FALSE	1	FALSE	TRUE	Never married	FALSE	TRUE	FALSE	FALSE	No	FALSE	TRUE	FALSE	Agree	TRUE	FALSE	FALSE	FALSE	FALSE	FALSE	Agree	TRUE	FALSE
44	FALSE	TRUE	FALSE	Female	TRUE	FALSE	FALSE	Sales and related	United States	Some college, no degree	FALSE	FALSE	TRUE	FALSE	FALSE	FALSE	FALSE	FALSE	FALSE	Less than $20,000	FALSE	TRUE	FALSE	FALSE	FALSE	FALSE	FALSE	1	FALSE	TRUE	Married	TRUE	FALSE	FALSE	FALSE	Yes	TRUE	FALSE	FALSE	Agree	TRUE	FALSE	FALSE	FALSE	FALSE	FALSE	Agree	TRUE	FALSE
26	TRUE	FALSE	FALSE	Female	TRUE	FALSE	FALSE	Sales and related	United States	Bachelor's degree	FALSE	FALSE	FALSE	TRUE	FALSE	FALSE	FALSE	FALSE	FALSE	Less than $20,000	FALSE	TRUE	FALSE	FALSE	FALSE	FALSE	FALSE	1	FALSE	TRUE	Never married	FALSE	TRUE	FALSE	FALSE	No	FALSE	TRUE	FALSE	Strongly agree	FALSE	TRUE	FALSE	FALSE	FALSE	FALSE	Strongly agree	FALSE	FALSE
30	FALSE	TRUE	FALSE	Female	TRUE	FALSE	FALSE	Architecture or engineering	United States	Bachelor's degree	FALSE	FALSE	FALSE	TRUE	FALSE	FALSE	FALSE	FALSE	FALSE	Over $100,000	FALSE	FALSE	TRUE	FALSE	FALSE	FALSE	FALSE	4	TRUE	FALSE	Never married	FALSE	TRUE	FALSE	FALSE	No	FALSE	TRUE	FALSE	Strongly agree	FALSE	TRUE	FALSE	FALSE	FALSE	FALSE	Agree	TRUE	FALSE
27	TRUE	FALSE	FALSE	Male	FALSE	TRUE	FALSE	Construction and extraction		Some college, no degree	FALSE	FALSE	TRUE	FALSE	FALSE	FALSE	FALSE	FALSE	FALSE	Less than $20,000	FALSE	TRUE	FALSE	FALSE	FALSE	FALSE	FALSE	1	FALSE	TRUE	Never married	FALSE	TRUE	FALSE	FALSE	No	FALSE	TRUE	FALSE	Agree	TRUE	FALSE	FALSE	FALSE	FALSE	FALSE	Disagree	FALSE	FALSE
34	FALSE	TRUE	FALSE	Male	FALSE	TRUE	FALSE	Arts, design, entertainment, sports, or media	United States	Bachelor's degree	FALSE	FALSE	FALSE	TRUE	FALSE	FALSE	FALSE	FALSE	FALSE	$50,000 to $74,999	FALSE	FALSE	FALSE	TRUE	FALSE	FALSE	FALSE	2	FALSE	TRUE	Married	TRUE	FALSE	FALSE	FALSE	Yes	TRUE	FALSE	FALSE	Agree	TRUE	FALSE	FALSE	FALSE	FALSE	FALSE	Not sure	FALSE	FALSE
35	FALSE	TRUE	FALSE	Female	TRUE	FALSE	FALSE	Student	United States	Some college, no degree	FALSE	FALSE	TRUE	FALSE	FALSE	FALSE	FALSE	FALSE	FALSE	$35,000 to $49,999	FALSE	FALSE	FALSE	FALSE	FALSE	FALSE	TRUE	1	FALSE	TRUE	Never married	FALSE	TRUE	FALSE	FALSE	Yes	TRUE	FALSE	FALSE	Agree	TRUE	FALSE	FALSE	FALSE	FALSE	FALSE	Not sure	FALSE	FALSE
35	FALSE	TRUE	FALSE	Female	TRUE	FALSE	FALSE	Seeking work		Some college, no degree	FALSE	FALSE	TRUE	FALSE	FALSE	FALSE	FALSE	FALSE	FALSE	Less than $20,000	FALSE	TRUE	FALSE	FALSE	FALSE	FALSE	FALSE	1	FALSE	TRUE	Never married	FALSE	TRUE	FALSE	FALSE	No	FALSE	TRUE	FALSE	Agree	TRUE	FALSE	FALSE	FALSE	FALSE	FALSE	Strongly disagree	FALSE	TRUE
34	FALSE	TRUE	FALSE	Male	FALSE	TRUE	FALSE	Healthcare	United States	Bachelor's degree	FALSE	FALSE	FALSE	TRUE	FALSE	FALSE	FALSE	FALSE	FALSE	Over $100,000	FALSE	FALSE	TRUE	FALSE	FALSE	FALSE	FALSE	3	TRUE	FALSE	Married	TRUE	FALSE	FALSE	FALSE	No	FALSE	TRUE	FALSE	Strongly agree	FALSE	TRUE	FALSE	FALSE	FALSE	FALSE	Strongly disagree	FALSE	TRUE
42	FALSE	TRUE	FALSE	Female	TRUE	FALSE	FALSE	Sales and related	United States	Some college, no degree	FALSE	FALSE	TRUE	FALSE	FALSE	FALSE	FALSE	FALSE	FALSE	$20,000 to $34,999	TRUE	FALSE	FALSE	FALSE	FALSE	FALSE	FALSE	1	FALSE	TRUE	Divorced/widowed	FALSE	FALSE	TRUE	FALSE	Yes	TRUE	FALSE	FALSE	Agree	TRUE	FALSE	FALSE	FALSE	FALSE	FALSE	Strongly agree	FALSE	FALSE
28	TRUE	FALSE	FALSE	Female	TRUE	FALSE	FALSE	Education	United States	Bachelor's degree	FALSE	FALSE	FALSE	TRUE	FALSE	FALSE	FALSE	FALSE	FALSE	$35,000 to $49,999	FALSE	FALSE	FALSE	FALSE	FALSE	FALSE	TRUE	2	FALSE	TRUE	Never married	FALSE	TRUE	FALSE	FALSE	No	FALSE	TRUE	FALSE	Agree	TRUE	FALSE	FALSE	FALSE	FALSE	FALSE	Agree	TRUE	FALSE
37	FALSE	TRUE	FALSE	Female	TRUE	FALSE	FALSE	Transportation and material moving	United States	Some college, no degree	FALSE	FALSE	TRUE	FALSE	FALSE	FALSE	FALSE	FALSE	FALSE	$35,000 to $49,999	FALSE	FALSE	FALSE	FALSE	FALSE	FALSE	TRUE	1	FALSE	TRUE	Divorced/widowed	FALSE	FALSE	TRUE	FALSE	Yes	TRUE	FALSE	FALSE	Not sure	FALSE	FALSE	TRUE	FALSE	FALSE	FALSE	Agree	TRUE	FALSE
23	TRUE	FALSE	FALSE	Female	TRUE	FALSE	FALSE	Personal care services	United States	Some college, no degree	FALSE	FALSE	TRUE	FALSE	FALSE	FALSE	FALSE	FALSE	FALSE	$35,000 to $49,999	FALSE	FALSE	FALSE	FALSE	FALSE	FALSE	TRUE	2	FALSE	TRUE	Never married	FALSE	TRUE	FALSE	FALSE	No	FALSE	TRUE	FALSE	Agree	TRUE	FALSE	FALSE	FALSE	FALSE	FALSE	Strongly agree	FALSE	FALSE
26	TRUE	FALSE	FALSE	Male	FALSE	TRUE	FALSE	Construction and extraction	United States	Some college, no degree	FALSE	FALSE	TRUE	FALSE	FALSE	FALSE	FALSE	FALSE	FALSE	$20,000 to $34,999	TRUE	FALSE	FALSE	FALSE	FALSE	FALSE	FALSE	1	FALSE	TRUE	Married	TRUE	FALSE	FALSE	FALSE	Yes	TRUE	FALSE	FALSE	Strongly agree	FALSE	TRUE	FALSE	FALSE	FALSE	FALSE	Not sure	FALSE	FALSE
39	FALSE	TRUE	FALSE	Male	FALSE	TRUE	FALSE	Food preparation and service	United States	Some college, no degree	FALSE	FALSE	TRUE	FALSE	FALSE	FALSE	FALSE	FALSE	FALSE	Less than $20,000	FALSE	TRUE	FALSE	FALSE	FALSE	FALSE	FALSE	1	FALSE	TRUE	Never married	FALSE	TRUE	FALSE	FALSE	No	FALSE	TRUE	FALSE	Strongly agree	FALSE	TRUE	FALSE	FALSE	FALSE	FALSE	Not sure	FALSE	FALSE
24	TRUE	FALSE	FALSE	Female	TRUE	FALSE	FALSE	Healthcare	United States	Bachelor's degree	FALSE	FALSE	FALSE	TRUE	FALSE	FALSE	FALSE	FALSE	FALSE	$35,000 to $49,999	FALSE	FALSE	FALSE	FALSE	FALSE	FALSE	TRUE	2	FALSE	TRUE	Never married	FALSE	TRUE	FALSE	FALSE	No	FALSE	TRUE	FALSE	Agree	TRUE	FALSE	FALSE	FALSE	FALSE	FALSE	Agree	TRUE	FALSE
37	FALSE	TRUE	FALSE	Male	FALSE	TRUE	FALSE	Social Security Disability	United States	Some college, no degree	FALSE	FALSE	TRUE	FALSE	FALSE	FALSE	FALSE	FALSE	FALSE	$35,000 to $49,999	FALSE	FALSE	FALSE	FALSE	FALSE	FALSE	TRUE	1	FALSE	TRUE	Married	TRUE	FALSE	FALSE	FALSE	Yes	TRUE	FALSE	FALSE	Strongly agree	FALSE	TRUE	FALSE	FALSE	FALSE	FALSE	Agree	TRUE	FALSE
38	FALSE	TRUE	FALSE	Female	TRUE	FALSE	FALSE	Arts, design, entertainment, sports, or media	United States	Bachelor's degree	FALSE	FALSE	FALSE	TRUE	FALSE	FALSE	FALSE	FALSE	FALSE	Over $100,000	FALSE	FALSE	TRUE	FALSE	FALSE	FALSE	FALSE	3	TRUE	FALSE	Married	TRUE	FALSE	FALSE	FALSE	No	FALSE	TRUE	FALSE	Strongly agree	FALSE	TRUE	FALSE	FALSE	FALSE	FALSE	Agree	TRUE	FALSE
51	FALSE	TRUE	FALSE	Male	FALSE	TRUE	FALSE	Food preparation and service	United States	Some college, no degree	FALSE	FALSE	TRUE	FALSE	FALSE	FALSE	FALSE	FALSE	FALSE	Less than $20,000	FALSE	TRUE	FALSE	FALSE	FALSE	FALSE	FALSE	1	FALSE	TRUE	Divorced/widowed	FALSE	FALSE	TRUE	FALSE	Yes	TRUE	FALSE	FALSE	Strongly agree	FALSE	TRUE	FALSE	FALSE	FALSE	FALSE	Not sure	FALSE	FALSE
53	FALSE	TRUE	FALSE	Female	TRUE	FALSE	FALSE	Arts, design, entertainment, sports, or media	United States	Bachelor's degree	FALSE	FALSE	FALSE	TRUE	FALSE	FALSE	FALSE	FALSE	FALSE	$20,000 to $34,999	TRUE	FALSE	FALSE	FALSE	FALSE	FALSE	FALSE	1	FALSE	TRUE	Never married	FALSE	TRUE	FALSE	FALSE	No	FALSE	TRUE	FALSE	Agree	TRUE	FALSE	FALSE	FALSE	FALSE	FALSE	Agree	TRUE	FALSE
37	FALSE	TRUE	FALSE	Female	TRUE	FALSE	FALSE	Consultant	United States	Graduate degree (e.g. Master)	TRUE	FALSE	FALSE	FALSE	FALSE	FALSE	FALSE	FALSE	FALSE	$50,000 to $74,999	FALSE	FALSE	FALSE	TRUE	FALSE	FALSE	FALSE	2	FALSE	TRUE	Never married	FALSE	TRUE	FALSE	FALSE	No	FALSE	TRUE	FALSE	Agree	TRUE	FALSE	FALSE	FALSE	FALSE	FALSE	Disagree	FALSE	FALSE
42	FALSE	TRUE	FALSE	Male	FALSE	TRUE	FALSE	Seeking work	United States	Some college, no degree	FALSE	FALSE	TRUE	FALSE	FALSE	FALSE	FALSE	FALSE	FALSE	Less than $20,000	FALSE	TRUE	FALSE	FALSE	FALSE	FALSE	FALSE	1	FALSE	TRUE	Married	TRUE	FALSE	FALSE	FALSE	Yes	TRUE	FALSE	FALSE	Agree	TRUE	FALSE	FALSE	FALSE	FALSE	FALSE	Strongly agree	FALSE	FALSE
25	TRUE	FALSE	FALSE	Female	TRUE	FALSE	FALSE	Seeking work	United States	Some college, no degree	FALSE	FALSE	TRUE	FALSE	FALSE	FALSE	FALSE	FALSE	FALSE	Less than $20,000	FALSE	TRUE	FALSE	FALSE	FALSE	FALSE	FALSE	1	FALSE	TRUE	Never married	FALSE	TRUE	FALSE	FALSE	No	FALSE	TRUE	FALSE	Strongly agree	FALSE	TRUE	FALSE	FALSE	FALSE	FALSE	Strongly agree	FALSE	FALSE
38	FALSE	TRUE	FALSE	Male	FALSE	TRUE	FALSE	Arts, design, entertainment, sports, or media	United States	Some college, no degree	FALSE	FALSE	TRUE	FALSE	FALSE	FALSE	FALSE	FALSE	FALSE	$35,000 to $49,999	FALSE	FALSE	FALSE	FALSE	FALSE	FALSE	TRUE	1	FALSE	TRUE	Divorced/widowed	FALSE	FALSE	TRUE	FALSE	Yes	TRUE	FALSE	FALSE	Strongly agree	FALSE	TRUE	FALSE	FALSE	FALSE	FALSE	Not sure	FALSE	FALSE
37	FALSE	TRUE	FALSE	Female	TRUE	FALSE	FALSE	Personal care services	United States	High school or equivalent	FALSE	TRUE	FALSE	FALSE	FALSE	FALSE	FALSE	FALSE	FALSE	Less than $20,000	FALSE	TRUE	FALSE	FALSE	FALSE	FALSE	FALSE	1	FALSE	TRUE	Divorced/widowed	FALSE	FALSE	TRUE	FALSE	No	FALSE	TRUE	FALSE	Agree	TRUE	FALSE	FALSE	FALSE	FALSE	FALSE	Agree	TRUE	FALSE
29	TRUE	FALSE	FALSE	Other	FALSE	FALSE	TRUE	Homemaker	United States	Bachelor's degree	FALSE	FALSE	FALSE	TRUE	FALSE	FALSE	FALSE	FALSE	FALSE	Less than $20,000	FALSE	TRUE	FALSE	FALSE	FALSE	FALSE	FALSE	1	FALSE	TRUE	Married	TRUE	FALSE	FALSE	FALSE	No	FALSE	TRUE	FALSE	Strongly agree	FALSE	TRUE	FALSE	FALSE	FALSE	FALSE	Agree	TRUE	FALSE
32	FALSE	TRUE	FALSE	Male	FALSE	TRUE	FALSE	Architecture or engineering	United States	Graduate degree (e.g. Master)	TRUE	FALSE	FALSE	FALSE	FALSE	FALSE	FALSE	FALSE	FALSE	$50,000 to $74,999	FALSE	FALSE	FALSE	TRUE	FALSE	FALSE	FALSE	2	FALSE	TRUE	Never married	FALSE	TRUE	FALSE	FALSE	No	FALSE	TRUE	FALSE	Strongly agree	FALSE	TRUE	FALSE	FALSE	FALSE	FALSE	Agree	TRUE	FALSE
33	FALSE	TRUE	FALSE	Male	FALSE	TRUE	FALSE	Arts, design, entertainment, sports, or media	United States	Associate degree	FALSE	FALSE	FALSE	FALSE	FALSE	FALSE	TRUE	FALSE	FALSE	$35,000 to $49,999	FALSE	FALSE	FALSE	FALSE	FALSE	FALSE	TRUE	2	FALSE	TRUE	Never married	FALSE	TRUE	FALSE	FALSE	Yes	TRUE	FALSE	FALSE	Strongly agree	FALSE	TRUE	FALSE	FALSE	FALSE	FALSE	Not sure	FALSE	FALSE
31	FALSE	TRUE	FALSE	Male	FALSE	TRUE	FALSE	Education		Bachelor's degree	FALSE	FALSE	FALSE	TRUE	FALSE	FALSE	FALSE	FALSE	FALSE	$50,000 to $74,999	FALSE	FALSE	FALSE	TRUE	FALSE	FALSE	FALSE	2	FALSE	TRUE	Divorced/widowed	FALSE	FALSE	TRUE	FALSE	Yes	TRUE	FALSE	FALSE	Strongly agree	FALSE	TRUE	FALSE	FALSE	FALSE	FALSE	Disagree	FALSE	FALSE
60	FALSE	TRUE	FALSE	Other	FALSE	FALSE	TRUE	Furlough	United States	Professional training	FALSE	FALSE	FALSE	FALSE	FALSE	FALSE	FALSE	TRUE	FALSE	Over $100,000	FALSE	FALSE	TRUE	FALSE	FALSE	FALSE	FALSE	2	FALSE	TRUE	Married	TRUE	FALSE	FALSE	FALSE	Yes	TRUE	FALSE	FALSE	Agree	TRUE	FALSE	FALSE	FALSE	FALSE	FALSE	Not sure	FALSE	FALSE
27	TRUE	FALSE	FALSE	Female	TRUE	FALSE	FALSE	Arts, design, entertainment, sports, or media	United States	Bachelor's degree	FALSE	FALSE	FALSE	TRUE	FALSE	FALSE	FALSE	FALSE	FALSE	Over $100,000	FALSE	FALSE	TRUE	FALSE	FALSE	FALSE	FALSE	4	TRUE	FALSE	Married	TRUE	FALSE	FALSE	FALSE	No	FALSE	TRUE	FALSE	Strongly agree	FALSE	TRUE	FALSE	FALSE	FALSE	FALSE	Disagree	FALSE	FALSE
26	TRUE	FALSE	FALSE	Male	FALSE	TRUE	FALSE	Installation, maintenance, and repair	United States	High school or equivalent	FALSE	TRUE	FALSE	FALSE	FALSE	FALSE	FALSE	FALSE	FALSE	$20,000 to $34,999	TRUE	FALSE	FALSE	FALSE	FALSE	FALSE	FALSE	1	FALSE	TRUE	Never married	FALSE	TRUE	FALSE	FALSE	No	FALSE	TRUE	FALSE	Strongly agree	FALSE	TRUE	FALSE	FALSE	FALSE	FALSE	Strongly disagree	FALSE	TRUE
49	FALSE	TRUE	FALSE	Male	FALSE	TRUE	FALSE	Personal care services	United States	Professional training	FALSE	FALSE	FALSE	FALSE	FALSE	FALSE	FALSE	TRUE	FALSE	$35,000 to $49,999	FALSE	FALSE	FALSE	FALSE	FALSE	FALSE	TRUE	1	FALSE	TRUE	Never married	FALSE	TRUE	FALSE	FALSE	No	FALSE	TRUE	FALSE	Agree	TRUE	FALSE	FALSE	FALSE	FALSE	FALSE	Not sure	FALSE	FALSE
33	FALSE	TRUE	FALSE	Female	TRUE	FALSE	FALSE	Homemaker	United States	High school or equivalent	FALSE	TRUE	FALSE	FALSE	FALSE	FALSE	FALSE	FALSE	FALSE	$20,000 to $34,999	TRUE	FALSE	FALSE	FALSE	FALSE	FALSE	FALSE	1	FALSE	TRUE	Never married	FALSE	TRUE	FALSE	FALSE	Yes	TRUE	FALSE	FALSE	Strongly agree	FALSE	TRUE	FALSE	FALSE	FALSE	FALSE	Disagree	FALSE	FALSE
28	TRUE	FALSE	FALSE	Male	FALSE	TRUE	FALSE	Food preparation and service	United States	Some college, no degree	FALSE	FALSE	TRUE	FALSE	FALSE	FALSE	FALSE	FALSE	FALSE	Less than $20,000	FALSE	TRUE	FALSE	FALSE	FALSE	FALSE	FALSE	1	FALSE	TRUE	Never married	FALSE	TRUE	FALSE	FALSE	No	FALSE	TRUE	FALSE	Strongly agree	FALSE	TRUE	FALSE	FALSE	FALSE	FALSE	Strongly agree	FALSE	FALSE
32	FALSE	TRUE	FALSE	Male	FALSE	TRUE	FALSE	Entrepreneur	United States	Some college, no degree	FALSE	FALSE	TRUE	FALSE	FALSE	FALSE	FALSE	FALSE	FALSE	$35,000 to $49,999	FALSE	FALSE	FALSE	FALSE	FALSE	FALSE	TRUE	2	FALSE	TRUE	Never married	FALSE	TRUE	FALSE	FALSE	Yes	TRUE	FALSE	FALSE	Strongly agree	FALSE	TRUE	FALSE	FALSE	FALSE	FALSE	Not sure	FALSE	FALSE
29	TRUE	FALSE	FALSE	Male	FALSE	TRUE	FALSE	Sales and related	United States	Some college, no degree	FALSE	FALSE	TRUE	FALSE	FALSE	FALSE	FALSE	FALSE	FALSE	Less than $20,000	FALSE	TRUE	FALSE	FALSE	FALSE	FALSE	FALSE	1	FALSE	TRUE	Never married	FALSE	TRUE	FALSE	FALSE	Yes	TRUE	FALSE	FALSE	Agree	TRUE	FALSE	FALSE	FALSE	FALSE	FALSE	Disagree	FALSE	FALSE
32	FALSE	TRUE	FALSE	Female	TRUE	FALSE	FALSE	Education	United States	Graduate degree (e.g. Master)	TRUE	FALSE	FALSE	FALSE	FALSE	FALSE	FALSE	FALSE	FALSE	$75,000 to $99,999	FALSE	FALSE	FALSE	FALSE	TRUE	FALSE	FALSE	3	TRUE	FALSE	Never married	FALSE	TRUE	FALSE	FALSE	No	FALSE	TRUE	FALSE	Agree	TRUE	FALSE	FALSE	FALSE	FALSE	FALSE	Not sure	FALSE	FALSE
27	TRUE	FALSE	FALSE	Female	TRUE	FALSE	FALSE	Homemaker	United States	High school or equivalent	FALSE	TRUE	FALSE	FALSE	FALSE	FALSE	FALSE	FALSE	FALSE	$35,000 to $49,999	FALSE	FALSE	FALSE	FALSE	FALSE	FALSE	TRUE	2	FALSE	TRUE	Never married	FALSE	TRUE	FALSE	FALSE	Yes	TRUE	FALSE	FALSE	Strongly agree	FALSE	TRUE	FALSE	FALSE	FALSE	FALSE	Not sure	FALSE	FALSE
35	FALSE	TRUE	FALSE	Male	FALSE	TRUE	FALSE	Seeking work	United States	Less than high school	FALSE	FALSE	FALSE	FALSE	FALSE	FALSE	FALSE	FALSE	TRUE	Less than $20,000	FALSE	TRUE	FALSE	FALSE	FALSE	FALSE	FALSE	1	FALSE	TRUE	Never married	FALSE	TRUE	FALSE	FALSE	No	FALSE	TRUE	FALSE	Agree	TRUE	FALSE	FALSE	FALSE	FALSE	FALSE	Disagree	FALSE	FALSE
56	FALSE	TRUE	FALSE	Male	FALSE	TRUE	FALSE	Education	United States	Graduate degree (e.g. Master)	TRUE	FALSE	FALSE	FALSE	FALSE	FALSE	FALSE	FALSE	FALSE	$75,000 to $99,999	FALSE	FALSE	FALSE	FALSE	TRUE	FALSE	FALSE	2	FALSE	TRUE	Married	TRUE	FALSE	FALSE	FALSE	Yes	TRUE	FALSE	FALSE	Agree	TRUE	FALSE	FALSE	FALSE	FALSE	FALSE	Not sure	FALSE	FALSE
26	TRUE	FALSE	FALSE	Male	FALSE	TRUE	FALSE	Transportation and material moving	United States	Associate degree	FALSE	FALSE	FALSE	FALSE	FALSE	FALSE	TRUE	FALSE	FALSE	$35,000 to $49,999	FALSE	FALSE	FALSE	FALSE	FALSE	FALSE	TRUE	2	FALSE	TRUE	Never married	FALSE	TRUE	FALSE	FALSE	No	FALSE	TRUE	FALSE	Agree	TRUE	FALSE	FALSE	FALSE	FALSE	FALSE	Not sure	FALSE	FALSE
25	TRUE	FALSE	FALSE	Female	TRUE	FALSE	FALSE	Life, physical, or social science	United States	Associate degree	FALSE	FALSE	FALSE	FALSE	FALSE	FALSE	TRUE	FALSE	FALSE	$20,000 to $34,999	TRUE	FALSE	FALSE	FALSE	FALSE	FALSE	FALSE	1	FALSE	TRUE	Never married	FALSE	TRUE	FALSE	FALSE	No	FALSE	TRUE	FALSE	Strongly agree	FALSE	TRUE	FALSE	FALSE	FALSE	FALSE	Disagree	FALSE	FALSE
25	TRUE	FALSE	FALSE	Male	FALSE	TRUE	FALSE	Business/finance		Associate degree	FALSE	FALSE	FALSE	FALSE	FALSE	FALSE	TRUE	FALSE	FALSE	$50,000 to $74,999	FALSE	FALSE	FALSE	TRUE	FALSE	FALSE	FALSE	2	FALSE	TRUE	Married	TRUE	FALSE	FALSE	FALSE	No	FALSE	TRUE	FALSE	Strongly agree	FALSE	TRUE	FALSE	FALSE	FALSE	FALSE	Disagree	FALSE	FALSE
32	FALSE	TRUE	FALSE	Male	FALSE	TRUE	FALSE	Construction and extraction	United States	High school or equivalent	FALSE	TRUE	FALSE	FALSE	FALSE	FALSE	FALSE	FALSE	FALSE	$35,000 to $49,999	FALSE	FALSE	FALSE	FALSE	FALSE	FALSE	TRUE	2	FALSE	TRUE	Never married	FALSE	TRUE	FALSE	FALSE	No	FALSE	TRUE	FALSE	Strongly agree	FALSE	TRUE	FALSE	FALSE	FALSE	FALSE	Disagree	FALSE	FALSE
19	TRUE	FALSE	FALSE	Male	FALSE	TRUE	FALSE	Student	United States	Some college, no degree	FALSE	FALSE	TRUE	FALSE	FALSE	FALSE	FALSE	FALSE	FALSE	Less than $20,000	FALSE	TRUE	FALSE	FALSE	FALSE	FALSE	FALSE	1	FALSE	TRUE	Never married	FALSE	TRUE	FALSE	FALSE	No	FALSE	TRUE	FALSE	Agree	TRUE	FALSE	FALSE	FALSE	FALSE	FALSE	Agree	TRUE	FALSE
35	FALSE	TRUE	FALSE	Male	FALSE	TRUE	FALSE	Food preparation and service	United States	Some college, no degree	FALSE	FALSE	TRUE	FALSE	FALSE	FALSE	FALSE	FALSE	FALSE	$20,000 to $34,999	TRUE	FALSE	FALSE	FALSE	FALSE	FALSE	FALSE	1	FALSE	TRUE	Never married	FALSE	TRUE	FALSE	FALSE	No	FALSE	TRUE	FALSE	Strongly agree	FALSE	TRUE	FALSE	FALSE	FALSE	FALSE	Agree	TRUE	FALSE
23	TRUE	FALSE	FALSE	Male	FALSE	TRUE	FALSE	Student	United States	Associate degree	FALSE	FALSE	FALSE	FALSE	FALSE	FALSE	TRUE	FALSE	FALSE	Less than $20,000	FALSE	TRUE	FALSE	FALSE	FALSE	FALSE	FALSE	1	FALSE	TRUE	Never married	FALSE	TRUE	FALSE	FALSE	No	FALSE	TRUE	FALSE	Strongly agree	FALSE	TRUE	FALSE	FALSE	FALSE	FALSE	Agree	TRUE	FALSE
37	FALSE	TRUE	FALSE	Male	FALSE	TRUE	FALSE	Church music ministry	United States	Bachelor's degree	FALSE	FALSE	FALSE	TRUE	FALSE	FALSE	FALSE	FALSE	FALSE	$50,000 to $74,999	FALSE	FALSE	FALSE	TRUE	FALSE	FALSE	FALSE	2	FALSE	TRUE	Married	TRUE	FALSE	FALSE	FALSE	Yes	TRUE	FALSE	FALSE	Strongly agree	FALSE	TRUE	FALSE	FALSE	FALSE	FALSE	Strongly agree	FALSE	FALSE
19	TRUE	FALSE	FALSE	Male	FALSE	TRUE	FALSE	Student	United States	Associate degree	FALSE	FALSE	FALSE	FALSE	FALSE	FALSE	TRUE	FALSE	FALSE	Less than $20,000	FALSE	TRUE	FALSE	FALSE	FALSE	FALSE	FALSE	1	FALSE	TRUE	Never married	FALSE	TRUE	FALSE	FALSE	No	FALSE	TRUE	FALSE	Agree	TRUE	FALSE	FALSE	FALSE	FALSE	FALSE	Not sure	FALSE	FALSE
30	FALSE	TRUE	FALSE	Male	FALSE	TRUE	FALSE	Police/fire/EMS/etc	United States	Bachelor's degree	FALSE	FALSE	FALSE	TRUE	FALSE	FALSE	FALSE	FALSE	FALSE	$35,000 to $49,999	FALSE	FALSE	FALSE	FALSE	FALSE	FALSE	TRUE	2	FALSE	TRUE	Never married	FALSE	TRUE	FALSE	FALSE	No	FALSE	TRUE	FALSE	Strongly agree	FALSE	TRUE	FALSE	FALSE	FALSE	FALSE	Disagree	FALSE	FALSE
43	FALSE	TRUE	FALSE	Female	TRUE	FALSE	FALSE	Seeking work	United States	Some college, no degree	FALSE	FALSE	TRUE	FALSE	FALSE	FALSE	FALSE	FALSE	FALSE	$20,000 to $34,999	TRUE	FALSE	FALSE	FALSE	FALSE	FALSE	FALSE	1	FALSE	TRUE	Divorced/widowed	FALSE	FALSE	TRUE	FALSE	Yes	TRUE	FALSE	FALSE	Agree	TRUE	FALSE	FALSE	FALSE	FALSE	FALSE	Not sure	FALSE	FALSE
18	TRUE	FALSE	FALSE	Male	FALSE	TRUE	FALSE	Business/finance	United States	High school or equivalent	FALSE	TRUE	FALSE	FALSE	FALSE	FALSE	FALSE	FALSE	FALSE	Less than $20,000	FALSE	TRUE	FALSE	FALSE	FALSE	FALSE	FALSE	1	FALSE	TRUE	Never married	FALSE	TRUE	FALSE	FALSE	No	FALSE	TRUE	FALSE	Strongly agree	FALSE	TRUE	FALSE	FALSE	FALSE	FALSE	Agree	TRUE	FALSE
30	FALSE	TRUE	FALSE	Male	FALSE	TRUE	FALSE	Food preparation and service	United States	Some college, no degree	FALSE	FALSE	TRUE	FALSE	FALSE	FALSE	FALSE	FALSE	FALSE	$20,000 to $34,999	TRUE	FALSE	FALSE	FALSE	FALSE	FALSE	FALSE	1	FALSE	TRUE	Never married	FALSE	TRUE	FALSE	FALSE	No	FALSE	TRUE	FALSE	Strongly agree	FALSE	TRUE	FALSE	FALSE	FALSE	FALSE	Agree	TRUE	FALSE
66	FALSE	FALSE	TRUE	Female	TRUE	FALSE	FALSE	Retired	United States	Graduate degree (e.g. Master)	TRUE	FALSE	FALSE	FALSE	FALSE	FALSE	FALSE	FALSE	FALSE	$35,000 to $49,999	FALSE	FALSE	FALSE	FALSE	FALSE	FALSE	TRUE	1	FALSE	TRUE	Never married	FALSE	TRUE	FALSE	FALSE	No	FALSE	TRUE	FALSE	Strongly agree	FALSE	TRUE	FALSE	FALSE	FALSE	FALSE	Not sure	FALSE	FALSE
30	FALSE	TRUE	FALSE	Other	FALSE	FALSE	TRUE	Education	United States	Bachelor's degree	FALSE	FALSE	FALSE	TRUE	FALSE	FALSE	FALSE	FALSE	FALSE	$20,000 to $34,999	TRUE	FALSE	FALSE	FALSE	FALSE	FALSE	FALSE	1	FALSE	TRUE	Never married	FALSE	TRUE	FALSE	FALSE	No	FALSE	TRUE	FALSE	Strongly agree	FALSE	TRUE	FALSE	FALSE	FALSE	FALSE	Agree	TRUE	FALSE
57	FALSE	TRUE	FALSE	Female	TRUE	FALSE	FALSE	Self Employed - Cleaning Services	United States	Some college, no degree	FALSE	FALSE	TRUE	FALSE	FALSE	FALSE	FALSE	FALSE	FALSE	$50,000 to $74,999	FALSE	FALSE	FALSE	TRUE	FALSE	FALSE	FALSE	1	FALSE	TRUE	Married	TRUE	FALSE	FALSE	FALSE	Yes	TRUE	FALSE	FALSE	Strongly agree	FALSE	TRUE	FALSE	FALSE	FALSE	FALSE	Not sure	FALSE	FALSE
24	TRUE	FALSE	FALSE	Male	FALSE	TRUE	FALSE	Healthcare	United States	Some college, no degree	FALSE	FALSE	TRUE	FALSE	FALSE	FALSE	FALSE	FALSE	FALSE	$20,000 to $34,999	TRUE	FALSE	FALSE	FALSE	FALSE	FALSE	FALSE	1	FALSE	TRUE	Divorced/widowed	FALSE	FALSE	TRUE	FALSE	No	FALSE	TRUE	FALSE	Agree	TRUE	FALSE	FALSE	FALSE	FALSE	FALSE	Not sure	FALSE	FALSE
41	FALSE	TRUE	FALSE	Female	TRUE	FALSE	FALSE	Personal care services		Some college, no degree	FALSE	FALSE	TRUE	FALSE	FALSE	FALSE	FALSE	FALSE	FALSE	$20,000 to $34,999	TRUE	FALSE	FALSE	FALSE	FALSE	FALSE	FALSE	1	FALSE	TRUE	Never married	FALSE	TRUE	FALSE	FALSE	Yes	TRUE	FALSE	FALSE	Strongly agree	FALSE	TRUE	FALSE	FALSE	FALSE	FALSE	Not sure	FALSE	FALSE
23	TRUE	FALSE	FALSE	Female	TRUE	FALSE	FALSE	Community and social service	United States	Bachelor's degree	FALSE	FALSE	FALSE	TRUE	FALSE	FALSE	FALSE	FALSE	FALSE	Less than $20,000	FALSE	TRUE	FALSE	FALSE	FALSE	FALSE	FALSE	1	FALSE	TRUE	Never married	FALSE	TRUE	FALSE	FALSE	No	FALSE	TRUE	FALSE	Agree	TRUE	FALSE	FALSE	FALSE	FALSE	FALSE	Agree	TRUE	FALSE
30	FALSE	TRUE	FALSE	Male	FALSE	TRUE	FALSE	Arts, design, entertainment, sports, or media	United States	Graduate degree (e.g. Master)	TRUE	FALSE	FALSE	FALSE	FALSE	FALSE	FALSE	FALSE	FALSE	$35,000 to $49,999	FALSE	FALSE	FALSE	FALSE	FALSE	FALSE	TRUE	2	FALSE	TRUE	Never married	FALSE	TRUE	FALSE	FALSE	No	FALSE	TRUE	FALSE	Strongly agree	FALSE	TRUE	FALSE	FALSE	FALSE	FALSE	Not sure	FALSE	FALSE
28	TRUE	FALSE	FALSE	Male	FALSE	TRUE	FALSE	Sales and related	United States	Bachelor's degree	FALSE	FALSE	FALSE	TRUE	FALSE	FALSE	FALSE	FALSE	FALSE	$75,000 to $99,999	FALSE	FALSE	FALSE	FALSE	TRUE	FALSE	FALSE	3	TRUE	FALSE	Married	TRUE	FALSE	FALSE	FALSE	Yes	TRUE	FALSE	FALSE	Strongly agree	FALSE	TRUE	FALSE	FALSE	FALSE	FALSE	Disagree	FALSE	FALSE
52	FALSE	TRUE	FALSE	Male	FALSE	TRUE	FALSE	Computers or math	United States	Bachelor's degree	FALSE	FALSE	FALSE	TRUE	FALSE	FALSE	FALSE	FALSE	FALSE	$75,000 to $99,999	FALSE	FALSE	FALSE	FALSE	TRUE	FALSE	FALSE	2	FALSE	TRUE	Married	TRUE	FALSE	FALSE	FALSE	Yes	TRUE	FALSE	FALSE	Strongly agree	FALSE	TRUE	FALSE	FALSE	FALSE	FALSE	Not sure	FALSE	FALSE
40	FALSE	TRUE	FALSE	Male	FALSE	TRUE	FALSE	Sales and related	United States	Some college, no degree	FALSE	FALSE	TRUE	FALSE	FALSE	FALSE	FALSE	FALSE	FALSE	$75,000 to $99,999	FALSE	FALSE	FALSE	FALSE	TRUE	FALSE	FALSE	2	FALSE	TRUE	Married	TRUE	FALSE	FALSE	FALSE	Yes	TRUE	FALSE	FALSE	Strongly agree	FALSE	TRUE	FALSE	FALSE	FALSE	FALSE	Disagree	FALSE	FALSE
26	TRUE	FALSE	FALSE	Male	FALSE	TRUE	FALSE	Arts, design, entertainment, sports, or media	United States	Graduate degree (e.g. Master)	TRUE	FALSE	FALSE	FALSE	FALSE	FALSE	FALSE	FALSE	FALSE	Less than $20,000	FALSE	TRUE	FALSE	FALSE	FALSE	FALSE	FALSE	1	FALSE	TRUE	Never married	FALSE	TRUE	FALSE	FALSE	No	FALSE	TRUE	FALSE	Strongly agree	FALSE	TRUE	FALSE	FALSE	FALSE	FALSE	Strongly agree	FALSE	FALSE
37	FALSE	TRUE	FALSE	Male	FALSE	TRUE	FALSE	Community and social service	United States	Bachelor's degree	FALSE	FALSE	FALSE	TRUE	FALSE	FALSE	FALSE	FALSE	FALSE	$75,000 to $99,999	FALSE	FALSE	FALSE	FALSE	TRUE	FALSE	FALSE	2	FALSE	TRUE	Never married	FALSE	TRUE	FALSE	FALSE	No	FALSE	TRUE	FALSE	Strongly agree	FALSE	TRUE	FALSE	FALSE	FALSE	FALSE	Agree	TRUE	FALSE
54	FALSE	TRUE	FALSE	Male	FALSE	TRUE	FALSE	Education	United States	Doctoral or professional degree	FALSE	FALSE	FALSE	FALSE	TRUE	FALSE	FALSE	FALSE	FALSE	$50,000 to $74,999	FALSE	FALSE	FALSE	TRUE	FALSE	FALSE	FALSE	1	FALSE	TRUE	Never married	FALSE	TRUE	FALSE	FALSE	No	FALSE	TRUE	FALSE	Agree	TRUE	FALSE	FALSE	FALSE	FALSE	FALSE	Agree	TRUE	FALSE
34	FALSE	TRUE	FALSE	Female	TRUE	FALSE	FALSE			Some college, no degree	FALSE	FALSE	TRUE	FALSE	FALSE	FALSE	FALSE	FALSE	FALSE	Less than $20,000	FALSE	TRUE	FALSE	FALSE	FALSE	FALSE	FALSE	1	FALSE	TRUE	Never married	FALSE	TRUE	FALSE	FALSE	Yes	TRUE	FALSE	FALSE	Agree	TRUE	FALSE	FALSE	FALSE	FALSE	FALSE	Agree	TRUE	FALSE
41	FALSE	TRUE	FALSE	Male	FALSE	TRUE	FALSE	Business/finance	United States	Associate degree	FALSE	FALSE	FALSE	FALSE	FALSE	FALSE	TRUE	FALSE	FALSE	$50,000 to $74,999	FALSE	FALSE	FALSE	TRUE	FALSE	FALSE	FALSE	2	FALSE	TRUE	Never married	FALSE	TRUE	FALSE	FALSE	No	FALSE	TRUE	FALSE	Strongly agree	FALSE	TRUE	FALSE	FALSE	FALSE	FALSE	Not sure	FALSE	FALSE
41	FALSE	TRUE	FALSE	Female	TRUE	FALSE	FALSE	Management	United States	Graduate degree (e.g. Master)	TRUE	FALSE	FALSE	FALSE	FALSE	FALSE	FALSE	FALSE	FALSE	Over $100,000	FALSE	FALSE	TRUE	FALSE	FALSE	FALSE	FALSE	3	TRUE	FALSE	Married	TRUE	FALSE	FALSE	FALSE	Yes	TRUE	FALSE	FALSE	Strongly agree	FALSE	TRUE	FALSE	FALSE	FALSE	FALSE	Disagree	FALSE	FALSE
32	FALSE	TRUE	FALSE	Female	TRUE	FALSE	FALSE	Seeking work	United States	High school or equivalent	FALSE	TRUE	FALSE	FALSE	FALSE	FALSE	FALSE	FALSE	FALSE	Less than $20,000	FALSE	TRUE	FALSE	FALSE	FALSE	FALSE	FALSE	1	FALSE	TRUE	Never married	FALSE	TRUE	FALSE	FALSE	Yes	TRUE	FALSE	FALSE	Strongly agree	FALSE	TRUE	FALSE	FALSE	FALSE	FALSE	Agree	TRUE	FALSE
34	FALSE	TRUE	FALSE	Female	TRUE	FALSE	FALSE	Police/fire/EMS/etc	United States	Bachelor's degree	FALSE	FALSE	FALSE	TRUE	FALSE	FALSE	FALSE	FALSE	FALSE	Less than $20,000	FALSE	TRUE	FALSE	FALSE	FALSE	FALSE	FALSE	1	FALSE	TRUE	Never married	FALSE	TRUE	FALSE	FALSE	No	FALSE	TRUE	FALSE	Strongly agree	FALSE	TRUE	FALSE	FALSE	FALSE	FALSE	Agree	TRUE	FALSE
32	FALSE	TRUE	FALSE	Female	TRUE	FALSE	FALSE	Student	United States	Graduate degree (e.g. Master)	TRUE	FALSE	FALSE	FALSE	FALSE	FALSE	FALSE	FALSE	FALSE	$20,000 to $34,999	TRUE	FALSE	FALSE	FALSE	FALSE	FALSE	FALSE	1	FALSE	TRUE	Married	TRUE	FALSE	FALSE	FALSE	Yes	TRUE	FALSE	FALSE	Agree	TRUE	FALSE	FALSE	FALSE	FALSE	FALSE	Agree	TRUE	FALSE
33	FALSE	TRUE	FALSE	Female	TRUE	FALSE	FALSE	Education	United States	Some college, no degree	FALSE	FALSE	TRUE	FALSE	FALSE	FALSE	FALSE	FALSE	FALSE	$20,000 to $34,999	TRUE	FALSE	FALSE	FALSE	FALSE	FALSE	FALSE	1	FALSE	TRUE	Never married	FALSE	TRUE	FALSE	FALSE	Yes	TRUE	FALSE	FALSE	Strongly agree	FALSE	TRUE	FALSE	FALSE	FALSE	FALSE	Strongly agree	FALSE	FALSE
57	FALSE	TRUE	FALSE	Female	TRUE	FALSE	FALSE	Records Clerk	United States	Associate degree	FALSE	FALSE	FALSE	FALSE	FALSE	FALSE	TRUE	FALSE	FALSE	$35,000 to $49,999	FALSE	FALSE	FALSE	FALSE	FALSE	FALSE	TRUE	1	FALSE	TRUE	Divorced/widowed	FALSE	FALSE	TRUE	FALSE	No	FALSE	TRUE	FALSE	Agree	TRUE	FALSE	FALSE	FALSE	FALSE	FALSE	Disagree	FALSE	FALSE
20	TRUE	FALSE	FALSE	Female	TRUE	FALSE	FALSE	Student	United States	Some college, no degree	FALSE	FALSE	TRUE	FALSE	FALSE	FALSE	FALSE	FALSE	FALSE	Less than $20,000	FALSE	TRUE	FALSE	FALSE	FALSE	FALSE	FALSE	1	FALSE	TRUE	Never married	FALSE	TRUE	FALSE	FALSE	No	FALSE	TRUE	FALSE	Agree	TRUE	FALSE	FALSE	FALSE	FALSE	FALSE	Not sure	FALSE	FALSE
56	FALSE	TRUE	FALSE	Male	FALSE	TRUE	FALSE	Pilot	United States	Bachelor's degree	FALSE	FALSE	FALSE	TRUE	FALSE	FALSE	FALSE	FALSE	FALSE	Over $100,000	FALSE	FALSE	TRUE	FALSE	FALSE	FALSE	FALSE	2	FALSE	TRUE	Divorced/widowed	FALSE	FALSE	TRUE	FALSE	Yes	TRUE	FALSE	FALSE	Strongly agree	FALSE	TRUE	FALSE	FALSE	FALSE	FALSE	Disagree	FALSE	FALSE
46	FALSE	TRUE	FALSE	Female	TRUE	FALSE	FALSE	Office and administrative support	United States	Some college, no degree	FALSE	FALSE	TRUE	FALSE	FALSE	FALSE	FALSE	FALSE	FALSE	$20,000 to $34,999	TRUE	FALSE	FALSE	FALSE	FALSE	FALSE	FALSE	1	FALSE	TRUE	Divorced/widowed	FALSE	FALSE	TRUE	FALSE	No	FALSE	TRUE	FALSE	Strongly agree	FALSE	TRUE	FALSE	FALSE	FALSE	FALSE	Disagree	FALSE	FALSE
32	FALSE	TRUE	FALSE	Female	TRUE	FALSE	FALSE	Human Resources	United States	Graduate degree (e.g. Master)	TRUE	FALSE	FALSE	FALSE	FALSE	FALSE	FALSE	FALSE	FALSE	$50,000 to $74,999	FALSE	FALSE	FALSE	TRUE	FALSE	FALSE	FALSE	2	FALSE	TRUE	Married	TRUE	FALSE	FALSE	FALSE	No	FALSE	TRUE	FALSE	Strongly agree	FALSE	TRUE	FALSE	FALSE	FALSE	FALSE	Disagree	FALSE	FALSE
33	FALSE	TRUE	FALSE	Male	FALSE	TRUE	FALSE	Seeking work	United States	High school or equivalent	FALSE	TRUE	FALSE	FALSE	FALSE	FALSE	FALSE	FALSE	FALSE	Less than $20,000	FALSE	TRUE	FALSE	FALSE	FALSE	FALSE	FALSE	1	FALSE	TRUE	Married	TRUE	FALSE	FALSE	FALSE	Yes	TRUE	FALSE	FALSE	Strongly agree	FALSE	TRUE	FALSE	FALSE	FALSE	FALSE	Strongly agree	FALSE	FALSE
48	FALSE	TRUE	FALSE	Male	FALSE	TRUE	FALSE			High school or equivalent	FALSE	TRUE	FALSE	FALSE	FALSE	FALSE	FALSE	FALSE	FALSE	$35,000 to $49,999	FALSE	FALSE	FALSE	FALSE	FALSE	FALSE	TRUE	1	FALSE	TRUE	Never married	FALSE	TRUE	FALSE	FALSE	Yes	TRUE	FALSE	FALSE	Agree	TRUE	FALSE	FALSE	FALSE	FALSE	FALSE	Disagree	FALSE	FALSE
30	FALSE	TRUE	FALSE	Male	FALSE	TRUE	FALSE	Construction and extraction	United States	High school or equivalent	FALSE	TRUE	FALSE	FALSE	FALSE	FALSE	FALSE	FALSE	FALSE	$20,000 to $34,999	TRUE	FALSE	FALSE	FALSE	FALSE	FALSE	FALSE	1	FALSE	TRUE	Never married	FALSE	TRUE	FALSE	FALSE	No	FALSE	TRUE	FALSE	Agree	TRUE	FALSE	FALSE	FALSE	FALSE	FALSE	Agree	TRUE	FALSE
43	FALSE	TRUE	FALSE	Female	TRUE	FALSE	FALSE	Management	United States	Some college, no degree	FALSE	FALSE	TRUE	FALSE	FALSE	FALSE	FALSE	FALSE	FALSE	$35,000 to $49,999	FALSE	FALSE	FALSE	FALSE	FALSE	FALSE	TRUE	1	FALSE	TRUE	Never married	FALSE	TRUE	FALSE	FALSE	Yes	TRUE	FALSE	FALSE	Strongly agree	FALSE	TRUE	FALSE	FALSE	FALSE	FALSE	Not sure	FALSE	FALSE
20	TRUE	FALSE	FALSE	Female	TRUE	FALSE	FALSE	Food preparation and service	United States	Some college, no degree	FALSE	FALSE	TRUE	FALSE	FALSE	FALSE	FALSE	FALSE	FALSE	$20,000 to $34,999	TRUE	FALSE	FALSE	FALSE	FALSE	FALSE	FALSE	1	FALSE	TRUE	Never married	FALSE	TRUE	FALSE	FALSE	No	FALSE	TRUE	FALSE	Agree	TRUE	FALSE	FALSE	FALSE	FALSE	FALSE	Not sure	FALSE	FALSE
38	FALSE	TRUE	FALSE	Male	FALSE	TRUE	FALSE	Seeking work	United States	Some college, no degree	FALSE	FALSE	TRUE	FALSE	FALSE	FALSE	FALSE	FALSE	FALSE	Less than $20,000	FALSE	TRUE	FALSE	FALSE	FALSE	FALSE	FALSE	1	FALSE	TRUE	Never married	FALSE	TRUE	FALSE	FALSE	No	FALSE	TRUE	FALSE	Strongly agree	FALSE	TRUE	FALSE	FALSE	FALSE	FALSE	Agree	TRUE	FALSE
46	FALSE	TRUE	FALSE	Male	FALSE	TRUE	FALSE	Transportation and material moving	United States	High school or equivalent	FALSE	TRUE	FALSE	FALSE	FALSE	FALSE	FALSE	FALSE	FALSE	Less than $20,000	FALSE	TRUE	FALSE	FALSE	FALSE	FALSE	FALSE	1	FALSE	TRUE	Divorced/widowed	FALSE	FALSE	TRUE	FALSE	Yes	TRUE	FALSE	FALSE	Strongly agree	FALSE	TRUE	FALSE	FALSE	FALSE	FALSE	Disagree	FALSE	FALSE
45	FALSE	TRUE	FALSE	Female	TRUE	FALSE	FALSE	Office and administrative support	United States	Some college, no degree	FALSE	FALSE	TRUE	FALSE	FALSE	FALSE	FALSE	FALSE	FALSE	$20,000 to $34,999	TRUE	FALSE	FALSE	FALSE	FALSE	FALSE	FALSE	1	FALSE	TRUE	Divorced/widowed	FALSE	FALSE	TRUE	FALSE	Yes	TRUE	FALSE	FALSE	Not sure	FALSE	FALSE	TRUE	FALSE	FALSE	FALSE	Strongly disagree	FALSE	TRUE
25	TRUE	FALSE	FALSE	Male	FALSE	TRUE	FALSE	Construction and extraction	United States	Bachelor's degree	FALSE	FALSE	FALSE	TRUE	FALSE	FALSE	FALSE	FALSE	FALSE	$20,000 to $34,999	TRUE	FALSE	FALSE	FALSE	FALSE	FALSE	FALSE	1	FALSE	TRUE	Never married	FALSE	TRUE	FALSE	FALSE	No	FALSE	TRUE	FALSE	Agree	TRUE	FALSE	FALSE	FALSE	FALSE	FALSE	Agree	TRUE	FALSE
49	FALSE	TRUE	FALSE	Female	TRUE	FALSE	FALSE	Seeking work	United States	Some college, no degree	FALSE	FALSE	TRUE	FALSE	FALSE	FALSE	FALSE	FALSE	FALSE	Less than $20,000	FALSE	TRUE	FALSE	FALSE	FALSE	FALSE	FALSE	1	FALSE	TRUE	Never married	FALSE	TRUE	FALSE	FALSE	No	FALSE	TRUE	FALSE	Not sure	FALSE	FALSE	TRUE	FALSE	FALSE	FALSE	Disagree	FALSE	FALSE
37	FALSE	TRUE	FALSE	Female	TRUE	FALSE	FALSE	Housecleaner	United States	High school or equivalent	FALSE	TRUE	FALSE	FALSE	FALSE	FALSE	FALSE	FALSE	FALSE	Less than $20,000	FALSE	TRUE	FALSE	FALSE	FALSE	FALSE	FALSE	1	FALSE	TRUE	Divorced/widowed	FALSE	FALSE	TRUE	FALSE	Yes	TRUE	FALSE	FALSE	Agree	TRUE	FALSE	FALSE	FALSE	FALSE	FALSE	Agree	TRUE	FALSE
50	FALSE	TRUE	FALSE	Female	TRUE	FALSE	FALSE	Management	United States	Bachelor's degree	FALSE	FALSE	FALSE	TRUE	FALSE	FALSE	FALSE	FALSE	FALSE	$75,000 to $99,999	FALSE	FALSE	FALSE	FALSE	TRUE	FALSE	FALSE	2	FALSE	TRUE	Married	TRUE	FALSE	FALSE	FALSE	No	FALSE	TRUE	FALSE	Strongly agree	FALSE	TRUE	FALSE	FALSE	FALSE	FALSE	Agree	TRUE	FALSE
30	FALSE	TRUE	FALSE	Male	FALSE	TRUE	FALSE	Student	United States	Bachelor's degree	FALSE	FALSE	FALSE	TRUE	FALSE	FALSE	FALSE	FALSE	FALSE	Less than $20,000	FALSE	TRUE	FALSE	FALSE	FALSE	FALSE	FALSE	1	FALSE	TRUE	Never married	FALSE	TRUE	FALSE	FALSE	No	FALSE	TRUE	FALSE	Strongly agree	FALSE	TRUE	FALSE	FALSE	FALSE	FALSE	Agree	TRUE	FALSE
20	TRUE	FALSE	FALSE	Male	FALSE	TRUE	FALSE	Production and manufacturing	United States	High school or equivalent	FALSE	TRUE	FALSE	FALSE	FALSE	FALSE	FALSE	FALSE	FALSE	$20,000 to $34,999	TRUE	FALSE	FALSE	FALSE	FALSE	FALSE	FALSE	1	FALSE	TRUE	Never married	FALSE	TRUE	FALSE	FALSE	No	FALSE	TRUE	FALSE	Agree	TRUE	FALSE	FALSE	FALSE	FALSE	FALSE	Not sure	FALSE	FALSE
32	FALSE	TRUE	FALSE	Male	FALSE	TRUE	FALSE	Life, physical, or social science		Other	FALSE	FALSE	FALSE	FALSE	FALSE	TRUE	FALSE	FALSE	FALSE	$50,000 to $74,999	FALSE	FALSE	FALSE	TRUE	FALSE	FALSE	FALSE	2	FALSE	TRUE	Never married	FALSE	TRUE	FALSE	FALSE	No	FALSE	TRUE	FALSE	Agree	TRUE	FALSE	FALSE	FALSE	FALSE	FALSE	Disagree	FALSE	FALSE
35	FALSE	TRUE	FALSE	Female	TRUE	FALSE	FALSE	Self employed	United States	Some college, no degree	FALSE	FALSE	TRUE	FALSE	FALSE	FALSE	FALSE	FALSE	FALSE	Less than $20,000	FALSE	TRUE	FALSE	FALSE	FALSE	FALSE	FALSE	1	FALSE	TRUE	Married	TRUE	FALSE	FALSE	FALSE	No	FALSE	TRUE	FALSE	Strongly agree	FALSE	TRUE	FALSE	FALSE	FALSE	FALSE	Strongly disagree	FALSE	TRUE
32	FALSE	TRUE	FALSE	Male	FALSE	TRUE	FALSE	Seeking work	United States	Some college, no degree	FALSE	FALSE	TRUE	FALSE	FALSE	FALSE	FALSE	FALSE	FALSE	Less than $20,000	FALSE	TRUE	FALSE	FALSE	FALSE	FALSE	FALSE	1	FALSE	TRUE	Divorced/widowed	FALSE	FALSE	TRUE	FALSE	Yes	TRUE	FALSE	FALSE	Agree	TRUE	FALSE	FALSE	FALSE	FALSE	FALSE	Not sure	FALSE	FALSE
39	FALSE	TRUE	FALSE	Male	FALSE	TRUE	FALSE	Sales and related	United States	Some college, no degree	FALSE	FALSE	TRUE	FALSE	FALSE	FALSE	FALSE	FALSE	FALSE	$50,000 to $74,999	FALSE	FALSE	FALSE	TRUE	FALSE	FALSE	FALSE	2	FALSE	TRUE	Never married	FALSE	TRUE	FALSE	FALSE	No	FALSE	TRUE	FALSE	Agree	TRUE	FALSE	FALSE	FALSE	FALSE	FALSE	Not sure	FALSE	FALSE
58	FALSE	TRUE	FALSE	Female	TRUE	FALSE	FALSE	Freelance work involving mentoring and testing of programs and apps	United States	Some college, no degree	FALSE	FALSE	TRUE	FALSE	FALSE	FALSE	FALSE	FALSE	FALSE	Less than $20,000	FALSE	TRUE	FALSE	FALSE	FALSE	FALSE	FALSE	1	FALSE	TRUE	Divorced/widowed	FALSE	FALSE	TRUE	FALSE	No	FALSE	TRUE	FALSE	Strongly agree	FALSE	TRUE	FALSE	FALSE	FALSE	FALSE	Not sure	FALSE	FALSE
32	FALSE	TRUE	FALSE	Female	TRUE	FALSE	FALSE	Food preparation and service	United States	Some college, no degree	FALSE	FALSE	TRUE	FALSE	FALSE	FALSE	FALSE	FALSE	FALSE	Less than $20,000	FALSE	TRUE	FALSE	FALSE	FALSE	FALSE	FALSE	1	FALSE	TRUE	Never married	FALSE	TRUE	FALSE	FALSE	Yes	TRUE	FALSE	FALSE	Strongly agree	FALSE	TRUE	FALSE	FALSE	FALSE	FALSE	Disagree	FALSE	FALSE
53	FALSE	TRUE	FALSE	Female	TRUE	FALSE	FALSE	Healthcare	United States	High school or equivalent	FALSE	TRUE	FALSE	FALSE	FALSE	FALSE	FALSE	FALSE	FALSE	$20,000 to $34,999	TRUE	FALSE	FALSE	FALSE	FALSE	FALSE	FALSE	1	FALSE	TRUE	Divorced/widowed	FALSE	FALSE	TRUE	FALSE	Yes	TRUE	FALSE	FALSE	Strongly agree	FALSE	TRUE	FALSE	FALSE	FALSE	FALSE	Disagree	FALSE	FALSE
25	TRUE	FALSE	FALSE	Male	FALSE	TRUE	FALSE	Seeking work	United States	Some college, no degree	FALSE	FALSE	TRUE	FALSE	FALSE	FALSE	FALSE	FALSE	FALSE	Less than $20,000	FALSE	TRUE	FALSE	FALSE	FALSE	FALSE	FALSE	1	FALSE	TRUE	Never married	FALSE	TRUE	FALSE	FALSE	No	FALSE	TRUE	FALSE	Agree	TRUE	FALSE	FALSE	FALSE	FALSE	FALSE	Agree	TRUE	FALSE
23	TRUE	FALSE	FALSE	Female	TRUE	FALSE	FALSE	Homemaker	United States	Less than high school	FALSE	FALSE	FALSE	FALSE	FALSE	FALSE	FALSE	FALSE	TRUE	Less than $20,000	FALSE	TRUE	FALSE	FALSE	FALSE	FALSE	FALSE	1	FALSE	TRUE	Never married	FALSE	TRUE	FALSE	FALSE	No	FALSE	TRUE	FALSE	Strongly agree	FALSE	TRUE	FALSE	FALSE	FALSE	FALSE	Not sure	FALSE	FALSE
35	FALSE	TRUE	FALSE	Female	TRUE	FALSE	FALSE	Food preparation and service	United States	Associate degree	FALSE	FALSE	FALSE	FALSE	FALSE	FALSE	TRUE	FALSE	FALSE	$20,000 to $34,999	TRUE	FALSE	FALSE	FALSE	FALSE	FALSE	FALSE	1	FALSE	TRUE	Never married	FALSE	TRUE	FALSE	FALSE	Yes	TRUE	FALSE	FALSE	Strongly agree	FALSE	TRUE	FALSE	FALSE	FALSE	FALSE	Disagree	FALSE	FALSE
25	TRUE	FALSE	FALSE	Female	TRUE	FALSE	FALSE	Life, physical, or social science	United States	Some college, no degree	FALSE	FALSE	TRUE	FALSE	FALSE	FALSE	FALSE	FALSE	FALSE	$20,000 to $34,999	TRUE	FALSE	FALSE	FALSE	FALSE	FALSE	FALSE	1	FALSE	TRUE	Never married	FALSE	TRUE	FALSE	FALSE	Yes	TRUE	FALSE	FALSE	Strongly agree	FALSE	TRUE	FALSE	FALSE	FALSE	FALSE	Strongly agree	FALSE	FALSE
38	FALSE	TRUE	FALSE	Female	TRUE	FALSE	FALSE	Homemaker	United States	Some college, no degree	FALSE	FALSE	TRUE	FALSE	FALSE	FALSE	FALSE	FALSE	FALSE	Less than $20,000	FALSE	TRUE	FALSE	FALSE	FALSE	FALSE	FALSE	1	FALSE	TRUE	Divorced/widowed	FALSE	FALSE	TRUE	FALSE	Yes	TRUE	FALSE	FALSE	Agree	TRUE	FALSE	FALSE	FALSE	FALSE	FALSE	Not sure	FALSE	FALSE
28	TRUE	FALSE	FALSE	Female	TRUE	FALSE	FALSE	Seeking work	United States	High school or equivalent	FALSE	TRUE	FALSE	FALSE	FALSE	FALSE	FALSE	FALSE	FALSE	Less than $20,000	FALSE	TRUE	FALSE	FALSE	FALSE	FALSE	FALSE	1	FALSE	TRUE	Never married	FALSE	TRUE	FALSE	FALSE	No	FALSE	TRUE	FALSE	Agree	TRUE	FALSE	FALSE	FALSE	FALSE	FALSE	Disagree	FALSE	FALSE
32	FALSE	TRUE	FALSE	Male	FALSE	TRUE	FALSE	Management	United States	Bachelor's degree	FALSE	FALSE	FALSE	TRUE	FALSE	FALSE	FALSE	FALSE	FALSE	$50,000 to $74,999	FALSE	FALSE	FALSE	TRUE	FALSE	FALSE	FALSE	2	FALSE	TRUE	Never married	FALSE	TRUE	FALSE	FALSE	Yes	TRUE	FALSE	FALSE	Strongly agree	FALSE	TRUE	FALSE	FALSE	FALSE	FALSE	Disagree	FALSE	FALSE
21	TRUE	FALSE	FALSE	Male	FALSE	TRUE	FALSE	Business owner	United States	Some college, no degree	FALSE	FALSE	TRUE	FALSE	FALSE	FALSE	FALSE	FALSE	FALSE	$50,000 to $74,999	FALSE	FALSE	FALSE	TRUE	FALSE	FALSE	FALSE	3	TRUE	FALSE	Never married	FALSE	TRUE	FALSE	FALSE	No	FALSE	TRUE	FALSE	Strongly agree	FALSE	TRUE	FALSE	FALSE	FALSE	FALSE	Not sure	FALSE	FALSE
47	FALSE	TRUE	FALSE	Female	TRUE	FALSE	FALSE	Healthcare	United States	Some college, no degree	FALSE	FALSE	TRUE	FALSE	FALSE	FALSE	FALSE	FALSE	FALSE	$35,000 to $49,999	FALSE	FALSE	FALSE	FALSE	FALSE	FALSE	TRUE	1	FALSE	TRUE	Married	TRUE	FALSE	FALSE	FALSE	Yes	TRUE	FALSE	FALSE	Agree	TRUE	FALSE	FALSE	FALSE	FALSE	FALSE	Disagree	FALSE	FALSE
20	TRUE	FALSE	FALSE	Female	TRUE	FALSE	FALSE	Student	United States	Some college, no degree	FALSE	FALSE	TRUE	FALSE	FALSE	FALSE	FALSE	FALSE	FALSE	Less than $20,000	FALSE	TRUE	FALSE	FALSE	FALSE	FALSE	FALSE	1	FALSE	TRUE	Never married	FALSE	TRUE	FALSE	FALSE	No	FALSE	TRUE	FALSE	Strongly agree	FALSE	TRUE	FALSE	FALSE	FALSE	FALSE	Disagree	FALSE	FALSE
42	FALSE	TRUE	FALSE	Female	TRUE	FALSE	FALSE	Food preparation and service	United States	High school or equivalent	FALSE	TRUE	FALSE	FALSE	FALSE	FALSE	FALSE	FALSE	FALSE	$35,000 to $49,999	FALSE	FALSE	FALSE	FALSE	FALSE	FALSE	TRUE	1	FALSE	TRUE	Never married	FALSE	TRUE	FALSE	FALSE	No	FALSE	TRUE	FALSE	Strongly agree	FALSE	TRUE	FALSE	FALSE	FALSE	FALSE	Not sure	FALSE	FALSE
23	TRUE	FALSE	FALSE	Female	TRUE	FALSE	FALSE	Police/fire/EMS/etc	United States	Bachelor's degree	FALSE	FALSE	FALSE	TRUE	FALSE	FALSE	FALSE	FALSE	FALSE	Less than $20,000	FALSE	TRUE	FALSE	FALSE	FALSE	FALSE	FALSE	1	FALSE	TRUE	Never married	FALSE	TRUE	FALSE	FALSE	No	FALSE	TRUE	FALSE	Agree	TRUE	FALSE	FALSE	FALSE	FALSE	FALSE	Not sure	FALSE	FALSE
31	FALSE	TRUE	FALSE	Male	FALSE	TRUE	FALSE	Healthcare	United States	Associate degree	FALSE	FALSE	FALSE	FALSE	FALSE	FALSE	TRUE	FALSE	FALSE	$20,000 to $34,999	TRUE	FALSE	FALSE	FALSE	FALSE	FALSE	FALSE	1	FALSE	TRUE	Never married	FALSE	TRUE	FALSE	FALSE	No	FALSE	TRUE	FALSE	Strongly agree	FALSE	TRUE	FALSE	FALSE	FALSE	FALSE	Not sure	FALSE	FALSE
24	TRUE	FALSE	FALSE	Other	FALSE	FALSE	TRUE	Seeking work	United States	Bachelor's degree	FALSE	FALSE	FALSE	TRUE	FALSE	FALSE	FALSE	FALSE	FALSE	Less than $20,000	FALSE	TRUE	FALSE	FALSE	FALSE	FALSE	FALSE	1	FALSE	TRUE	Never married	FALSE	TRUE	FALSE	FALSE	No	FALSE	TRUE	FALSE	Strongly agree	FALSE	TRUE	FALSE	FALSE	FALSE	FALSE	Agree	TRUE	FALSE
25	TRUE	FALSE	FALSE	Female	TRUE	FALSE	FALSE	Arts, design, entertainment, sports, or media	United States	Associate degree	FALSE	FALSE	FALSE	FALSE	FALSE	FALSE	TRUE	FALSE	FALSE	$20,000 to $34,999	TRUE	FALSE	FALSE	FALSE	FALSE	FALSE	FALSE	1	FALSE	TRUE	Never married	FALSE	TRUE	FALSE	FALSE	No	FALSE	TRUE	FALSE	Agree	TRUE	FALSE	FALSE	FALSE	FALSE	FALSE	Agree	TRUE	FALSE
35	FALSE	TRUE	FALSE	Male	FALSE	TRUE	FALSE	Unemployed	United States	Bachelor's degree	FALSE	FALSE	FALSE	TRUE	FALSE	FALSE	FALSE	FALSE	FALSE	Less than $20,000	FALSE	TRUE	FALSE	FALSE	FALSE	FALSE	FALSE	1	FALSE	TRUE	Divorced/widowed	FALSE	FALSE	TRUE	FALSE	Yes	TRUE	FALSE	FALSE	Strongly agree	FALSE	TRUE	FALSE	FALSE	FALSE	FALSE	Agree	TRUE	FALSE
39	FALSE	TRUE	FALSE	Female	TRUE	FALSE	FALSE	Sales and related	United States	Some college, no degree	FALSE	FALSE	TRUE	FALSE	FALSE	FALSE	FALSE	FALSE	FALSE	$50,000 to $74,999	FALSE	FALSE	FALSE	TRUE	FALSE	FALSE	FALSE	2	FALSE	TRUE	Divorced/widowed	FALSE	FALSE	TRUE	FALSE	Yes	TRUE	FALSE	FALSE	Strongly agree	FALSE	TRUE	FALSE	FALSE	FALSE	FALSE	Not sure	FALSE	FALSE
35	FALSE	TRUE	FALSE	Female	TRUE	FALSE	FALSE	Community and social service	United States	Associate degree	FALSE	FALSE	FALSE	FALSE	FALSE	FALSE	TRUE	FALSE	FALSE	$35,000 to $49,999	FALSE	FALSE	FALSE	FALSE	FALSE	FALSE	TRUE	1	FALSE	TRUE	Never married	FALSE	TRUE	FALSE	FALSE	Yes	TRUE	FALSE	FALSE	Strongly agree	FALSE	TRUE	FALSE	FALSE	FALSE	FALSE	Not sure	FALSE	FALSE
28	TRUE	FALSE	FALSE	Male	FALSE	TRUE	FALSE	Student	United States	Doctoral or professional degree	FALSE	FALSE	FALSE	FALSE	TRUE	FALSE	FALSE	FALSE	FALSE	Less than $20,000	FALSE	TRUE	FALSE	FALSE	FALSE	FALSE	FALSE	1	FALSE	TRUE	Never married	FALSE	TRUE	FALSE	FALSE	No	FALSE	TRUE	FALSE	Strongly agree	FALSE	TRUE	FALSE	FALSE	FALSE	FALSE	Agree	TRUE	FALSE
28	TRUE	FALSE	FALSE	Female	TRUE	FALSE	FALSE	Homemaker	United States	High school or equivalent	FALSE	TRUE	FALSE	FALSE	FALSE	FALSE	FALSE	FALSE	FALSE	Less than $20,000	FALSE	TRUE	FALSE	FALSE	FALSE	FALSE	FALSE	1	FALSE	TRUE	Never married	FALSE	TRUE	FALSE	FALSE	Yes	TRUE	FALSE	FALSE	Strongly agree	FALSE	TRUE	FALSE	FALSE	FALSE	FALSE	Disagree	FALSE	FALSE
26	TRUE	FALSE	FALSE	Male	FALSE	TRUE	FALSE	Student	United States	Some college, no degree	FALSE	FALSE	TRUE	FALSE	FALSE	FALSE	FALSE	FALSE	FALSE	Less than $20,000	FALSE	TRUE	FALSE	FALSE	FALSE	FALSE	FALSE	1	FALSE	TRUE	Never married	FALSE	TRUE	FALSE	FALSE	No	FALSE	TRUE	FALSE	Strongly agree	FALSE	TRUE	FALSE	FALSE	FALSE	FALSE	Not sure	FALSE	FALSE
57	FALSE	TRUE	FALSE	Female	TRUE	FALSE	FALSE	Student	United States	Some college, no degree	FALSE	FALSE	TRUE	FALSE	FALSE	FALSE	FALSE	FALSE	FALSE	$20,000 to $34,999	TRUE	FALSE	FALSE	FALSE	FALSE	FALSE	FALSE	1	FALSE	TRUE	Divorced/widowed	FALSE	FALSE	TRUE	FALSE	Yes	TRUE	FALSE	FALSE	Strongly agree	FALSE	TRUE	FALSE	FALSE	FALSE	FALSE	Not sure	FALSE	FALSE
50	FALSE	TRUE	FALSE	Female	TRUE	FALSE	FALSE	Business/finance	United States	Bachelor's degree	FALSE	FALSE	FALSE	TRUE	FALSE	FALSE	FALSE	FALSE	FALSE	$50,000 to $74,999	FALSE	FALSE	FALSE	TRUE	FALSE	FALSE	FALSE	1	FALSE	TRUE	Divorced/widowed	FALSE	FALSE	TRUE	FALSE	No	FALSE	TRUE	FALSE	Agree	TRUE	FALSE	FALSE	FALSE	FALSE	FALSE	Not sure	FALSE	FALSE
57	FALSE	TRUE	FALSE	Male	FALSE	TRUE	FALSE	Management	United States	Bachelor's degree	FALSE	FALSE	FALSE	TRUE	FALSE	FALSE	FALSE	FALSE	FALSE	Over $100,000	FALSE	FALSE	TRUE	FALSE	FALSE	FALSE	FALSE	2	FALSE	TRUE	Divorced/widowed	FALSE	FALSE	TRUE	FALSE	Yes	TRUE	FALSE	FALSE	Agree	TRUE	FALSE	FALSE	FALSE	FALSE	FALSE	Disagree	FALSE	FALSE
22	TRUE	FALSE	FALSE	Female	TRUE	FALSE	FALSE	Food preparation and service	United States	Associate degree	FALSE	FALSE	FALSE	FALSE	FALSE	FALSE	TRUE	FALSE	FALSE	Less than $20,000	FALSE	TRUE	FALSE	FALSE	FALSE	FALSE	FALSE	1	FALSE	TRUE	Never married	FALSE	TRUE	FALSE	FALSE	No	FALSE	TRUE	FALSE	Strongly agree	FALSE	TRUE	FALSE	FALSE	FALSE	FALSE	Not sure	FALSE	FALSE
28	TRUE	FALSE	FALSE	Male	FALSE	TRUE	FALSE	Healthcare	United States	Doctoral or professional degree	FALSE	FALSE	FALSE	FALSE	TRUE	FALSE	FALSE	FALSE	FALSE	$50,000 to $74,999	FALSE	FALSE	FALSE	TRUE	FALSE	FALSE	FALSE	2	FALSE	TRUE	Never married	FALSE	TRUE	FALSE	FALSE	No	FALSE	TRUE	FALSE	Agree	TRUE	FALSE	FALSE	FALSE	FALSE	FALSE	Disagree	FALSE	FALSE
27	TRUE	FALSE	FALSE	Female	TRUE	FALSE	FALSE	Life, physical, or social science	United States	Bachelor's degree	FALSE	FALSE	FALSE	TRUE	FALSE	FALSE	FALSE	FALSE	FALSE	$20,000 to $34,999	TRUE	FALSE	FALSE	FALSE	FALSE	FALSE	FALSE	1	FALSE	TRUE	Never married	FALSE	TRUE	FALSE	FALSE	No	FALSE	TRUE	FALSE	Strongly agree	FALSE	TRUE	FALSE	FALSE	FALSE	FALSE	Agree	TRUE	FALSE
18	TRUE	FALSE	FALSE	Female	TRUE	FALSE	FALSE	Student	United States	High school or equivalent	FALSE	TRUE	FALSE	FALSE	FALSE	FALSE	FALSE	FALSE	FALSE	Less than $20,000	FALSE	TRUE	FALSE	FALSE	FALSE	FALSE	FALSE	1	FALSE	TRUE	Never married	FALSE	TRUE	FALSE	FALSE	No	FALSE	TRUE	FALSE	Agree	TRUE	FALSE	FALSE	FALSE	FALSE	FALSE	Strongly agree	FALSE	FALSE
38	FALSE	TRUE	FALSE	Male	FALSE	TRUE	FALSE	Business/finance	United States	Some college, no degree	FALSE	FALSE	TRUE	FALSE	FALSE	FALSE	FALSE	FALSE	FALSE	$50,000 to $74,999	FALSE	FALSE	FALSE	TRUE	FALSE	FALSE	FALSE	2	FALSE	TRUE	Divorced/widowed	FALSE	FALSE	TRUE	FALSE	Yes	TRUE	FALSE	FALSE	Strongly agree	FALSE	TRUE	FALSE	FALSE	FALSE	FALSE	Agree	TRUE	FALSE
32	FALSE	TRUE	FALSE	Male	FALSE	TRUE	FALSE	chef	United States	High school or equivalent	FALSE	TRUE	FALSE	FALSE	FALSE	FALSE	FALSE	FALSE	FALSE	Less than $20,000	FALSE	TRUE	FALSE	FALSE	FALSE	FALSE	FALSE	1	FALSE	TRUE	Never married	FALSE	TRUE	FALSE	FALSE	Yes	TRUE	FALSE	FALSE	Agree	TRUE	FALSE	FALSE	FALSE	FALSE	FALSE	Not sure	FALSE	FALSE
33	FALSE	TRUE	FALSE	Female	TRUE	FALSE	FALSE	Seeking work	United States	Some college, no degree	FALSE	FALSE	TRUE	FALSE	FALSE	FALSE	FALSE	FALSE	FALSE	Less than $20,000	FALSE	TRUE	FALSE	FALSE	FALSE	FALSE	FALSE	1	FALSE	TRUE	Never married	FALSE	TRUE	FALSE	FALSE	Yes	TRUE	FALSE	FALSE	Agree	TRUE	FALSE	FALSE	FALSE	FALSE	FALSE	Disagree	FALSE	FALSE
54	FALSE	TRUE	FALSE	Male	FALSE	TRUE	FALSE	Food preparation and service	United States	High school or equivalent	FALSE	TRUE	FALSE	FALSE	FALSE	FALSE	FALSE	FALSE	FALSE	Less than $20,000	FALSE	TRUE	FALSE	FALSE	FALSE	FALSE	FALSE	1	FALSE	TRUE	Divorced/widowed	FALSE	FALSE	TRUE	FALSE	Yes	TRUE	FALSE	FALSE	Agree	TRUE	FALSE	FALSE	FALSE	FALSE	FALSE	Not sure	FALSE	FALSE
23	TRUE	FALSE	FALSE	Male	FALSE	TRUE	FALSE	Student	United States	Bachelor's degree	FALSE	FALSE	FALSE	TRUE	FALSE	FALSE	FALSE	FALSE	FALSE	Less than $20,000	FALSE	TRUE	FALSE	FALSE	FALSE	FALSE	FALSE	1	FALSE	TRUE	Never married	FALSE	TRUE	FALSE	FALSE	No	FALSE	TRUE	FALSE	Strongly agree	FALSE	TRUE	FALSE	FALSE	FALSE	FALSE	Agree	TRUE	FALSE
36	FALSE	TRUE	FALSE	Female	TRUE	FALSE	FALSE	Student	United States	Bachelor's degree	FALSE	FALSE	FALSE	TRUE	FALSE	FALSE	FALSE	FALSE	FALSE	Less than $20,000	FALSE	TRUE	FALSE	FALSE	FALSE	FALSE	FALSE	1	FALSE	TRUE	Never married	FALSE	TRUE	FALSE	FALSE	No	FALSE	TRUE	FALSE	Agree	TRUE	FALSE	FALSE	FALSE	FALSE	FALSE	Agree	TRUE	FALSE
47	FALSE	TRUE	FALSE	Female	TRUE	FALSE	FALSE	Office and administrative support	United States	Bachelor's degree	FALSE	FALSE	FALSE	TRUE	FALSE	FALSE	FALSE	FALSE	FALSE	$50,000 to $74,999	FALSE	FALSE	FALSE	TRUE	FALSE	FALSE	FALSE	2	FALSE	TRUE	Divorced/widowed	FALSE	FALSE	TRUE	FALSE	Yes	TRUE	FALSE	FALSE	Strongly agree	FALSE	TRUE	FALSE	FALSE	FALSE	FALSE	Agree	TRUE	FALSE
29	TRUE	FALSE	FALSE	Female	TRUE	FALSE	FALSE	Law	United States	Doctoral or professional degree	FALSE	FALSE	FALSE	FALSE	TRUE	FALSE	FALSE	FALSE	FALSE	$75,000 to $99,999	FALSE	FALSE	FALSE	FALSE	TRUE	FALSE	FALSE	3	TRUE	FALSE	Never married	FALSE	TRUE	FALSE	FALSE	Yes	TRUE	FALSE	FALSE	Strongly disagree	FALSE	FALSE	FALSE	TRUE	FALSE	FALSE	Disagree	FALSE	FALSE
32	FALSE	TRUE	FALSE	Female	TRUE	FALSE	FALSE	Healthcare	United States	Some college, no degree	FALSE	FALSE	TRUE	FALSE	FALSE	FALSE	FALSE	FALSE	FALSE	$20,000 to $34,999	TRUE	FALSE	FALSE	FALSE	FALSE	FALSE	FALSE	1	FALSE	TRUE	Divorced/widowed	FALSE	FALSE	TRUE	FALSE	Yes	TRUE	FALSE	FALSE	Strongly agree	FALSE	TRUE	FALSE	FALSE	FALSE	FALSE	Not sure	FALSE	FALSE
39	FALSE	TRUE	FALSE	Female	TRUE	FALSE	FALSE	Sales and related		High school or equivalent	FALSE	TRUE	FALSE	FALSE	FALSE	FALSE	FALSE	FALSE	FALSE	$20,000 to $34,999	TRUE	FALSE	FALSE	FALSE	FALSE	FALSE	FALSE	1	FALSE	TRUE	Divorced/widowed	FALSE	FALSE	TRUE	FALSE	Yes	TRUE	FALSE	FALSE	Agree	TRUE	FALSE	FALSE	FALSE	FALSE	FALSE	Not sure	FALSE	FALSE
29	TRUE	FALSE	FALSE	Male	FALSE	TRUE	FALSE	Transportation and material moving	United States	Some college, no degree	FALSE	FALSE	TRUE	FALSE	FALSE	FALSE	FALSE	FALSE	FALSE	$50,000 to $74,999	FALSE	FALSE	FALSE	TRUE	FALSE	FALSE	FALSE	2	FALSE	TRUE	Never married	FALSE	TRUE	FALSE	FALSE	No	FALSE	TRUE	FALSE	Agree	TRUE	FALSE	FALSE	FALSE	FALSE	FALSE	Disagree	FALSE	FALSE
26	TRUE	FALSE	FALSE	Female	TRUE	FALSE	FALSE	Arts, design, entertainment, sports, or media	United States	Some college, no degree	FALSE	FALSE	TRUE	FALSE	FALSE	FALSE	FALSE	FALSE	FALSE	$35,000 to $49,999	FALSE	FALSE	FALSE	FALSE	FALSE	FALSE	TRUE	2	FALSE	TRUE	Never married	FALSE	TRUE	FALSE	FALSE	No	FALSE	TRUE	FALSE	Not sure	FALSE	FALSE	TRUE	FALSE	FALSE	FALSE	Strongly agree	FALSE	FALSE
28	TRUE	FALSE	FALSE	Other	FALSE	FALSE	TRUE	Arts, design, entertainment, sports, or media	United States	Some college, no degree	FALSE	FALSE	TRUE	FALSE	FALSE	FALSE	FALSE	FALSE	FALSE	Less than $20,000	FALSE	TRUE	FALSE	FALSE	FALSE	FALSE	FALSE	1	FALSE	TRUE	Never married	FALSE	TRUE	FALSE	FALSE	No	FALSE	TRUE	FALSE	Strongly agree	FALSE	TRUE	FALSE	FALSE	FALSE	FALSE	Not sure	FALSE	FALSE
37	FALSE	TRUE	FALSE	Male	FALSE	TRUE	FALSE	Arts, design, entertainment, sports, or media	United States	Bachelor's degree	FALSE	FALSE	FALSE	TRUE	FALSE	FALSE	FALSE	FALSE	FALSE	$20,000 to $34,999	TRUE	FALSE	FALSE	FALSE	FALSE	FALSE	FALSE	1	FALSE	TRUE	Never married	FALSE	TRUE	FALSE	FALSE	No	FALSE	TRUE	FALSE	Strongly agree	FALSE	TRUE	FALSE	FALSE	FALSE	FALSE	Agree	TRUE	FALSE
28	TRUE	FALSE	FALSE	Female	TRUE	FALSE	FALSE	Homemaker	United States	High school or equivalent	FALSE	TRUE	FALSE	FALSE	FALSE	FALSE	FALSE	FALSE	FALSE	Less than $20,000	FALSE	TRUE	FALSE	FALSE	FALSE	FALSE	FALSE	1	FALSE	TRUE	Divorced/widowed	FALSE	FALSE	TRUE	FALSE	Yes	TRUE	FALSE	FALSE	Not sure	FALSE	FALSE	TRUE	FALSE	FALSE	FALSE	Strongly agree	FALSE	FALSE
38	FALSE	TRUE	FALSE	Female	TRUE	FALSE	FALSE	Personal care services	United States	Professional training	FALSE	FALSE	FALSE	FALSE	FALSE	FALSE	FALSE	TRUE	FALSE	$20,000 to $34,999	TRUE	FALSE	FALSE	FALSE	FALSE	FALSE	FALSE	1	FALSE	TRUE	Never married	FALSE	TRUE	FALSE	FALSE	Yes	TRUE	FALSE	FALSE	Agree	TRUE	FALSE	FALSE	FALSE	FALSE	FALSE	Not sure	FALSE	FALSE
46	FALSE	TRUE	FALSE	Female	TRUE	FALSE	FALSE	Homemaker	United States	Graduate degree (e.g. Master)	TRUE	FALSE	FALSE	FALSE	FALSE	FALSE	FALSE	FALSE	FALSE	$50,000 to $74,999	FALSE	FALSE	FALSE	TRUE	FALSE	FALSE	FALSE	2	FALSE	TRUE	Married	TRUE	FALSE	FALSE	FALSE	Yes	TRUE	FALSE	FALSE	Strongly agree	FALSE	TRUE	FALSE	FALSE	FALSE	FALSE	Not sure	FALSE	FALSE
36	FALSE	TRUE	FALSE	Female	TRUE	FALSE	FALSE	Student	United States	Some college, no degree	FALSE	FALSE	TRUE	FALSE	FALSE	FALSE	FALSE	FALSE	FALSE	$20,000 to $34,999	TRUE	FALSE	FALSE	FALSE	FALSE	FALSE	FALSE	1	FALSE	TRUE	Never married	FALSE	TRUE	FALSE	FALSE	Yes	TRUE	FALSE	FALSE	Agree	TRUE	FALSE	FALSE	FALSE	FALSE	FALSE	Not sure	FALSE	FALSE
49	FALSE	TRUE	FALSE	Male	FALSE	TRUE	FALSE	Building and grounds cleaning and maintenance	United States	Some college, no degree	FALSE	FALSE	TRUE	FALSE	FALSE	FALSE	FALSE	FALSE	FALSE	$35,000 to $49,999	FALSE	FALSE	FALSE	FALSE	FALSE	FALSE	TRUE	1	FALSE	TRUE	Never married	FALSE	TRUE	FALSE	FALSE	Yes	TRUE	FALSE	FALSE	Strongly agree	FALSE	TRUE	FALSE	FALSE	FALSE	FALSE	Agree	TRUE	FALSE
20	TRUE	FALSE	FALSE	Male	FALSE	TRUE	FALSE	Life, physical, or social science	United States	High school or equivalent	FALSE	TRUE	FALSE	FALSE	FALSE	FALSE	FALSE	FALSE	FALSE	Less than $20,000	FALSE	TRUE	FALSE	FALSE	FALSE	FALSE	FALSE	1	FALSE	TRUE	Never married	FALSE	TRUE	FALSE	FALSE	No	FALSE	TRUE	FALSE	Agree	TRUE	FALSE	FALSE	FALSE	FALSE	FALSE	Not sure	FALSE	FALSE
31	FALSE	TRUE	FALSE	Female	TRUE	FALSE	FALSE	Food preparation and service	United States	Some college, no degree	FALSE	FALSE	TRUE	FALSE	FALSE	FALSE	FALSE	FALSE	FALSE	$20,000 to $34,999	TRUE	FALSE	FALSE	FALSE	FALSE	FALSE	FALSE	1	FALSE	TRUE	Never married	FALSE	TRUE	FALSE	FALSE	No	FALSE	TRUE	FALSE	Agree	TRUE	FALSE	FALSE	FALSE	FALSE	FALSE	Agree	TRUE	FALSE
42	FALSE	TRUE	FALSE	Male	FALSE	TRUE	FALSE	Transportation and material moving	United States	Some college, no degree	FALSE	FALSE	TRUE	FALSE	FALSE	FALSE	FALSE	FALSE	FALSE	$35,000 to $49,999	FALSE	FALSE	FALSE	FALSE	FALSE	FALSE	TRUE	1	FALSE	TRUE	Never married	FALSE	TRUE	FALSE	FALSE	Yes	TRUE	FALSE	FALSE	Agree	TRUE	FALSE	FALSE	FALSE	FALSE	FALSE	Not sure	FALSE	FALSE
24	TRUE	FALSE	FALSE	Female	TRUE	FALSE	FALSE	Sales and related	United States	Bachelor's degree	FALSE	FALSE	FALSE	TRUE	FALSE	FALSE	FALSE	FALSE	FALSE	$20,000 to $34,999	TRUE	FALSE	FALSE	FALSE	FALSE	FALSE	FALSE	1	FALSE	TRUE	Never married	FALSE	TRUE	FALSE	FALSE	No	FALSE	TRUE	FALSE	Agree	TRUE	FALSE	FALSE	FALSE	FALSE	FALSE	Not sure	FALSE	FALSE
20	TRUE	FALSE	FALSE	Female	TRUE	FALSE	FALSE	Arts, design, entertainment, sports, or media		Less than high school	FALSE	FALSE	FALSE	FALSE	FALSE	FALSE	FALSE	FALSE	TRUE	$50,000 to $74,999	FALSE	FALSE	FALSE	TRUE	FALSE	FALSE	FALSE	3	TRUE	FALSE	Never married	FALSE	TRUE	FALSE	FALSE	No	FALSE	TRUE	FALSE	Agree	TRUE	FALSE	FALSE	FALSE	FALSE	FALSE	Not sure	FALSE	FALSE
55	FALSE	TRUE	FALSE	Male	FALSE	TRUE	FALSE	Construction and extraction	United States	Professional training	FALSE	FALSE	FALSE	FALSE	FALSE	FALSE	FALSE	TRUE	FALSE	$35,000 to $49,999	FALSE	FALSE	FALSE	FALSE	FALSE	FALSE	TRUE	1	FALSE	TRUE	Divorced/widowed	FALSE	FALSE	TRUE	FALSE	Yes	TRUE	FALSE	FALSE	Disagree	FALSE	FALSE	FALSE	FALSE	TRUE	FALSE	Not sure	FALSE	FALSE
41	FALSE	TRUE	FALSE	Male	FALSE	TRUE	FALSE	Sales and related	United States	Some college, no degree	FALSE	FALSE	TRUE	FALSE	FALSE	FALSE	FALSE	FALSE	FALSE	$35,000 to $49,999	FALSE	FALSE	FALSE	FALSE	FALSE	FALSE	TRUE	1	FALSE	TRUE	Divorced/widowed	FALSE	FALSE	TRUE	FALSE	Yes	TRUE	FALSE	FALSE	Strongly agree	FALSE	TRUE	FALSE	FALSE	FALSE	FALSE	Agree	TRUE	FALSE
30	FALSE	TRUE	FALSE	Female	TRUE	FALSE	FALSE	Homemaker		Some college, no degree	FALSE	FALSE	TRUE	FALSE	FALSE	FALSE	FALSE	FALSE	FALSE	$20,000 to $34,999	TRUE	FALSE	FALSE	FALSE	FALSE	FALSE	FALSE	1	FALSE	TRUE	Never married	FALSE	TRUE	FALSE	FALSE	Yes	TRUE	FALSE	FALSE	Strongly agree	FALSE	TRUE	FALSE	FALSE	FALSE	FALSE	Disagree	FALSE	FALSE
18	TRUE	FALSE	FALSE	Male	FALSE	TRUE	FALSE		United States	Associate degree	FALSE	FALSE	FALSE	FALSE	FALSE	FALSE	TRUE	FALSE	FALSE	$20,000 to $34,999	TRUE	FALSE	FALSE	FALSE	FALSE	FALSE	FALSE	2	FALSE	TRUE	Never married	FALSE	TRUE	FALSE	FALSE	No	FALSE	TRUE	FALSE	Strongly agree	FALSE	TRUE	FALSE	FALSE	FALSE	FALSE	Not sure	FALSE	FALSE
57	FALSE	TRUE	FALSE	Male	FALSE	TRUE	FALSE	Management	United States	Bachelor's degree	FALSE	FALSE	FALSE	TRUE	FALSE	FALSE	FALSE	FALSE	FALSE	$35,000 to $49,999	FALSE	FALSE	FALSE	FALSE	FALSE	FALSE	TRUE	1	FALSE	TRUE	Never married	FALSE	TRUE	FALSE	FALSE	No	FALSE	TRUE	FALSE	Strongly agree	FALSE	TRUE	FALSE	FALSE	FALSE	FALSE	Not sure	FALSE	FALSE
43	FALSE	TRUE	FALSE	Female	TRUE	FALSE	FALSE	Sales and related	United States	Some college, no degree	FALSE	FALSE	TRUE	FALSE	FALSE	FALSE	FALSE	FALSE	FALSE	$20,000 to $34,999	TRUE	FALSE	FALSE	FALSE	FALSE	FALSE	FALSE	1	FALSE	TRUE	Divorced/widowed	FALSE	FALSE	TRUE	FALSE	No	FALSE	TRUE	FALSE	Not sure	FALSE	FALSE	TRUE	FALSE	FALSE	FALSE	Not sure	FALSE	FALSE
51	FALSE	TRUE	FALSE	Male	FALSE	TRUE	FALSE			Associate degree	FALSE	FALSE	FALSE	FALSE	FALSE	FALSE	TRUE	FALSE	FALSE	$50,000 to $74,999	FALSE	FALSE	FALSE	TRUE	FALSE	FALSE	FALSE	1	FALSE	TRUE	Married	TRUE	FALSE	FALSE	FALSE	Yes	TRUE	FALSE	FALSE	Strongly agree	FALSE	TRUE	FALSE	FALSE	FALSE	FALSE	Strongly disagree	FALSE	TRUE
21	TRUE	FALSE	FALSE	Male	FALSE	TRUE	FALSE	Student	United States	Some college, no degree	FALSE	FALSE	TRUE	FALSE	FALSE	FALSE	FALSE	FALSE	FALSE	Less than $20,000	FALSE	TRUE	FALSE	FALSE	FALSE	FALSE	FALSE	1	FALSE	TRUE	Never married	FALSE	TRUE	FALSE	FALSE	No	FALSE	TRUE	FALSE	Agree	TRUE	FALSE	FALSE	FALSE	FALSE	FALSE	Strongly agree	FALSE	FALSE
38	FALSE	TRUE	FALSE	Female	TRUE	FALSE	FALSE	Healthcare	United States	Bachelor's degree	FALSE	FALSE	FALSE	TRUE	FALSE	FALSE	FALSE	FALSE	FALSE	$35,000 to $49,999	FALSE	FALSE	FALSE	FALSE	FALSE	FALSE	TRUE	1	FALSE	TRUE	Never married	FALSE	TRUE	FALSE	FALSE	Yes	TRUE	FALSE	FALSE	Strongly agree	FALSE	TRUE	FALSE	FALSE	FALSE	FALSE	Strongly agree	FALSE	FALSE
33	FALSE	TRUE	FALSE	Female	TRUE	FALSE	FALSE	Freelancer digital sector	United States	Bachelor's degree	FALSE	FALSE	FALSE	TRUE	FALSE	FALSE	FALSE	FALSE	FALSE	Less than $20,000	FALSE	TRUE	FALSE	FALSE	FALSE	FALSE	FALSE	1	FALSE	TRUE	Never married	FALSE	TRUE	FALSE	FALSE	No	FALSE	TRUE	FALSE	Strongly agree	FALSE	TRUE	FALSE	FALSE	FALSE	FALSE	Disagree	FALSE	FALSE
26	TRUE	FALSE	FALSE	Male	FALSE	TRUE	FALSE	Healthcare	United States	Bachelor's degree	FALSE	FALSE	FALSE	TRUE	FALSE	FALSE	FALSE	FALSE	FALSE	$20,000 to $34,999	TRUE	FALSE	FALSE	FALSE	FALSE	FALSE	FALSE	1	FALSE	TRUE	Never married	FALSE	TRUE	FALSE	FALSE	No	FALSE	TRUE	FALSE	Strongly agree	FALSE	TRUE	FALSE	FALSE	FALSE	FALSE	Disagree	FALSE	FALSE
32	FALSE	TRUE	FALSE	Male	FALSE	TRUE	FALSE	Military	United States	Some college, no degree	FALSE	FALSE	TRUE	FALSE	FALSE	FALSE	FALSE	FALSE	FALSE	$35,000 to $49,999	FALSE	FALSE	FALSE	FALSE	FALSE	FALSE	TRUE	2	FALSE	TRUE	Never married	FALSE	TRUE	FALSE	FALSE	No	FALSE	TRUE	FALSE	Strongly agree	FALSE	TRUE	FALSE	FALSE	FALSE	FALSE	Disagree	FALSE	FALSE
40	FALSE	TRUE	FALSE	Female	TRUE	FALSE	FALSE	Homemaker	United States	Some college, no degree	FALSE	FALSE	TRUE	FALSE	FALSE	FALSE	FALSE	FALSE	FALSE	Less than $20,000	FALSE	TRUE	FALSE	FALSE	FALSE	FALSE	FALSE	1	FALSE	TRUE	Married	TRUE	FALSE	FALSE	FALSE	Yes	TRUE	FALSE	FALSE	Strongly agree	FALSE	TRUE	FALSE	FALSE	FALSE	FALSE	Strongly disagree	FALSE	TRUE
25	TRUE	FALSE	FALSE	Male	FALSE	TRUE	FALSE	Life, physical, or social science	United States	Associate degree	FALSE	FALSE	FALSE	FALSE	FALSE	FALSE	TRUE	FALSE	FALSE	$20,000 to $34,999	TRUE	FALSE	FALSE	FALSE	FALSE	FALSE	FALSE	1	FALSE	TRUE	Never married	FALSE	TRUE	FALSE	FALSE	Yes	TRUE	FALSE	FALSE	Strongly agree	FALSE	TRUE	FALSE	FALSE	FALSE	FALSE	Strongly disagree	FALSE	TRUE
55	FALSE	TRUE	FALSE	Female	TRUE	FALSE	FALSE	Disabled	United States	Associate degree	FALSE	FALSE	FALSE	FALSE	FALSE	FALSE	TRUE	FALSE	FALSE	Less than $20,000	FALSE	TRUE	FALSE	FALSE	FALSE	FALSE	FALSE	1	FALSE	TRUE	Divorced/widowed	FALSE	FALSE	TRUE	FALSE	Yes	TRUE	FALSE	FALSE	Agree	TRUE	FALSE	FALSE	FALSE	FALSE	FALSE	Disagree	FALSE	FALSE
18	TRUE	FALSE	FALSE	Female	TRUE	FALSE	FALSE	Student	United States	High school or equivalent	FALSE	TRUE	FALSE	FALSE	FALSE	FALSE	FALSE	FALSE	FALSE		FALSE	FALSE	FALSE	FALSE	FALSE	TRUE	FALSE		FALSE	TRUE	Never married	FALSE	TRUE	FALSE	FALSE	No	FALSE	TRUE	FALSE	Strongly agree	FALSE	TRUE	FALSE	FALSE	FALSE	FALSE	Disagree	FALSE	FALSE
38	FALSE	TRUE	FALSE	Female	TRUE	FALSE	FALSE	Food preparation and service	United States	Professional training	FALSE	FALSE	FALSE	FALSE	FALSE	FALSE	FALSE	TRUE	FALSE	$20,000 to $34,999	TRUE	FALSE	FALSE	FALSE	FALSE	FALSE	FALSE	1	FALSE	TRUE	Divorced/widowed	FALSE	FALSE	TRUE	FALSE	Yes	TRUE	FALSE	FALSE	Strongly agree	FALSE	TRUE	FALSE	FALSE	FALSE	FALSE	Agree	TRUE	FALSE
28	TRUE	FALSE	FALSE	Female	TRUE	FALSE	FALSE	Computers or math	United States	Associate degree	FALSE	FALSE	FALSE	FALSE	FALSE	FALSE	TRUE	FALSE	FALSE	Less than $20,000	FALSE	TRUE	FALSE	FALSE	FALSE	FALSE	FALSE	1	FALSE	TRUE	Married	TRUE	FALSE	FALSE	FALSE	Yes	TRUE	FALSE	FALSE	Strongly agree	FALSE	TRUE	FALSE	FALSE	FALSE	FALSE	Disagree	FALSE	FALSE
30	FALSE	TRUE	FALSE	Female	TRUE	FALSE	FALSE	Life, physical, or social science	United States	Some college, no degree	FALSE	FALSE	TRUE	FALSE	FALSE	FALSE	FALSE	FALSE	FALSE	$35,000 to $49,999	FALSE	FALSE	FALSE	FALSE	FALSE	FALSE	TRUE	2	FALSE	TRUE	Never married	FALSE	TRUE	FALSE	FALSE	No	FALSE	TRUE	FALSE	Agree	TRUE	FALSE	FALSE	FALSE	FALSE	FALSE	Agree	TRUE	FALSE
37	FALSE	TRUE	FALSE	Female	TRUE	FALSE	FALSE	Business/finance	United States	Bachelor's degree	FALSE	FALSE	FALSE	TRUE	FALSE	FALSE	FALSE	FALSE	FALSE	$50,000 to $74,999	FALSE	FALSE	FALSE	TRUE	FALSE	FALSE	FALSE	2	FALSE	TRUE	Divorced/widowed	FALSE	FALSE	TRUE	FALSE	Yes	TRUE	FALSE	FALSE	Agree	TRUE	FALSE	FALSE	FALSE	FALSE	FALSE	Not sure	FALSE	FALSE
29	TRUE	FALSE	FALSE	Female	TRUE	FALSE	FALSE	Student	United States	Associate degree	FALSE	FALSE	FALSE	FALSE	FALSE	FALSE	TRUE	FALSE	FALSE	Less than $20,000	FALSE	TRUE	FALSE	FALSE	FALSE	FALSE	FALSE	1	FALSE	TRUE	Never married	FALSE	TRUE	FALSE	FALSE	Yes	TRUE	FALSE	FALSE	Agree	TRUE	FALSE	FALSE	FALSE	FALSE	FALSE	Disagree	FALSE	FALSE
57	FALSE	TRUE	FALSE	Female	TRUE	FALSE	FALSE	Facilitator	United States	Graduate degree (e.g. Master)	TRUE	FALSE	FALSE	FALSE	FALSE	FALSE	FALSE	FALSE	FALSE	Over $100,000	FALSE	FALSE	TRUE	FALSE	FALSE	FALSE	FALSE	2	FALSE	TRUE	Never married	FALSE	TRUE	FALSE	FALSE	Yes	TRUE	FALSE	FALSE	Strongly agree	FALSE	TRUE	FALSE	FALSE	FALSE	FALSE	Disagree	FALSE	FALSE
27	TRUE	FALSE	FALSE	Male	FALSE	TRUE	FALSE	Student	United States	Some college, no degree	FALSE	FALSE	TRUE	FALSE	FALSE	FALSE	FALSE	FALSE	FALSE	$20,000 to $34,999	TRUE	FALSE	FALSE	FALSE	FALSE	FALSE	FALSE	1	FALSE	TRUE	Never married	FALSE	TRUE	FALSE	FALSE	Yes	TRUE	FALSE	FALSE	Strongly agree	FALSE	TRUE	FALSE	FALSE	FALSE	FALSE	Strongly disagree	FALSE	TRUE
26	TRUE	FALSE	FALSE	Male	FALSE	TRUE	FALSE	Office and administrative support	United States	High school or equivalent	FALSE	TRUE	FALSE	FALSE	FALSE	FALSE	FALSE	FALSE	FALSE	$20,000 to $34,999	TRUE	FALSE	FALSE	FALSE	FALSE	FALSE	FALSE	1	FALSE	TRUE	Never married	FALSE	TRUE	FALSE	FALSE	No	FALSE	TRUE	FALSE	Strongly agree	FALSE	TRUE	FALSE	FALSE	FALSE	FALSE	Not sure	FALSE	FALSE
31	FALSE	TRUE	FALSE	Male	FALSE	TRUE	FALSE	Sales and related	United States	Some college, no degree	FALSE	FALSE	TRUE	FALSE	FALSE	FALSE	FALSE	FALSE	FALSE	$20,000 to $34,999	TRUE	FALSE	FALSE	FALSE	FALSE	FALSE	FALSE	1	FALSE	TRUE	Married	TRUE	FALSE	FALSE	FALSE	Yes	TRUE	FALSE	FALSE	Agree	TRUE	FALSE	FALSE	FALSE	FALSE	FALSE	Disagree	FALSE	FALSE
66	FALSE	FALSE	TRUE	Female	TRUE	FALSE	FALSE	Education	United States	Graduate degree (e.g. Master)	TRUE	FALSE	FALSE	FALSE	FALSE	FALSE	FALSE	FALSE	FALSE	Over $100,000	FALSE	FALSE	TRUE	FALSE	FALSE	FALSE	FALSE	2	FALSE	TRUE	Married	TRUE	FALSE	FALSE	FALSE	Yes	TRUE	FALSE	FALSE	Agree	TRUE	FALSE	FALSE	FALSE	FALSE	FALSE	Strongly agree	FALSE	FALSE
45	FALSE	TRUE	FALSE	Male	FALSE	TRUE	FALSE	Construction and extraction	United States	High school or equivalent	FALSE	TRUE	FALSE	FALSE	FALSE	FALSE	FALSE	FALSE	FALSE	Less than $20,000	FALSE	TRUE	FALSE	FALSE	FALSE	FALSE	FALSE	1	FALSE	TRUE	Never married	FALSE	TRUE	FALSE	FALSE	No	FALSE	TRUE	FALSE	Not sure	FALSE	FALSE	TRUE	FALSE	FALSE	FALSE	Agree	TRUE	FALSE
28	TRUE	FALSE	FALSE	Female	TRUE	FALSE	FALSE	Homemaker	United States	Associate degree	FALSE	FALSE	FALSE	FALSE	FALSE	FALSE	TRUE	FALSE	FALSE	Less than $20,000	FALSE	TRUE	FALSE	FALSE	FALSE	FALSE	FALSE	1	FALSE	TRUE	Married	TRUE	FALSE	FALSE	FALSE	Yes	TRUE	FALSE	FALSE	Agree	TRUE	FALSE	FALSE	FALSE	FALSE	FALSE	Agree	TRUE	FALSE
39	FALSE	TRUE	FALSE	Female	TRUE	FALSE	FALSE	Management	United States	Some college, no degree	FALSE	FALSE	TRUE	FALSE	FALSE	FALSE	FALSE	FALSE	FALSE	$35,000 to $49,999	FALSE	FALSE	FALSE	FALSE	FALSE	FALSE	TRUE	1	FALSE	TRUE	Divorced/widowed	FALSE	FALSE	TRUE	FALSE	Yes	TRUE	FALSE	FALSE	Agree	TRUE	FALSE	FALSE	FALSE	FALSE	FALSE	Not sure	FALSE	FALSE
31	FALSE	TRUE	FALSE	Male	FALSE	TRUE	FALSE	Installation, maintenance, and repair	United States	Some college, no degree	FALSE	FALSE	TRUE	FALSE	FALSE	FALSE	FALSE	FALSE	FALSE	$35,000 to $49,999	FALSE	FALSE	FALSE	FALSE	FALSE	FALSE	TRUE	2	FALSE	TRUE	Married	TRUE	FALSE	FALSE	FALSE	Yes	TRUE	FALSE	FALSE	Strongly agree	FALSE	TRUE	FALSE	FALSE	FALSE	FALSE	Agree	TRUE	FALSE
30	FALSE	TRUE	FALSE	Male	FALSE	TRUE	FALSE	Education	United States	Bachelor's degree	FALSE	FALSE	FALSE	TRUE	FALSE	FALSE	FALSE	FALSE	FALSE	$20,000 to $34,999	TRUE	FALSE	FALSE	FALSE	FALSE	FALSE	FALSE	1	FALSE	TRUE	Never married	FALSE	TRUE	FALSE	FALSE	No	FALSE	TRUE	FALSE	Agree	TRUE	FALSE	FALSE	FALSE	FALSE	FALSE	Not sure	FALSE	FALSE
27	TRUE	FALSE	FALSE	Female	TRUE	FALSE	FALSE	Arts, design, entertainment, sports, or media	United States	Some college, no degree	FALSE	FALSE	TRUE	FALSE	FALSE	FALSE	FALSE	FALSE	FALSE	Less than $20,000	FALSE	TRUE	FALSE	FALSE	FALSE	FALSE	FALSE	1	FALSE	TRUE	Divorced/widowed	FALSE	FALSE	TRUE	FALSE	Yes	TRUE	FALSE	FALSE	Strongly agree	FALSE	TRUE	FALSE	FALSE	FALSE	FALSE	Disagree	FALSE	FALSE
28	TRUE	FALSE	FALSE	Female	TRUE	FALSE	FALSE	Homemaker	United States	Some college, no degree	FALSE	FALSE	TRUE	FALSE	FALSE	FALSE	FALSE	FALSE	FALSE	Less than $20,000	FALSE	TRUE	FALSE	FALSE	FALSE	FALSE	FALSE	1	FALSE	TRUE	Divorced/widowed	FALSE	FALSE	TRUE	FALSE	Yes	TRUE	FALSE	FALSE	Agree	TRUE	FALSE	FALSE	FALSE	FALSE	FALSE	Strongly agree	FALSE	FALSE
27	TRUE	FALSE	FALSE	Female	TRUE	FALSE	FALSE	Independent contractor	United States	Associate degree	FALSE	FALSE	FALSE	FALSE	FALSE	FALSE	TRUE	FALSE	FALSE	Less than $20,000	FALSE	TRUE	FALSE	FALSE	FALSE	FALSE	FALSE	1	FALSE	TRUE	Never married	FALSE	TRUE	FALSE	FALSE	No	FALSE	TRUE	FALSE	Strongly agree	FALSE	TRUE	FALSE	FALSE	FALSE	FALSE	Disagree	FALSE	FALSE
45	FALSE	TRUE	FALSE	Male	FALSE	TRUE	FALSE	Healthcare	United States	Bachelor's degree	FALSE	FALSE	FALSE	TRUE	FALSE	FALSE	FALSE	FALSE	FALSE	$20,000 to $34,999	TRUE	FALSE	FALSE	FALSE	FALSE	FALSE	FALSE	1	FALSE	TRUE	Married	TRUE	FALSE	FALSE	FALSE	Yes	TRUE	FALSE	FALSE	Agree	TRUE	FALSE	FALSE	FALSE	FALSE	FALSE	Disagree	FALSE	FALSE
33	FALSE	TRUE	FALSE	Male	FALSE	TRUE	FALSE	Production and manufacturing	United States	Other	FALSE	FALSE	FALSE	FALSE	FALSE	TRUE	FALSE	FALSE	FALSE	$35,000 to $49,999	FALSE	FALSE	FALSE	FALSE	FALSE	FALSE	TRUE	2	FALSE	TRUE	Never married	FALSE	TRUE	FALSE	FALSE	No	FALSE	TRUE	FALSE	Strongly agree	FALSE	TRUE	FALSE	FALSE	FALSE	FALSE	Disagree	FALSE	FALSE
20	TRUE	FALSE	FALSE	Female	TRUE	FALSE	FALSE	Student	United States	Bachelor's degree	FALSE	FALSE	FALSE	TRUE	FALSE	FALSE	FALSE	FALSE	FALSE	Less than $20,000	FALSE	TRUE	FALSE	FALSE	FALSE	FALSE	FALSE	1	FALSE	TRUE	Never married	FALSE	TRUE	FALSE	FALSE	No	FALSE	TRUE	FALSE	Strongly agree	FALSE	TRUE	FALSE	FALSE	FALSE	FALSE	Strongly agree	FALSE	FALSE
29	TRUE	FALSE	FALSE	Male	FALSE	TRUE	FALSE	Military	United States	Bachelor's degree	FALSE	FALSE	FALSE	TRUE	FALSE	FALSE	FALSE	FALSE	FALSE	$20,000 to $34,999	TRUE	FALSE	FALSE	FALSE	FALSE	FALSE	FALSE	1	FALSE	TRUE	Never married	FALSE	TRUE	FALSE	FALSE	No	FALSE	TRUE	FALSE	Strongly agree	FALSE	TRUE	FALSE	FALSE	FALSE	FALSE	Strongly disagree	FALSE	TRUE
33	FALSE	TRUE	FALSE	Male	FALSE	TRUE	FALSE	Arts, design, entertainment, sports, or media	United States	Some college, no degree	FALSE	FALSE	TRUE	FALSE	FALSE	FALSE	FALSE	FALSE	FALSE	$50,000 to $74,999	FALSE	FALSE	FALSE	TRUE	FALSE	FALSE	FALSE	2	FALSE	TRUE	Married	TRUE	FALSE	FALSE	FALSE	No	FALSE	TRUE	FALSE	Strongly agree	FALSE	TRUE	FALSE	FALSE	FALSE	FALSE	Agree	TRUE	FALSE
31	FALSE	TRUE	FALSE	Female	TRUE	FALSE	FALSE	Management	United States	Associate degree	FALSE	FALSE	FALSE	FALSE	FALSE	FALSE	TRUE	FALSE	FALSE	$20,000 to $34,999	TRUE	FALSE	FALSE	FALSE	FALSE	FALSE	FALSE	1	FALSE	TRUE	Never married	FALSE	TRUE	FALSE	FALSE	Yes	TRUE	FALSE	FALSE	Strongly agree	FALSE	TRUE	FALSE	FALSE	FALSE	FALSE	Strongly disagree	FALSE	TRUE
32	FALSE	TRUE	FALSE	Male	FALSE	TRUE	FALSE	Management	United States	Bachelor's degree	FALSE	FALSE	FALSE	TRUE	FALSE	FALSE	FALSE	FALSE	FALSE	$50,000 to $74,999	FALSE	FALSE	FALSE	TRUE	FALSE	FALSE	FALSE	2	FALSE	TRUE	Divorced/widowed	FALSE	FALSE	TRUE	FALSE	Yes	TRUE	FALSE	FALSE	Agree	TRUE	FALSE	FALSE	FALSE	FALSE	FALSE	Disagree	FALSE	FALSE
59	FALSE	TRUE	FALSE	Female	TRUE	FALSE	FALSE	Office and administrative support	United States	High school or equivalent	FALSE	TRUE	FALSE	FALSE	FALSE	FALSE	FALSE	FALSE	FALSE	$20,000 to $34,999	TRUE	FALSE	FALSE	FALSE	FALSE	FALSE	FALSE	1	FALSE	TRUE	Divorced/widowed	FALSE	FALSE	TRUE	FALSE	Yes	TRUE	FALSE	FALSE	Strongly agree	FALSE	TRUE	FALSE	FALSE	FALSE	FALSE	Not sure	FALSE	FALSE
40	FALSE	TRUE	FALSE	Female	TRUE	FALSE	FALSE	Student	United States	Graduate degree (e.g. Master)	TRUE	FALSE	FALSE	FALSE	FALSE	FALSE	FALSE	FALSE	FALSE	$75,000 to $99,999	FALSE	FALSE	FALSE	FALSE	TRUE	FALSE	FALSE	2	FALSE	TRUE	Married	TRUE	FALSE	FALSE	FALSE	No	FALSE	TRUE	FALSE	Agree	TRUE	FALSE	FALSE	FALSE	FALSE	FALSE	Disagree	FALSE	FALSE
36	FALSE	TRUE	FALSE	Female	TRUE	FALSE	FALSE	Homemaker		Some college, no degree	FALSE	FALSE	TRUE	FALSE	FALSE	FALSE	FALSE	FALSE	FALSE	Over $100,000	FALSE	FALSE	TRUE	FALSE	FALSE	FALSE	FALSE	3	TRUE	FALSE	Divorced/widowed	FALSE	FALSE	TRUE	FALSE	Yes	TRUE	FALSE	FALSE	Strongly agree	FALSE	TRUE	FALSE	FALSE	FALSE	FALSE	Disagree	FALSE	FALSE
38	FALSE	TRUE	FALSE	Female	TRUE	FALSE	FALSE	Education	United States	Graduate degree (e.g. Master)	TRUE	FALSE	FALSE	FALSE	FALSE	FALSE	FALSE	FALSE	FALSE	Over $100,000	FALSE	FALSE	TRUE	FALSE	FALSE	FALSE	FALSE	3	TRUE	FALSE	Married	TRUE	FALSE	FALSE	FALSE	Yes	TRUE	FALSE	FALSE	Strongly agree	FALSE	TRUE	FALSE	FALSE	FALSE	FALSE	Disagree	FALSE	FALSE
19	TRUE	FALSE	FALSE	Male	FALSE	TRUE	FALSE	Architecture or engineering	United States	Some college, no degree	FALSE	FALSE	TRUE	FALSE	FALSE	FALSE	FALSE	FALSE	FALSE	$35,000 to $49,999	FALSE	FALSE	FALSE	FALSE	FALSE	FALSE	TRUE	2	FALSE	TRUE	Never married	FALSE	TRUE	FALSE	FALSE	No	FALSE	TRUE	FALSE	Strongly agree	FALSE	TRUE	FALSE	FALSE	FALSE	FALSE	Not sure	FALSE	FALSE
42	FALSE	TRUE	FALSE	Female	TRUE	FALSE	FALSE		United States	Some college, no degree	FALSE	FALSE	TRUE	FALSE	FALSE	FALSE	FALSE	FALSE	FALSE	Less than $20,000	FALSE	TRUE	FALSE	FALSE	FALSE	FALSE	FALSE	1	FALSE	TRUE	Divorced/widowed	FALSE	FALSE	TRUE	FALSE	Yes	TRUE	FALSE	FALSE	Agree	TRUE	FALSE	FALSE	FALSE	FALSE	FALSE	Strongly agree	FALSE	FALSE
23	TRUE	FALSE	FALSE	Female	TRUE	FALSE	FALSE	Healthcare	United States	High school or equivalent	FALSE	TRUE	FALSE	FALSE	FALSE	FALSE	FALSE	FALSE	FALSE	$20,000 to $34,999	TRUE	FALSE	FALSE	FALSE	FALSE	FALSE	FALSE	1	FALSE	TRUE	Never married	FALSE	TRUE	FALSE	FALSE	Yes	TRUE	FALSE	FALSE	Agree	TRUE	FALSE	FALSE	FALSE	FALSE	FALSE	Disagree	FALSE	FALSE
63	FALSE	TRUE	FALSE	Male	FALSE	TRUE	FALSE	Tour Guide	United States	Bachelor's degree	FALSE	FALSE	FALSE	TRUE	FALSE	FALSE	FALSE	FALSE	FALSE	Over $100,000	FALSE	FALSE	TRUE	FALSE	FALSE	FALSE	FALSE	2	FALSE	TRUE	Married	TRUE	FALSE	FALSE	FALSE				TRUE	Strongly agree	FALSE	TRUE	FALSE	FALSE	FALSE	FALSE	Not sure	FALSE	FALSE
31	FALSE	TRUE	FALSE	Male	FALSE	TRUE	FALSE	Business/finance	United States	Bachelor's degree	FALSE	FALSE	FALSE	TRUE	FALSE	FALSE	FALSE	FALSE	FALSE	$20,000 to $34,999	TRUE	FALSE	FALSE	FALSE	FALSE	FALSE	FALSE	1	FALSE	TRUE	Never married	FALSE	TRUE	FALSE	FALSE	No	FALSE	TRUE	FALSE	Strongly agree	FALSE	TRUE	FALSE	FALSE	FALSE	FALSE	Strongly disagree	FALSE	TRUE
23	TRUE	FALSE	FALSE	Female	TRUE	FALSE	FALSE	Business/finance	United States	High school or equivalent	FALSE	TRUE	FALSE	FALSE	FALSE	FALSE	FALSE	FALSE	FALSE	$50,000 to $74,999	FALSE	FALSE	FALSE	TRUE	FALSE	FALSE	FALSE	3	TRUE	FALSE	Married	TRUE	FALSE	FALSE	FALSE	No	FALSE	TRUE	FALSE	Agree	TRUE	FALSE	FALSE	FALSE	FALSE	FALSE	Agree	TRUE	FALSE
31	FALSE	TRUE	FALSE	Male	FALSE	TRUE	FALSE	Computers or math	United States	Associate degree	FALSE	FALSE	FALSE	FALSE	FALSE	FALSE	TRUE	FALSE	FALSE	$20,000 to $34,999	TRUE	FALSE	FALSE	FALSE	FALSE	FALSE	FALSE	1	FALSE	TRUE	Never married	FALSE	TRUE	FALSE	FALSE	Yes	TRUE	FALSE	FALSE	Strongly agree	FALSE	TRUE	FALSE	FALSE	FALSE	FALSE	Agree	TRUE	FALSE
31	FALSE	TRUE	FALSE	Female	TRUE	FALSE	FALSE	Management	United States	Some college, no degree	FALSE	FALSE	TRUE	FALSE	FALSE	FALSE	FALSE	FALSE	FALSE	$50,000 to $74,999	FALSE	FALSE	FALSE	TRUE	FALSE	FALSE	FALSE	2	FALSE	TRUE	Never married	FALSE	TRUE	FALSE	FALSE	Yes	TRUE	FALSE	FALSE	Strongly agree	FALSE	TRUE	FALSE	FALSE	FALSE	FALSE	Agree	TRUE	FALSE
34	FALSE	TRUE	FALSE	Female	TRUE	FALSE	FALSE		United States	Less than high school	FALSE	FALSE	FALSE	FALSE	FALSE	FALSE	FALSE	FALSE	TRUE	Less than $20,000	FALSE	TRUE	FALSE	FALSE	FALSE	FALSE	FALSE	1	FALSE	TRUE	Never married	FALSE	TRUE	FALSE	FALSE	Yes	TRUE	FALSE	FALSE	Agree	TRUE	FALSE	FALSE	FALSE	FALSE	FALSE	Not sure	FALSE	FALSE
29	TRUE	FALSE	FALSE	Female	TRUE	FALSE	FALSE		United States	Bachelor's degree	FALSE	FALSE	FALSE	TRUE	FALSE	FALSE	FALSE	FALSE	FALSE	Less than $20,000	FALSE	TRUE	FALSE	FALSE	FALSE	FALSE	FALSE	1	FALSE	TRUE	Never married	FALSE	TRUE	FALSE	FALSE	No	FALSE	TRUE	FALSE	Not sure	FALSE	FALSE	TRUE	FALSE	FALSE	FALSE	Agree	TRUE	FALSE
22	TRUE	FALSE	FALSE	Female	TRUE	FALSE	FALSE	Arts, design, entertainment, sports, or media	United States	Some college, no degree	FALSE	FALSE	TRUE	FALSE	FALSE	FALSE	FALSE	FALSE	FALSE	Less than $20,000	FALSE	TRUE	FALSE	FALSE	FALSE	FALSE	FALSE	1	FALSE	TRUE	Never married	FALSE	TRUE	FALSE	FALSE	No	FALSE	TRUE	FALSE	Agree	TRUE	FALSE	FALSE	FALSE	FALSE	FALSE	Not sure	FALSE	FALSE
41	FALSE	TRUE	FALSE	Female	TRUE	FALSE	FALSE	Healthcare	United States	Some college, no degree	FALSE	FALSE	TRUE	FALSE	FALSE	FALSE	FALSE	FALSE	FALSE	$50,000 to $74,999	FALSE	FALSE	FALSE	TRUE	FALSE	FALSE	FALSE	2	FALSE	TRUE	Never married	FALSE	TRUE	FALSE	FALSE	Yes	TRUE	FALSE	FALSE	Strongly agree	FALSE	TRUE	FALSE	FALSE	FALSE	FALSE	Disagree	FALSE	FALSE
39	FALSE	TRUE	FALSE	Male	FALSE	TRUE	FALSE	Seeking work	United States	High school or equivalent	FALSE	TRUE	FALSE	FALSE	FALSE	FALSE	FALSE	FALSE	FALSE	$20,000 to $34,999	TRUE	FALSE	FALSE	FALSE	FALSE	FALSE	FALSE	1	FALSE	TRUE	Never married	FALSE	TRUE	FALSE	FALSE	Yes	TRUE	FALSE	FALSE	Agree	TRUE	FALSE	FALSE	FALSE	FALSE	FALSE	Agree	TRUE	FALSE
29	TRUE	FALSE	FALSE	Female	TRUE	FALSE	FALSE	Computers or math	United States	Bachelor's degree	FALSE	FALSE	FALSE	TRUE	FALSE	FALSE	FALSE	FALSE	FALSE	$75,000 to $99,999	FALSE	FALSE	FALSE	FALSE	TRUE	FALSE	FALSE	3	TRUE	FALSE	Never married	FALSE	TRUE	FALSE	FALSE	Yes	TRUE	FALSE	FALSE	Strongly agree	FALSE	TRUE	FALSE	FALSE	FALSE	FALSE	Strongly disagree	FALSE	TRUE
28	TRUE	FALSE	FALSE	Male	FALSE	TRUE	FALSE	Office and administrative support	United States	Some college, no degree	FALSE	FALSE	TRUE	FALSE	FALSE	FALSE	FALSE	FALSE	FALSE	Less than $20,000	FALSE	TRUE	FALSE	FALSE	FALSE	FALSE	FALSE	1	FALSE	TRUE	Married	TRUE	FALSE	FALSE	FALSE	Yes	TRUE	FALSE	FALSE	Agree	TRUE	FALSE	FALSE	FALSE	FALSE	FALSE	Agree	TRUE	FALSE
49	FALSE	TRUE	FALSE	Female	TRUE	FALSE	FALSE	Homemaker	United States	Some college, no degree	FALSE	FALSE	TRUE	FALSE	FALSE	FALSE	FALSE	FALSE	FALSE	$20,000 to $34,999	TRUE	FALSE	FALSE	FALSE	FALSE	FALSE	FALSE	1	FALSE	TRUE	Never married	FALSE	TRUE	FALSE	FALSE	Yes	TRUE	FALSE	FALSE	Agree	TRUE	FALSE	FALSE	FALSE	FALSE	FALSE	Disagree	FALSE	FALSE
22	TRUE	FALSE	FALSE	Female	TRUE	FALSE	FALSE	Telephone interviewer	United States	High school or equivalent	FALSE	TRUE	FALSE	FALSE	FALSE	FALSE	FALSE	FALSE	FALSE	Less than $20,000	FALSE	TRUE	FALSE	FALSE	FALSE	FALSE	FALSE	1	FALSE	TRUE	Never married	FALSE	TRUE	FALSE	FALSE	Yes	TRUE	FALSE	FALSE	Strongly agree	FALSE	TRUE	FALSE	FALSE	FALSE	FALSE	Agree	TRUE	FALSE
47	FALSE	TRUE	FALSE	Female	TRUE	FALSE	FALSE	Seeking work	United States	Associate degree	FALSE	FALSE	FALSE	FALSE	FALSE	FALSE	TRUE	FALSE	FALSE	Less than $20,000	FALSE	TRUE	FALSE	FALSE	FALSE	FALSE	FALSE	1	FALSE	TRUE	Married	TRUE	FALSE	FALSE	FALSE	Yes	TRUE	FALSE	FALSE	Agree	TRUE	FALSE	FALSE	FALSE	FALSE	FALSE	Disagree	FALSE	FALSE
62	FALSE	TRUE	FALSE	Female	TRUE	FALSE	FALSE	Sales and related	United States	High school or equivalent	FALSE	TRUE	FALSE	FALSE	FALSE	FALSE	FALSE	FALSE	FALSE	Less than $20,000	FALSE	TRUE	FALSE	FALSE	FALSE	FALSE	FALSE	1	FALSE	TRUE	Divorced/widowed	FALSE	FALSE	TRUE	FALSE	Yes	TRUE	FALSE	FALSE	Agree	TRUE	FALSE	FALSE	FALSE	FALSE	FALSE	Disagree	FALSE	FALSE
32	FALSE	TRUE	FALSE	Female	TRUE	FALSE	FALSE	Management	United States	Some college, no degree	FALSE	FALSE	TRUE	FALSE	FALSE	FALSE	FALSE	FALSE	FALSE	$50,000 to $74,999	FALSE	FALSE	FALSE	TRUE	FALSE	FALSE	FALSE	2	FALSE	TRUE	Never married	FALSE	TRUE	FALSE	FALSE	No	FALSE	TRUE	FALSE	Strongly agree	FALSE	TRUE	FALSE	FALSE	FALSE	FALSE	Not sure	FALSE	FALSE
42	FALSE	TRUE	FALSE	Male	FALSE	TRUE	FALSE	Seeking work	United States	High school or equivalent	FALSE	TRUE	FALSE	FALSE	FALSE	FALSE	FALSE	FALSE	FALSE		FALSE	FALSE	FALSE	FALSE	FALSE	TRUE	FALSE		FALSE	TRUE					TRUE	Yes	TRUE	FALSE	FALSE	Not sure	FALSE	FALSE	TRUE	FALSE	FALSE	FALSE	Disagree	FALSE	FALSE
27	TRUE	FALSE	FALSE	Female	TRUE	FALSE	FALSE	Office and administrative support	United States	Some college, no degree	FALSE	FALSE	TRUE	FALSE	FALSE	FALSE	FALSE	FALSE	FALSE	$35,000 to $49,999	FALSE	FALSE	FALSE	FALSE	FALSE	FALSE	TRUE	2	FALSE	TRUE	Never married	FALSE	TRUE	FALSE	FALSE	Yes	TRUE	FALSE	FALSE	Strongly agree	FALSE	TRUE	FALSE	FALSE	FALSE	FALSE	Not sure	FALSE	FALSE
50	FALSE	TRUE	FALSE	Male	FALSE	TRUE	FALSE	Education	United States	Graduate degree (e.g. Master)	TRUE	FALSE	FALSE	FALSE	FALSE	FALSE	FALSE	FALSE	FALSE	$35,000 to $49,999	FALSE	FALSE	FALSE	FALSE	FALSE	FALSE	TRUE	1	FALSE	TRUE	Never married	FALSE	TRUE	FALSE	FALSE	No	FALSE	TRUE	FALSE	Agree	TRUE	FALSE	FALSE	FALSE	FALSE	FALSE	Agree	TRUE	FALSE
47	FALSE	TRUE	FALSE	Male	FALSE	TRUE	FALSE		United States	Associate degree	FALSE	FALSE	FALSE	FALSE	FALSE	FALSE	TRUE	FALSE	FALSE	$50,000 to $74,999	FALSE	FALSE	FALSE	TRUE	FALSE	FALSE	FALSE	2	FALSE	TRUE	Married	TRUE	FALSE	FALSE	FALSE	Yes	TRUE	FALSE	FALSE	Strongly agree	FALSE	TRUE	FALSE	FALSE	FALSE	FALSE	Disagree	FALSE	FALSE
25	TRUE	FALSE	FALSE	Other	FALSE	FALSE	TRUE	Community and social service	United States	Some college, no degree	FALSE	FALSE	TRUE	FALSE	FALSE	FALSE	FALSE	FALSE	FALSE	$20,000 to $34,999	TRUE	FALSE	FALSE	FALSE	FALSE	FALSE	FALSE	1	FALSE	TRUE	Never married	FALSE	TRUE	FALSE	FALSE	No	FALSE	TRUE	FALSE	Strongly agree	FALSE	TRUE	FALSE	FALSE	FALSE	FALSE	Disagree	FALSE	FALSE
43	FALSE	TRUE	FALSE	Female	TRUE	FALSE	FALSE	Personal care services	United States	High school or equivalent	FALSE	TRUE	FALSE	FALSE	FALSE	FALSE	FALSE	FALSE	FALSE	$20,000 to $34,999	TRUE	FALSE	FALSE	FALSE	FALSE	FALSE	FALSE	1	FALSE	TRUE	Never married	FALSE	TRUE	FALSE	FALSE	No	FALSE	TRUE	FALSE	Agree	TRUE	FALSE	FALSE	FALSE	FALSE	FALSE	Not sure	FALSE	FALSE
46	FALSE	TRUE	FALSE	Male	FALSE	TRUE	FALSE	Arts, design, entertainment, sports, or media	United States	Bachelor's degree	FALSE	FALSE	FALSE	TRUE	FALSE	FALSE	FALSE	FALSE	FALSE	$50,000 to $74,999	FALSE	FALSE	FALSE	TRUE	FALSE	FALSE	FALSE	2	FALSE	TRUE	Divorced/widowed	FALSE	FALSE	TRUE	FALSE	Yes	TRUE	FALSE	FALSE	Strongly agree	FALSE	TRUE	FALSE	FALSE	FALSE	FALSE	Disagree	FALSE	FALSE
49	FALSE	TRUE	FALSE	Female	TRUE	FALSE	FALSE	Food preparation and service	United States	Associate degree	FALSE	FALSE	FALSE	FALSE	FALSE	FALSE	TRUE	FALSE	FALSE	$35,000 to $49,999	FALSE	FALSE	FALSE	FALSE	FALSE	FALSE	TRUE	1	FALSE	TRUE	Divorced/widowed	FALSE	FALSE	TRUE	FALSE	Yes	TRUE	FALSE	FALSE	Strongly agree	FALSE	TRUE	FALSE	FALSE	FALSE	FALSE	Not sure	FALSE	FALSE
47	FALSE	TRUE	FALSE	Female	TRUE	FALSE	FALSE	Printer	United States	Some college, no degree	FALSE	FALSE	TRUE	FALSE	FALSE	FALSE	FALSE	FALSE	FALSE	$35,000 to $49,999	FALSE	FALSE	FALSE	FALSE	FALSE	FALSE	TRUE	1	FALSE	TRUE	Divorced/widowed	FALSE	FALSE	TRUE	FALSE	Yes	TRUE	FALSE	FALSE	Agree	TRUE	FALSE	FALSE	FALSE	FALSE	FALSE	Disagree	FALSE	FALSE
60	FALSE	TRUE	FALSE	Female	TRUE	FALSE	FALSE	Combo Ed./Med./SocSvc/Ministry	United States	Graduate degree (e.g. Master)	TRUE	FALSE	FALSE	FALSE	FALSE	FALSE	FALSE	FALSE	FALSE	Less than $20,000	FALSE	TRUE	FALSE	FALSE	FALSE	FALSE	FALSE	1	FALSE	TRUE	Never married	FALSE	TRUE	FALSE	FALSE	No	FALSE	TRUE	FALSE	Strongly agree	FALSE	TRUE	FALSE	FALSE	FALSE	FALSE	Strongly agree	FALSE	FALSE
18	TRUE	FALSE	FALSE	Female	TRUE	FALSE	FALSE	Food preparation and service	United States	High school or equivalent	FALSE	TRUE	FALSE	FALSE	FALSE	FALSE	FALSE	FALSE	FALSE	Less than $20,000	FALSE	TRUE	FALSE	FALSE	FALSE	FALSE	FALSE	1	FALSE	TRUE	Never married	FALSE	TRUE	FALSE	FALSE	No	FALSE	TRUE	FALSE	Strongly agree	FALSE	TRUE	FALSE	FALSE	FALSE	FALSE	Agree	TRUE	FALSE
49	FALSE	TRUE	FALSE	Female	TRUE	FALSE	FALSE	Healthcare	United States	Graduate degree (e.g. Master)	TRUE	FALSE	FALSE	FALSE	FALSE	FALSE	FALSE	FALSE	FALSE	$20,000 to $34,999	TRUE	FALSE	FALSE	FALSE	FALSE	FALSE	FALSE	1	FALSE	TRUE	Divorced/widowed	FALSE	FALSE	TRUE	FALSE	No	FALSE	TRUE	FALSE	Strongly disagree	FALSE	FALSE	FALSE	TRUE	FALSE	FALSE	Disagree	FALSE	FALSE
51	FALSE	TRUE	FALSE	Female	TRUE	FALSE	FALSE	Homemaker		Bachelor's degree	FALSE	FALSE	FALSE	TRUE	FALSE	FALSE	FALSE	FALSE	FALSE	Over $100,000	FALSE	FALSE	TRUE	FALSE	FALSE	FALSE	FALSE	2	FALSE	TRUE	Married	TRUE	FALSE	FALSE	FALSE	Yes	TRUE	FALSE	FALSE	Agree	TRUE	FALSE	FALSE	FALSE	FALSE	FALSE	Agree	TRUE	FALSE
29	TRUE	FALSE	FALSE	Female	TRUE	FALSE	FALSE	Sales and related	United States	Associate degree	FALSE	FALSE	FALSE	FALSE	FALSE	FALSE	TRUE	FALSE	FALSE	$20,000 to $34,999	TRUE	FALSE	FALSE	FALSE	FALSE	FALSE	FALSE	1	FALSE	TRUE	Never married	FALSE	TRUE	FALSE	FALSE	Yes	TRUE	FALSE	FALSE	Strongly agree	FALSE	TRUE	FALSE	FALSE	FALSE	FALSE	Strongly disagree	FALSE	TRUE
30	FALSE	TRUE	FALSE	Female	TRUE	FALSE	FALSE	Education	United States	Bachelor's degree	FALSE	FALSE	FALSE	TRUE	FALSE	FALSE	FALSE	FALSE	FALSE	Less than $20,000	FALSE	TRUE	FALSE	FALSE	FALSE	FALSE	FALSE	1	FALSE	TRUE	Never married	FALSE	TRUE	FALSE	FALSE	No	FALSE	TRUE	FALSE	Strongly agree	FALSE	TRUE	FALSE	FALSE	FALSE	FALSE	Disagree	FALSE	FALSE
20	TRUE	FALSE	FALSE	Female	TRUE	FALSE	FALSE	Student	United States	Some college, no degree	FALSE	FALSE	TRUE	FALSE	FALSE	FALSE	FALSE	FALSE	FALSE	Less than $20,000	FALSE	TRUE	FALSE	FALSE	FALSE	FALSE	FALSE	1	FALSE	TRUE	Never married	FALSE	TRUE	FALSE	FALSE	No	FALSE	TRUE	FALSE	Agree	TRUE	FALSE	FALSE	FALSE	FALSE	FALSE	Strongly agree	FALSE	FALSE
34	FALSE	TRUE	FALSE	Male	FALSE	TRUE	FALSE	Production and manufacturing	United States	High school or equivalent	FALSE	TRUE	FALSE	FALSE	FALSE	FALSE	FALSE	FALSE	FALSE	$35,000 to $49,999	FALSE	FALSE	FALSE	FALSE	FALSE	FALSE	TRUE	1	FALSE	TRUE	Never married	FALSE	TRUE	FALSE	FALSE	No	FALSE	TRUE	FALSE	Agree	TRUE	FALSE	FALSE	FALSE	FALSE	FALSE	Strongly agree	FALSE	FALSE
31	FALSE	TRUE	FALSE	Female	TRUE	FALSE	FALSE	Food preparation and service	United States	Associate degree	FALSE	FALSE	FALSE	FALSE	FALSE	FALSE	TRUE	FALSE	FALSE	Less than $20,000	FALSE	TRUE	FALSE	FALSE	FALSE	FALSE	FALSE	1	FALSE	TRUE	Never married	FALSE	TRUE	FALSE	FALSE	No	FALSE	TRUE	FALSE	Strongly agree	FALSE	TRUE	FALSE	FALSE	FALSE	FALSE	Strongly agree	FALSE	FALSE
24	TRUE	FALSE	FALSE	Female	TRUE	FALSE	FALSE	Law	United States	Bachelor's degree	FALSE	FALSE	FALSE	TRUE	FALSE	FALSE	FALSE	FALSE	FALSE	$50,000 to $74,999	FALSE	FALSE	FALSE	TRUE	FALSE	FALSE	FALSE	2	FALSE	TRUE	Never married	FALSE	TRUE	FALSE	FALSE	No	FALSE	TRUE	FALSE	Strongly agree	FALSE	TRUE	FALSE	FALSE	FALSE	FALSE	Strongly agree	FALSE	FALSE
22	TRUE	FALSE	FALSE	Male	FALSE	TRUE	FALSE	Student	Brazil	Bachelor's degree	FALSE	FALSE	FALSE	TRUE	FALSE	FALSE	FALSE	FALSE	FALSE	Less than $20,000	FALSE	TRUE	FALSE	FALSE	FALSE	FALSE	FALSE	1	FALSE	TRUE	Never married	FALSE	TRUE	FALSE	FALSE	No	FALSE	TRUE	FALSE	Strongly agree	FALSE	TRUE	FALSE	FALSE	FALSE	FALSE	Not sure	FALSE	FALSE
32	FALSE	TRUE	FALSE	Female	TRUE	FALSE	FALSE	Sales and related	United States	Bachelor's degree	FALSE	FALSE	FALSE	TRUE	FALSE	FALSE	FALSE	FALSE	FALSE	$20,000 to $34,999	TRUE	FALSE	FALSE	FALSE	FALSE	FALSE	FALSE	1	FALSE	TRUE	Never married	FALSE	TRUE	FALSE	FALSE	No	FALSE	TRUE	FALSE	Agree	TRUE	FALSE	FALSE	FALSE	FALSE	FALSE	Strongly agree	FALSE	FALSE
26	TRUE	FALSE	FALSE	Female	TRUE	FALSE	FALSE	Business/finance	United States	Bachelor's degree	FALSE	FALSE	FALSE	TRUE	FALSE	FALSE	FALSE	FALSE	FALSE	$50,000 to $74,999	FALSE	FALSE	FALSE	TRUE	FALSE	FALSE	FALSE	2	FALSE	TRUE	Never married	FALSE	TRUE	FALSE	FALSE	No	FALSE	TRUE	FALSE	Strongly agree	FALSE	TRUE	FALSE	FALSE	FALSE	FALSE	Disagree	FALSE	FALSE
36	FALSE	TRUE	FALSE	Male	FALSE	TRUE	FALSE	Arts, design, entertainment, sports, or media	United States	High school or equivalent	FALSE	TRUE	FALSE	FALSE	FALSE	FALSE	FALSE	FALSE	FALSE	$20,000 to $34,999	TRUE	FALSE	FALSE	FALSE	FALSE	FALSE	FALSE	1	FALSE	TRUE	Married	TRUE	FALSE	FALSE	FALSE	Yes	TRUE	FALSE	FALSE	Not sure	FALSE	FALSE	TRUE	FALSE	FALSE	FALSE	Strongly disagree	FALSE	TRUE
52	FALSE	TRUE	FALSE	Female	TRUE	FALSE	FALSE	Food preparation and service	United States	Some college, no degree	FALSE	FALSE	TRUE	FALSE	FALSE	FALSE	FALSE	FALSE	FALSE	$35,000 to $49,999	FALSE	FALSE	FALSE	FALSE	FALSE	FALSE	TRUE	1	FALSE	TRUE	Never married	FALSE	TRUE	FALSE	FALSE	No	FALSE	TRUE	FALSE	Agree	TRUE	FALSE	FALSE	FALSE	FALSE	FALSE	Disagree	FALSE	FALSE
26	TRUE	FALSE	FALSE	Other	FALSE	FALSE	TRUE	Arts, design, entertainment, sports, or media	United States	Graduate degree (e.g. Master)	TRUE	FALSE	FALSE	FALSE	FALSE	FALSE	FALSE	FALSE	FALSE	Less than $20,000	FALSE	TRUE	FALSE	FALSE	FALSE	FALSE	FALSE	1	FALSE	TRUE	Never married	FALSE	TRUE	FALSE	FALSE	No	FALSE	TRUE	FALSE	Strongly agree	FALSE	TRUE	FALSE	FALSE	FALSE	FALSE	Disagree	FALSE	FALSE
20	TRUE	FALSE	FALSE	Female	TRUE	FALSE	FALSE	Business/finance	United States	Some college, no degree	FALSE	FALSE	TRUE	FALSE	FALSE	FALSE	FALSE	FALSE	FALSE	Less than $20,000	FALSE	TRUE	FALSE	FALSE	FALSE	FALSE	FALSE	1	FALSE	TRUE	Married	TRUE	FALSE	FALSE	FALSE	No	FALSE	TRUE	FALSE	Strongly agree	FALSE	TRUE	FALSE	FALSE	FALSE	FALSE	Disagree	FALSE	FALSE
22	TRUE	FALSE	FALSE	Male	FALSE	TRUE	FALSE	Videographer	United States	Some college, no degree	FALSE	FALSE	TRUE	FALSE	FALSE	FALSE	FALSE	FALSE	FALSE	$20,000 to $34,999	TRUE	FALSE	FALSE	FALSE	FALSE	FALSE	FALSE	1	FALSE	TRUE	Never married	FALSE	TRUE	FALSE	FALSE	No	FALSE	TRUE	FALSE	Strongly agree	FALSE	TRUE	FALSE	FALSE	FALSE	FALSE	Not sure	FALSE	FALSE
38	FALSE	TRUE	FALSE	Female	TRUE	FALSE	FALSE	Food preparation and service	United States	Some college, no degree	FALSE	FALSE	TRUE	FALSE	FALSE	FALSE	FALSE	FALSE	FALSE	Less than $20,000	FALSE	TRUE	FALSE	FALSE	FALSE	FALSE	FALSE	1	FALSE	TRUE	Never married	FALSE	TRUE	FALSE	FALSE	Yes	TRUE	FALSE	FALSE	Agree	TRUE	FALSE	FALSE	FALSE	FALSE	FALSE	Not sure	FALSE	FALSE
23	TRUE	FALSE	FALSE	Female	TRUE	FALSE	FALSE	Life, physical, or social science	United States	Bachelor's degree	FALSE	FALSE	FALSE	TRUE	FALSE	FALSE	FALSE	FALSE	FALSE	$20,000 to $34,999	TRUE	FALSE	FALSE	FALSE	FALSE	FALSE	FALSE	1	FALSE	TRUE	Never married	FALSE	TRUE	FALSE	FALSE	No	FALSE	TRUE	FALSE	Agree	TRUE	FALSE	FALSE	FALSE	FALSE	FALSE	Agree	TRUE	FALSE
25	TRUE	FALSE	FALSE	Male	FALSE	TRUE	FALSE	Mechanic	United States	High school or equivalent	FALSE	TRUE	FALSE	FALSE	FALSE	FALSE	FALSE	FALSE	FALSE	$50,000 to $74,999	FALSE	FALSE	FALSE	TRUE	FALSE	FALSE	FALSE	2	FALSE	TRUE	Never married	FALSE	TRUE	FALSE	FALSE	Yes	TRUE	FALSE	FALSE	Agree	TRUE	FALSE	FALSE	FALSE	FALSE	FALSE	Disagree	FALSE	FALSE
38	FALSE	TRUE	FALSE	Female	TRUE	FALSE	FALSE	Building and grounds cleaning and maintenance	United States	High school or equivalent	FALSE	TRUE	FALSE	FALSE	FALSE	FALSE	FALSE	FALSE	FALSE	$35,000 to $49,999	FALSE	FALSE	FALSE	FALSE	FALSE	FALSE	TRUE	1	FALSE	TRUE	Never married	FALSE	TRUE	FALSE	FALSE	Yes	TRUE	FALSE	FALSE	Agree	TRUE	FALSE	FALSE	FALSE	FALSE	FALSE	Agree	TRUE	FALSE
18	TRUE	FALSE	FALSE	Female	TRUE	FALSE	FALSE	Production and manufacturing	United States	High school or equivalent	FALSE	TRUE	FALSE	FALSE	FALSE	FALSE	FALSE	FALSE	FALSE	Less than $20,000	FALSE	TRUE	FALSE	FALSE	FALSE	FALSE	FALSE	1	FALSE	TRUE	Never married	FALSE	TRUE	FALSE	FALSE	No	FALSE	TRUE	FALSE	Strongly agree	FALSE	TRUE	FALSE	FALSE	FALSE	FALSE	Disagree	FALSE	FALSE
29	TRUE	FALSE	FALSE	Female	TRUE	FALSE	FALSE	Life, physical, or social science	United States	Graduate degree (e.g. Master)	TRUE	FALSE	FALSE	FALSE	FALSE	FALSE	FALSE	FALSE	FALSE	$20,000 to $34,999	TRUE	FALSE	FALSE	FALSE	FALSE	FALSE	FALSE	1	FALSE	TRUE	Never married	FALSE	TRUE	FALSE	FALSE	No	FALSE	TRUE	FALSE	Strongly agree	FALSE	TRUE	FALSE	FALSE	FALSE	FALSE	Agree	TRUE	FALSE
22	TRUE	FALSE	FALSE	Female	TRUE	FALSE	FALSE	Homemaker	United States	High school or equivalent	FALSE	TRUE	FALSE	FALSE	FALSE	FALSE	FALSE	FALSE	FALSE	Less than $20,000	FALSE	TRUE	FALSE	FALSE	FALSE	FALSE	FALSE	1	FALSE	TRUE	Never married	FALSE	TRUE	FALSE	FALSE	Yes	TRUE	FALSE	FALSE	Strongly agree	FALSE	TRUE	FALSE	FALSE	FALSE	FALSE	Strongly disagree	FALSE	TRUE
24	TRUE	FALSE	FALSE	Female	TRUE	FALSE	FALSE	Seeking work	United States	Some college, no degree	FALSE	FALSE	TRUE	FALSE	FALSE	FALSE	FALSE	FALSE	FALSE	Less than $20,000	FALSE	TRUE	FALSE	FALSE	FALSE	FALSE	FALSE	1	FALSE	TRUE	Never married	FALSE	TRUE	FALSE	FALSE	No	FALSE	TRUE	FALSE	Not sure	FALSE	FALSE	TRUE	FALSE	FALSE	FALSE	Agree	TRUE	FALSE
22	TRUE	FALSE	FALSE	Female	TRUE	FALSE	FALSE	Student	United States	Associate degree	FALSE	FALSE	FALSE	FALSE	FALSE	FALSE	TRUE	FALSE	FALSE	Less than $20,000	FALSE	TRUE	FALSE	FALSE	FALSE	FALSE	FALSE	1	FALSE	TRUE	Never married	FALSE	TRUE	FALSE	FALSE	Yes	TRUE	FALSE	FALSE	Strongly agree	FALSE	TRUE	FALSE	FALSE	FALSE	FALSE	Agree	TRUE	FALSE
18	TRUE	FALSE	FALSE	Male	FALSE	TRUE	FALSE	ice cream store	United States	Some college, no degree	FALSE	FALSE	TRUE	FALSE	FALSE	FALSE	FALSE	FALSE	FALSE	Less than $20,000	FALSE	TRUE	FALSE	FALSE	FALSE	FALSE	FALSE	1	FALSE	TRUE	Never married	FALSE	TRUE	FALSE	FALSE	No	FALSE	TRUE	FALSE	Not sure	FALSE	FALSE	TRUE	FALSE	FALSE	FALSE	Not sure	FALSE	FALSE
311	FALSE	FALSE	TRUE	Male	FALSE	TRUE	FALSE	Seeking work	United States	High school or equivalent	FALSE	TRUE	FALSE	FALSE	FALSE	FALSE	FALSE	FALSE	FALSE	$20,000 to $34,999	TRUE	FALSE	FALSE	FALSE	FALSE	FALSE	FALSE	1	FALSE	TRUE	Never married	FALSE	TRUE	FALSE	FALSE	Yes	TRUE	FALSE	FALSE	Not sure	FALSE	FALSE	TRUE	FALSE	FALSE	FALSE	Agree	TRUE	FALSE
26	TRUE	FALSE	FALSE	Female	TRUE	FALSE	FALSE	Security	United States	Some college, no degree	FALSE	FALSE	TRUE	FALSE	FALSE	FALSE	FALSE	FALSE	FALSE	Less than $20,000	FALSE	TRUE	FALSE	FALSE	FALSE	FALSE	FALSE	1	FALSE	TRUE	Never married	FALSE	TRUE	FALSE	FALSE	Yes	TRUE	FALSE	FALSE	Agree	TRUE	FALSE	FALSE	FALSE	FALSE	FALSE	Agree	TRUE	FALSE
38	FALSE	TRUE	FALSE	Female	TRUE	FALSE	FALSE	Arts, design, entertainment, sports, or media	United States	Some college, no degree	FALSE	FALSE	TRUE	FALSE	FALSE	FALSE	FALSE	FALSE	FALSE	Less than $20,000	FALSE	TRUE	FALSE	FALSE	FALSE	FALSE	FALSE	1	FALSE	TRUE	Divorced/widowed	FALSE	FALSE	TRUE	FALSE	No	FALSE	TRUE	FALSE	Agree	TRUE	FALSE	FALSE	FALSE	FALSE	FALSE	Not sure	FALSE	FALSE
26	TRUE	FALSE	FALSE	Female	TRUE	FALSE	FALSE	Student	United States	Associate degree	FALSE	FALSE	FALSE	FALSE	FALSE	FALSE	TRUE	FALSE	FALSE	$20,000 to $34,999	TRUE	FALSE	FALSE	FALSE	FALSE	FALSE	FALSE	1	FALSE	TRUE	Divorced/widowed	FALSE	FALSE	TRUE	FALSE	Yes	TRUE	FALSE	FALSE	Strongly agree	FALSE	TRUE	FALSE	FALSE	FALSE	FALSE	Strongly disagree	FALSE	TRUE
37	FALSE	TRUE	FALSE	Male	FALSE	TRUE	FALSE	Construction and extraction	United States	Professional training	FALSE	FALSE	FALSE	FALSE	FALSE	FALSE	FALSE	TRUE	FALSE	$35,000 to $49,999	FALSE	FALSE	FALSE	FALSE	FALSE	FALSE	TRUE	1	FALSE	TRUE	Never married	FALSE	TRUE	FALSE	FALSE	No	FALSE	TRUE	FALSE	Strongly agree	FALSE	TRUE	FALSE	FALSE	FALSE	FALSE	Not sure	FALSE	FALSE
44	FALSE	TRUE	FALSE	Female	TRUE	FALSE	FALSE	Installation, maintenance, and repair	United States	Bachelor's degree	FALSE	FALSE	FALSE	TRUE	FALSE	FALSE	FALSE	FALSE	FALSE	$35,000 to $49,999	FALSE	FALSE	FALSE	FALSE	FALSE	FALSE	TRUE	1	FALSE	TRUE	Divorced/widowed	FALSE	FALSE	TRUE	FALSE	Yes	TRUE	FALSE	FALSE	Strongly agree	FALSE	TRUE	FALSE	FALSE	FALSE	FALSE	Not sure	FALSE	FALSE
31	FALSE	TRUE	FALSE	Male	FALSE	TRUE	FALSE	Arts, design, entertainment, sports, or media	United States	Some college, no degree	FALSE	FALSE	TRUE	FALSE	FALSE	FALSE	FALSE	FALSE	FALSE	$50,000 to $74,999	FALSE	FALSE	FALSE	TRUE	FALSE	FALSE	FALSE	2	FALSE	TRUE	Divorced/widowed	FALSE	FALSE	TRUE	FALSE	No	FALSE	TRUE	FALSE	Agree	TRUE	FALSE	FALSE	FALSE	FALSE	FALSE	Agree	TRUE	FALSE
23	TRUE	FALSE	FALSE	Female	TRUE	FALSE	FALSE	Production and manufacturing	United States	High school or equivalent	FALSE	TRUE	FALSE	FALSE	FALSE	FALSE	FALSE	FALSE	FALSE	$35,000 to $49,999	FALSE	FALSE	FALSE	FALSE	FALSE	FALSE	TRUE	2	FALSE	TRUE	Never married	FALSE	TRUE	FALSE	FALSE	Yes	TRUE	FALSE	FALSE	Agree	TRUE	FALSE	FALSE	FALSE	FALSE	FALSE	Not sure	FALSE	FALSE
19	TRUE	FALSE	FALSE	Male	FALSE	TRUE	FALSE	Food preparation and service		High school or equivalent	FALSE	TRUE	FALSE	FALSE	FALSE	FALSE	FALSE	FALSE	FALSE	$20,000 to $34,999	TRUE	FALSE	FALSE	FALSE	FALSE	FALSE	FALSE	1	FALSE	TRUE	Never married	FALSE	TRUE	FALSE	FALSE	No	FALSE	TRUE	FALSE	Agree	TRUE	FALSE	FALSE	FALSE	FALSE	FALSE	Disagree	FALSE	FALSE
30	FALSE	TRUE	FALSE	Male	FALSE	TRUE	FALSE	Life, physical, or social science	United States	Other	FALSE	FALSE	FALSE	FALSE	FALSE	TRUE	FALSE	FALSE	FALSE	Less than $20,000	FALSE	TRUE	FALSE	FALSE	FALSE	FALSE	FALSE	1	FALSE	TRUE	Never married	FALSE	TRUE	FALSE	FALSE	Yes	TRUE	FALSE	FALSE	Agree	TRUE	FALSE	FALSE	FALSE	FALSE	FALSE	Agree	TRUE	FALSE
36	FALSE	TRUE	FALSE	Male	FALSE	TRUE	FALSE	Delivery driver	United States	Some college, no degree	FALSE	FALSE	TRUE	FALSE	FALSE	FALSE	FALSE	FALSE	FALSE	$20,000 to $34,999	TRUE	FALSE	FALSE	FALSE	FALSE	FALSE	FALSE	1	FALSE	TRUE	Married	TRUE	FALSE	FALSE	FALSE	No	FALSE	TRUE	FALSE	Strongly agree	FALSE	TRUE	FALSE	FALSE	FALSE	FALSE	Agree	TRUE	FALSE
64	FALSE	TRUE	FALSE	Female	TRUE	FALSE	FALSE	Retired	United States	High school or equivalent	FALSE	TRUE	FALSE	FALSE	FALSE	FALSE	FALSE	FALSE	FALSE	$20,000 to $34,999	TRUE	FALSE	FALSE	FALSE	FALSE	FALSE	FALSE	1	FALSE	TRUE	Married	TRUE	FALSE	FALSE	FALSE	Yes	TRUE	FALSE	FALSE	Agree	TRUE	FALSE	FALSE	FALSE	FALSE	FALSE	Agree	TRUE	FALSE
29	TRUE	FALSE	FALSE	Other	FALSE	FALSE	TRUE	Food preparation and service	United States	High school or equivalent	FALSE	TRUE	FALSE	FALSE	FALSE	FALSE	FALSE	FALSE	FALSE	$35,000 to $49,999	FALSE	FALSE	FALSE	FALSE	FALSE	FALSE	TRUE	2	FALSE	TRUE	Never married	FALSE	TRUE	FALSE	FALSE	No	FALSE	TRUE	FALSE	Strongly agree	FALSE	TRUE	FALSE	FALSE	FALSE	FALSE	Agree	TRUE	FALSE
25	TRUE	FALSE	FALSE	Male	FALSE	TRUE	FALSE	Construction and extraction	United States	Some college, no degree	FALSE	FALSE	TRUE	FALSE	FALSE	FALSE	FALSE	FALSE	FALSE	$20,000 to $34,999	TRUE	FALSE	FALSE	FALSE	FALSE	FALSE	FALSE	1	FALSE	TRUE	Married	TRUE	FALSE	FALSE	FALSE	Yes	TRUE	FALSE	FALSE	Agree	TRUE	FALSE	FALSE	FALSE	FALSE	FALSE	Not sure	FALSE	FALSE
40	FALSE	TRUE	FALSE	Female	TRUE	FALSE	FALSE	Office and administrative support	United States	Bachelor's degree	FALSE	FALSE	FALSE	TRUE	FALSE	FALSE	FALSE	FALSE	FALSE	$50,000 to $74,999	FALSE	FALSE	FALSE	TRUE	FALSE	FALSE	FALSE	2	FALSE	TRUE	Married	TRUE	FALSE	FALSE	FALSE	No	FALSE	TRUE	FALSE	Agree	TRUE	FALSE	FALSE	FALSE	FALSE	FALSE	Agree	TRUE	FALSE
47	FALSE	TRUE	FALSE	Female	TRUE	FALSE	FALSE	Personal care services	United States	Some college, no degree	FALSE	FALSE	TRUE	FALSE	FALSE	FALSE	FALSE	FALSE	FALSE	Less than $20,000	FALSE	TRUE	FALSE	FALSE	FALSE	FALSE	FALSE	1	FALSE	TRUE	Divorced/widowed	FALSE	FALSE	TRUE	FALSE	Yes	TRUE	FALSE	FALSE	Agree	TRUE	FALSE	FALSE	FALSE	FALSE	FALSE	Not sure	FALSE	FALSE
39	FALSE	TRUE	FALSE	Male	FALSE	TRUE	FALSE	Management		Less than high school	FALSE	FALSE	FALSE	FALSE	FALSE	FALSE	FALSE	FALSE	TRUE	Less than $20,000	FALSE	TRUE	FALSE	FALSE	FALSE	FALSE	FALSE	1	FALSE	TRUE	Divorced/widowed	FALSE	FALSE	TRUE	FALSE	Yes	TRUE	FALSE	FALSE	Agree	TRUE	FALSE	FALSE	FALSE	FALSE	FALSE	Disagree	FALSE	FALSE
34	FALSE	TRUE	FALSE	Female	TRUE	FALSE	FALSE	Management	United States	High school or equivalent	FALSE	TRUE	FALSE	FALSE	FALSE	FALSE	FALSE	FALSE	FALSE	$20,000 to $34,999	TRUE	FALSE	FALSE	FALSE	FALSE	FALSE	FALSE	1	FALSE	TRUE	Never married	FALSE	TRUE	FALSE	FALSE	Yes	TRUE	FALSE	FALSE	Strongly agree	FALSE	TRUE	FALSE	FALSE	FALSE	FALSE	Agree	TRUE	FALSE
20	TRUE	FALSE	FALSE	Female	TRUE	FALSE	FALSE	Student	United States	Some college, no degree	FALSE	FALSE	TRUE	FALSE	FALSE	FALSE	FALSE	FALSE	FALSE	Less than $20,000	FALSE	TRUE	FALSE	FALSE	FALSE	FALSE	FALSE	1	FALSE	TRUE	Never married	FALSE	TRUE	FALSE	FALSE	No	FALSE	TRUE	FALSE	Agree	TRUE	FALSE	FALSE	FALSE	FALSE	FALSE	Agree	TRUE	FALSE
30	FALSE	TRUE	FALSE	Male	FALSE	TRUE	FALSE	Office and administrative support	United States	Some college, no degree	FALSE	FALSE	TRUE	FALSE	FALSE	FALSE	FALSE	FALSE	FALSE	$50,000 to $74,999	FALSE	FALSE	FALSE	TRUE	FALSE	FALSE	FALSE	2	FALSE	TRUE	Never married	FALSE	TRUE	FALSE	FALSE	No	FALSE	TRUE	FALSE	Agree	TRUE	FALSE	FALSE	FALSE	FALSE	FALSE	Strongly agree	FALSE	FALSE
18	TRUE	FALSE	FALSE	Male	FALSE	TRUE	FALSE	Student	United States	Some college, no degree	FALSE	FALSE	TRUE	FALSE	FALSE	FALSE	FALSE	FALSE	FALSE	Less than $20,000	FALSE	TRUE	FALSE	FALSE	FALSE	FALSE	FALSE	1	FALSE	TRUE	Never married	FALSE	TRUE	FALSE	FALSE	No	FALSE	TRUE	FALSE	Agree	TRUE	FALSE	FALSE	FALSE	FALSE	FALSE	Agree	TRUE	FALSE
44	FALSE	TRUE	FALSE	Male	FALSE	TRUE	FALSE		United States	Some college, no degree	FALSE	FALSE	TRUE	FALSE	FALSE	FALSE	FALSE	FALSE	FALSE	$35,000 to $49,999	FALSE	FALSE	FALSE	FALSE	FALSE	FALSE	TRUE	1	FALSE	TRUE	Married	TRUE	FALSE	FALSE	FALSE	No	FALSE	TRUE	FALSE	Strongly agree	FALSE	TRUE	FALSE	FALSE	FALSE	FALSE	Disagree	FALSE	FALSE
61	FALSE	TRUE	FALSE	Female	TRUE	FALSE	FALSE	Education	United States	Graduate degree (e.g. Master)	TRUE	FALSE	FALSE	FALSE	FALSE	FALSE	FALSE	FALSE	FALSE	$50,000 to $74,999	FALSE	FALSE	FALSE	TRUE	FALSE	FALSE	FALSE	1	FALSE	TRUE	Never married	FALSE	TRUE	FALSE	FALSE	No	FALSE	TRUE	FALSE	Strongly agree	FALSE	TRUE	FALSE	FALSE	FALSE	FALSE	Disagree	FALSE	FALSE
42	FALSE	TRUE	FALSE	Female	TRUE	FALSE	FALSE	Healthcare	United States	Some college, no degree	FALSE	FALSE	TRUE	FALSE	FALSE	FALSE	FALSE	FALSE	FALSE	$20,000 to $34,999	TRUE	FALSE	FALSE	FALSE	FALSE	FALSE	FALSE	1	FALSE	TRUE	Divorced/widowed	FALSE	FALSE	TRUE	FALSE	Yes	TRUE	FALSE	FALSE	Agree	TRUE	FALSE	FALSE	FALSE	FALSE	FALSE	Not sure	FALSE	FALSE
49	FALSE	TRUE	FALSE	Female	TRUE	FALSE	FALSE	Healthcare	United States	Some college, no degree	FALSE	FALSE	TRUE	FALSE	FALSE	FALSE	FALSE	FALSE	FALSE	$20,000 to $34,999	TRUE	FALSE	FALSE	FALSE	FALSE	FALSE	FALSE	1	FALSE	TRUE	Never married	FALSE	TRUE	FALSE	FALSE	Yes	TRUE	FALSE	FALSE	Strongly agree	FALSE	TRUE	FALSE	FALSE	FALSE	FALSE	Not sure	FALSE	FALSE
23	TRUE	FALSE	FALSE	Female	TRUE	FALSE	FALSE	Student	United States	Associate degree	FALSE	FALSE	FALSE	FALSE	FALSE	FALSE	TRUE	FALSE	FALSE	Less than $20,000	FALSE	TRUE	FALSE	FALSE	FALSE	FALSE	FALSE	1	FALSE	TRUE	Never married	FALSE	TRUE	FALSE	FALSE	No	FALSE	TRUE	FALSE	Not sure	FALSE	FALSE	TRUE	FALSE	FALSE	FALSE	Disagree	FALSE	FALSE
36	FALSE	TRUE	FALSE	Male	FALSE	TRUE	FALSE	Arts, design, entertainment, sports, or media	United States	High school or equivalent	FALSE	TRUE	FALSE	FALSE	FALSE	FALSE	FALSE	FALSE	FALSE	Less than $20,000	FALSE	TRUE	FALSE	FALSE	FALSE	FALSE	FALSE	1	FALSE	TRUE	Married	TRUE	FALSE	FALSE	FALSE	Yes	TRUE	FALSE	FALSE	Strongly agree	FALSE	TRUE	FALSE	FALSE	FALSE	FALSE	Strongly disagree	FALSE	TRUE
39	FALSE	TRUE	FALSE	Male	FALSE	TRUE	FALSE	Arts, design, entertainment, sports, or media	United States	Bachelor's degree	FALSE	FALSE	FALSE	TRUE	FALSE	FALSE	FALSE	FALSE	FALSE	$50,000 to $74,999	FALSE	FALSE	FALSE	TRUE	FALSE	FALSE	FALSE	2	FALSE	TRUE	Married	TRUE	FALSE	FALSE	FALSE	No	FALSE	TRUE	FALSE	Agree	TRUE	FALSE	FALSE	FALSE	FALSE	FALSE	Agree	TRUE	FALSE
37	FALSE	TRUE	FALSE	Other	FALSE	FALSE	TRUE	Food preparation and service	United States	Bachelor's degree	FALSE	FALSE	FALSE	TRUE	FALSE	FALSE	FALSE	FALSE	FALSE	Over $100,000	FALSE	FALSE	TRUE	FALSE	FALSE	FALSE	FALSE	3	TRUE	FALSE	Never married	FALSE	TRUE	FALSE	FALSE	Yes	TRUE	FALSE	FALSE	Strongly agree	FALSE	TRUE	FALSE	FALSE	FALSE	FALSE	Disagree	FALSE	FALSE
51	FALSE	TRUE	FALSE	Male	FALSE	TRUE	FALSE	Seeking work	United States	Some college, no degree	FALSE	FALSE	TRUE	FALSE	FALSE	FALSE	FALSE	FALSE	FALSE	Less than $20,000	FALSE	TRUE	FALSE	FALSE	FALSE	FALSE	FALSE	1	FALSE	TRUE	Never married	FALSE	TRUE	FALSE	FALSE	No	FALSE	TRUE	FALSE	Not sure	FALSE	FALSE	TRUE	FALSE	FALSE	FALSE	Not sure	FALSE	FALSE
36	FALSE	TRUE	FALSE	Male	FALSE	TRUE	FALSE	Management		Graduate degree (e.g. Master)	TRUE	FALSE	FALSE	FALSE	FALSE	FALSE	FALSE	FALSE	FALSE	Over $100,000	FALSE	FALSE	TRUE	FALSE	FALSE	FALSE	FALSE	3	TRUE	FALSE	Never married	FALSE	TRUE	FALSE	FALSE	No	FALSE	TRUE	FALSE	Agree	TRUE	FALSE	FALSE	FALSE	FALSE	FALSE	Disagree	FALSE	FALSE
47	FALSE	TRUE	FALSE	Female	TRUE	FALSE	FALSE	Retail	United States	Associate degree	FALSE	FALSE	FALSE	FALSE	FALSE	FALSE	TRUE	FALSE	FALSE	$20,000 to $34,999	TRUE	FALSE	FALSE	FALSE	FALSE	FALSE	FALSE	1	FALSE	TRUE	Divorced/widowed	FALSE	FALSE	TRUE	FALSE	Yes	TRUE	FALSE	FALSE	Strongly agree	FALSE	TRUE	FALSE	FALSE	FALSE	FALSE	Strongly disagree	FALSE	TRUE
20	TRUE	FALSE	FALSE	Male	FALSE	TRUE	FALSE	Food preparation and service	United States	Some college, no degree	FALSE	FALSE	TRUE	FALSE	FALSE	FALSE	FALSE	FALSE	FALSE	$20,000 to $34,999	TRUE	FALSE	FALSE	FALSE	FALSE	FALSE	FALSE	1	FALSE	TRUE	Never married	FALSE	TRUE	FALSE	FALSE	No	FALSE	TRUE	FALSE	Strongly agree	FALSE	TRUE	FALSE	FALSE	FALSE	FALSE	Agree	TRUE	FALSE
49	FALSE	TRUE	FALSE	Female	TRUE	FALSE	FALSE	Food preparation and service	United States	Some college, no degree	FALSE	FALSE	TRUE	FALSE	FALSE	FALSE	FALSE	FALSE	FALSE	$35,000 to $49,999	FALSE	FALSE	FALSE	FALSE	FALSE	FALSE	TRUE	1	FALSE	TRUE	Never married	FALSE	TRUE	FALSE	FALSE	Yes	TRUE	FALSE	FALSE	Agree	TRUE	FALSE	FALSE	FALSE	FALSE	FALSE	Agree	TRUE	FALSE
22	TRUE	FALSE	FALSE	Male	FALSE	TRUE	FALSE	Education	United States	Some college, no degree	FALSE	FALSE	TRUE	FALSE	FALSE	FALSE	FALSE	FALSE	FALSE	Less than $20,000	FALSE	TRUE	FALSE	FALSE	FALSE	FALSE	FALSE	1	FALSE	TRUE	Never married	FALSE	TRUE	FALSE	FALSE	No	FALSE	TRUE	FALSE	Strongly agree	FALSE	TRUE	FALSE	FALSE	FALSE	FALSE	Not sure	FALSE	FALSE
31	FALSE	TRUE	FALSE	Female	TRUE	FALSE	FALSE	Office and administrative support	United States	Bachelor's degree	FALSE	FALSE	FALSE	TRUE	FALSE	FALSE	FALSE	FALSE	FALSE	$35,000 to $49,999	FALSE	FALSE	FALSE	FALSE	FALSE	FALSE	TRUE	2	FALSE	TRUE	Never married	FALSE	TRUE	FALSE	FALSE	No	FALSE	TRUE	FALSE	Strongly agree	FALSE	TRUE	FALSE	FALSE	FALSE	FALSE	Not sure	FALSE	FALSE
40	FALSE	TRUE	FALSE	Male	FALSE	TRUE	FALSE	Construction and extraction	United States	Associate degree	FALSE	FALSE	FALSE	FALSE	FALSE	FALSE	TRUE	FALSE	FALSE	$35,000 to $49,999	FALSE	FALSE	FALSE	FALSE	FALSE	FALSE	TRUE	1	FALSE	TRUE	Never married	FALSE	TRUE	FALSE	FALSE	No	FALSE	TRUE	FALSE	Agree	TRUE	FALSE	FALSE	FALSE	FALSE	FALSE	Agree	TRUE	FALSE
26	TRUE	FALSE	FALSE	Female	TRUE	FALSE	FALSE	Student	United States	Some college, no degree	FALSE	FALSE	TRUE	FALSE	FALSE	FALSE	FALSE	FALSE	FALSE	$35,000 to $49,999	FALSE	FALSE	FALSE	FALSE	FALSE	FALSE	TRUE	2	FALSE	TRUE	Never married	FALSE	TRUE	FALSE	FALSE	No	FALSE	TRUE	FALSE	Strongly agree	FALSE	TRUE	FALSE	FALSE	FALSE	FALSE	Agree	TRUE	FALSE
25	TRUE	FALSE	FALSE	Male	FALSE	TRUE	FALSE	Arts, design, entertainment, sports, or media	United States	Bachelor's degree	FALSE	FALSE	FALSE	TRUE	FALSE	FALSE	FALSE	FALSE	FALSE	$20,000 to $34,999	TRUE	FALSE	FALSE	FALSE	FALSE	FALSE	FALSE	1	FALSE	TRUE	Never married	FALSE	TRUE	FALSE	FALSE	No	FALSE	TRUE	FALSE	Strongly agree	FALSE	TRUE	FALSE	FALSE	FALSE	FALSE	Agree	TRUE	FALSE
50	FALSE	TRUE	FALSE	Male	FALSE	TRUE	FALSE	Healthcare	United States	Graduate degree (e.g. Master)	TRUE	FALSE	FALSE	FALSE	FALSE	FALSE	FALSE	FALSE	FALSE	$75,000 to $99,999	FALSE	FALSE	FALSE	FALSE	TRUE	FALSE	FALSE	2	FALSE	TRUE	Married	TRUE	FALSE	FALSE	FALSE	No	FALSE	TRUE	FALSE	Not sure	FALSE	FALSE	TRUE	FALSE	FALSE	FALSE	Agree	TRUE	FALSE
27	TRUE	FALSE	FALSE	Male	FALSE	TRUE	FALSE	Education	United States	Bachelor's degree	FALSE	FALSE	FALSE	TRUE	FALSE	FALSE	FALSE	FALSE	FALSE	Less than $20,000	FALSE	TRUE	FALSE	FALSE	FALSE	FALSE	FALSE	1	FALSE	TRUE	Never married	FALSE	TRUE	FALSE	FALSE	No	FALSE	TRUE	FALSE	Strongly agree	FALSE	TRUE	FALSE	FALSE	FALSE	FALSE	Disagree	FALSE	FALSE
54	FALSE	TRUE	FALSE	Female	TRUE	FALSE	FALSE	Retired	United States	Associate degree	FALSE	FALSE	FALSE	FALSE	FALSE	FALSE	TRUE	FALSE	FALSE	$75,000 to $99,999	FALSE	FALSE	FALSE	FALSE	TRUE	FALSE	FALSE	2	FALSE	TRUE	Married	TRUE	FALSE	FALSE	FALSE	Yes	TRUE	FALSE	FALSE	Agree	TRUE	FALSE	FALSE	FALSE	FALSE	FALSE	Agree	TRUE	FALSE
63	FALSE	TRUE	FALSE	Male	FALSE	TRUE	FALSE		United States	Doctoral or professional degree	FALSE	FALSE	FALSE	FALSE	TRUE	FALSE	FALSE	FALSE	FALSE	Over $100,000	FALSE	FALSE	TRUE	FALSE	FALSE	FALSE	FALSE	2	FALSE	TRUE	Married	TRUE	FALSE	FALSE	FALSE	Yes	TRUE	FALSE	FALSE	Strongly agree	FALSE	TRUE	FALSE	FALSE	FALSE	FALSE	Disagree	FALSE	FALSE
27	TRUE	FALSE	FALSE	Male	FALSE	TRUE	FALSE	Sales and related	United States	Some college, no degree	FALSE	FALSE	TRUE	FALSE	FALSE	FALSE	FALSE	FALSE	FALSE	Less than $20,000	FALSE	TRUE	FALSE	FALSE	FALSE	FALSE	FALSE	1	FALSE	TRUE	Never married	FALSE	TRUE	FALSE	FALSE	No	FALSE	TRUE	FALSE	Strongly agree	FALSE	TRUE	FALSE	FALSE	FALSE	FALSE	Agree	TRUE	FALSE
33	FALSE	TRUE	FALSE	Male	FALSE	TRUE	FALSE	Business/finance		Some college, no degree	FALSE	FALSE	TRUE	FALSE	FALSE	FALSE	FALSE	FALSE	FALSE	$20,000 to $34,999	TRUE	FALSE	FALSE	FALSE	FALSE	FALSE	FALSE	1	FALSE	TRUE	Divorced/widowed	FALSE	FALSE	TRUE	FALSE	Yes	TRUE	FALSE	FALSE	Strongly agree	FALSE	TRUE	FALSE	FALSE	FALSE	FALSE	Disagree	FALSE	FALSE
45	FALSE	TRUE	FALSE	Male	FALSE	TRUE	FALSE	Food preparation and service	United States	High school or equivalent	FALSE	TRUE	FALSE	FALSE	FALSE	FALSE	FALSE	FALSE	FALSE	Less than $20,000	FALSE	TRUE	FALSE	FALSE	FALSE	FALSE	FALSE	1	FALSE	TRUE	Married	TRUE	FALSE	FALSE	FALSE	Yes	TRUE	FALSE	FALSE	Agree	TRUE	FALSE	FALSE	FALSE	FALSE	FALSE	Not sure	FALSE	FALSE
26	TRUE	FALSE	FALSE	Male	FALSE	TRUE	FALSE	Building and grounds cleaning and maintenance	United States	High school or equivalent	FALSE	TRUE	FALSE	FALSE	FALSE	FALSE	FALSE	FALSE	FALSE	Less than $20,000	FALSE	TRUE	FALSE	FALSE	FALSE	FALSE	FALSE	1	FALSE	TRUE	Never married	FALSE	TRUE	FALSE	FALSE	No	FALSE	TRUE	FALSE	Agree	TRUE	FALSE	FALSE	FALSE	FALSE	FALSE	Agree	TRUE	FALSE
48	FALSE	TRUE	FALSE	Male	FALSE	TRUE	FALSE	Community and social service	United States	Bachelor's degree	FALSE	FALSE	FALSE	TRUE	FALSE	FALSE	FALSE	FALSE	FALSE	$50,000 to $74,999	FALSE	FALSE	FALSE	TRUE	FALSE	FALSE	FALSE	1	FALSE	TRUE	Married	TRUE	FALSE	FALSE	FALSE	Yes	TRUE	FALSE	FALSE	Agree	TRUE	FALSE	FALSE	FALSE	FALSE	FALSE	Agree	TRUE	FALSE
53	FALSE	TRUE	FALSE	Male	FALSE	TRUE	FALSE	Transportation and material moving		Professional training	FALSE	FALSE	FALSE	FALSE	FALSE	FALSE	FALSE	TRUE	FALSE	$50,000 to $74,999	FALSE	FALSE	FALSE	TRUE	FALSE	FALSE	FALSE	1	FALSE	TRUE	Divorced/widowed	FALSE	FALSE	TRUE	FALSE	Yes	TRUE	FALSE	FALSE	Agree	TRUE	FALSE	FALSE	FALSE	FALSE	FALSE	Agree	TRUE	FALSE
52	FALSE	TRUE	FALSE	Male	FALSE	TRUE	FALSE	Arts, design, entertainment, sports, or media	United States	Bachelor's degree	FALSE	FALSE	FALSE	TRUE	FALSE	FALSE	FALSE	FALSE	FALSE	$35,000 to $49,999	FALSE	FALSE	FALSE	FALSE	FALSE	FALSE	TRUE	1	FALSE	TRUE	Divorced/widowed	FALSE	FALSE	TRUE	FALSE	No	FALSE	TRUE	FALSE	Strongly agree	FALSE	TRUE	FALSE	FALSE	FALSE	FALSE	Disagree	FALSE	FALSE
32	FALSE	TRUE	FALSE	Male	FALSE	TRUE	FALSE	Food preparation and service	United States	Some college, no degree	FALSE	FALSE	TRUE	FALSE	FALSE	FALSE	FALSE	FALSE	FALSE	$35,000 to $49,999	FALSE	FALSE	FALSE	FALSE	FALSE	FALSE	TRUE	2	FALSE	TRUE	Never married	FALSE	TRUE	FALSE	FALSE	No	FALSE	TRUE	FALSE	Strongly agree	FALSE	TRUE	FALSE	FALSE	FALSE	FALSE	Not sure	FALSE	FALSE
44	FALSE	TRUE	FALSE	Male	FALSE	TRUE	FALSE	Seeking work	United States	Bachelor's degree	FALSE	FALSE	FALSE	TRUE	FALSE	FALSE	FALSE	FALSE	FALSE	Less than $20,000	FALSE	TRUE	FALSE	FALSE	FALSE	FALSE	FALSE	1	FALSE	TRUE	Never married	FALSE	TRUE	FALSE	FALSE	No	FALSE	TRUE	FALSE	Strongly agree	FALSE	TRUE	FALSE	FALSE	FALSE	FALSE	Agree	TRUE	FALSE
39	FALSE	TRUE	FALSE	Female	TRUE	FALSE	FALSE	Seeking work	United States	Some college, no degree	FALSE	FALSE	TRUE	FALSE	FALSE	FALSE	FALSE	FALSE	FALSE	$50,000 to $74,999	FALSE	FALSE	FALSE	TRUE	FALSE	FALSE	FALSE	2	FALSE	TRUE	Never married	FALSE	TRUE	FALSE	FALSE	Yes	TRUE	FALSE	FALSE	Strongly agree	FALSE	TRUE	FALSE	FALSE	FALSE	FALSE	Disagree	FALSE	FALSE
27	TRUE	FALSE	FALSE	Female	TRUE	FALSE	FALSE	Education	United States	Bachelor's degree	FALSE	FALSE	FALSE	TRUE	FALSE	FALSE	FALSE	FALSE	FALSE	$35,000 to $49,999	FALSE	FALSE	FALSE	FALSE	FALSE	FALSE	TRUE	2	FALSE	TRUE	Never married	FALSE	TRUE	FALSE	FALSE	No	FALSE	TRUE	FALSE	Strongly agree	FALSE	TRUE	FALSE	FALSE	FALSE	FALSE	Agree	TRUE	FALSE
36	FALSE	TRUE	FALSE	Female	TRUE	FALSE	FALSE	Personal care services	United States	Associate degree	FALSE	FALSE	FALSE	FALSE	FALSE	FALSE	TRUE	FALSE	FALSE	Less than $20,000	FALSE	TRUE	FALSE	FALSE	FALSE	FALSE	FALSE	1	FALSE	TRUE	Married	TRUE	FALSE	FALSE	FALSE	Yes	TRUE	FALSE	FALSE	Strongly agree	FALSE	TRUE	FALSE	FALSE	FALSE	FALSE	Strongly agree	FALSE	FALSE
47	FALSE	TRUE	FALSE	Female	TRUE	FALSE	FALSE	Homemaker	United States	High school or equivalent	FALSE	TRUE	FALSE	FALSE	FALSE	FALSE	FALSE	FALSE	FALSE	$20,000 to $34,999	TRUE	FALSE	FALSE	FALSE	FALSE	FALSE	FALSE	1	FALSE	TRUE	Divorced/widowed	FALSE	FALSE	TRUE	FALSE	No	FALSE	TRUE	FALSE	Strongly agree	FALSE	TRUE	FALSE	FALSE	FALSE	FALSE	Disagree	FALSE	FALSE
36	FALSE	TRUE	FALSE	Male	FALSE	TRUE	FALSE	Healthcare	United States	Associate degree	FALSE	FALSE	FALSE	FALSE	FALSE	FALSE	TRUE	FALSE	FALSE	$20,000 to $34,999	TRUE	FALSE	FALSE	FALSE	FALSE	FALSE	FALSE	1	FALSE	TRUE	Never married	FALSE	TRUE	FALSE	FALSE	No	FALSE	TRUE	FALSE	Strongly agree	FALSE	TRUE	FALSE	FALSE	FALSE	FALSE	Agree	TRUE	FALSE
36	FALSE	TRUE	FALSE	Female	TRUE	FALSE	FALSE	Seeking work	United States	Associate degree	FALSE	FALSE	FALSE	FALSE	FALSE	FALSE	TRUE	FALSE	FALSE	Less than $20,000	FALSE	TRUE	FALSE	FALSE	FALSE	FALSE	FALSE	1	FALSE	TRUE	Never married	FALSE	TRUE	FALSE	FALSE	Yes	TRUE	FALSE	FALSE	Strongly agree	FALSE	TRUE	FALSE	FALSE	FALSE	FALSE	Strongly agree	FALSE	FALSE
33	FALSE	TRUE	FALSE	Female	TRUE	FALSE	FALSE	Education	United States	Graduate degree (e.g. Master)	TRUE	FALSE	FALSE	FALSE	FALSE	FALSE	FALSE	FALSE	FALSE	$20,000 to $34,999	TRUE	FALSE	FALSE	FALSE	FALSE	FALSE	FALSE	1	FALSE	TRUE	Never married	FALSE	TRUE	FALSE	FALSE	No	FALSE	TRUE	FALSE	Agree	TRUE	FALSE	FALSE	FALSE	FALSE	FALSE	Not sure	FALSE	FALSE
46	FALSE	TRUE	FALSE	Male	FALSE	TRUE	FALSE	Computers or math	United States	Graduate degree (e.g. Master)	TRUE	FALSE	FALSE	FALSE	FALSE	FALSE	FALSE	FALSE	FALSE	$50,000 to $74,999	FALSE	FALSE	FALSE	TRUE	FALSE	FALSE	FALSE	2	FALSE	TRUE	Never married	FALSE	TRUE	FALSE	FALSE	No	FALSE	TRUE	FALSE	Strongly agree	FALSE	TRUE	FALSE	FALSE	FALSE	FALSE	Not sure	FALSE	FALSE
22	TRUE	FALSE	FALSE	Female	TRUE	FALSE	FALSE	Construction and extraction		Associate degree	FALSE	FALSE	FALSE	FALSE	FALSE	FALSE	TRUE	FALSE	FALSE	Less than $20,000	FALSE	TRUE	FALSE	FALSE	FALSE	FALSE	FALSE	1	FALSE	TRUE	Never married	FALSE	TRUE	FALSE	FALSE	No	FALSE	TRUE	FALSE	Agree	TRUE	FALSE	FALSE	FALSE	FALSE	FALSE	Agree	TRUE	FALSE
49	FALSE	TRUE	FALSE	Male	FALSE	TRUE	FALSE	Seeking work	United States	High school or equivalent	FALSE	TRUE	FALSE	FALSE	FALSE	FALSE	FALSE	FALSE	FALSE	Less than $20,000	FALSE	TRUE	FALSE	FALSE	FALSE	FALSE	FALSE	1	FALSE	TRUE	Never married	FALSE	TRUE	FALSE	FALSE	No	FALSE	TRUE	FALSE	Strongly agree	FALSE	TRUE	FALSE	FALSE	FALSE	FALSE	Not sure	FALSE	FALSE
29	TRUE	FALSE	FALSE	Female	TRUE	FALSE	FALSE	Office and administrative support	United States	Associate degree	FALSE	FALSE	FALSE	FALSE	FALSE	FALSE	TRUE	FALSE	FALSE	$35,000 to $49,999	FALSE	FALSE	FALSE	FALSE	FALSE	FALSE	TRUE	2	FALSE	TRUE	Divorced/widowed	FALSE	FALSE	TRUE	FALSE	Yes	TRUE	FALSE	FALSE	Strongly agree	FALSE	TRUE	FALSE	FALSE	FALSE	FALSE	Not sure	FALSE	FALSE
27	TRUE	FALSE	FALSE	Male	FALSE	TRUE	FALSE	Architecture or engineering	United States	Some college, no degree	FALSE	FALSE	TRUE	FALSE	FALSE	FALSE	FALSE	FALSE	FALSE	Less than $20,000	FALSE	TRUE	FALSE	FALSE	FALSE	FALSE	FALSE	1	FALSE	TRUE	Never married	FALSE	TRUE	FALSE	FALSE	No	FALSE	TRUE	FALSE	Strongly agree	FALSE	TRUE	FALSE	FALSE	FALSE	FALSE	Strongly disagree	FALSE	TRUE
34	FALSE	TRUE	FALSE	Female	TRUE	FALSE	FALSE	Homemaker	United States	High school or equivalent	FALSE	TRUE	FALSE	FALSE	FALSE	FALSE	FALSE	FALSE	FALSE	Less than $20,000	FALSE	TRUE	FALSE	FALSE	FALSE	FALSE	FALSE	1	FALSE	TRUE	Never married	FALSE	TRUE	FALSE	FALSE	No	FALSE	TRUE	FALSE	Agree	TRUE	FALSE	FALSE	FALSE	FALSE	FALSE	Agree	TRUE	FALSE
26	TRUE	FALSE	FALSE	Female	TRUE	FALSE	FALSE	Law	United States	Some college, no degree	FALSE	FALSE	TRUE	FALSE	FALSE	FALSE	FALSE	FALSE	FALSE	Less than $20,000	FALSE	TRUE	FALSE	FALSE	FALSE	FALSE	FALSE	1	FALSE	TRUE	Never married	FALSE	TRUE	FALSE	FALSE	No	FALSE	TRUE	FALSE	Agree	TRUE	FALSE	FALSE	FALSE	FALSE	FALSE	Not sure	FALSE	FALSE
50	FALSE	TRUE	FALSE	Female	TRUE	FALSE	FALSE	Healthcare	United States	Some college, no degree	FALSE	FALSE	TRUE	FALSE	FALSE	FALSE	FALSE	FALSE	FALSE	$20,000 to $34,999	TRUE	FALSE	FALSE	FALSE	FALSE	FALSE	FALSE	1	FALSE	TRUE	Divorced/widowed	FALSE	FALSE	TRUE	FALSE	Yes	TRUE	FALSE	FALSE	Strongly agree	FALSE	TRUE	FALSE	FALSE	FALSE	FALSE	Disagree	FALSE	FALSE
36	FALSE	TRUE	FALSE	Female	TRUE	FALSE	FALSE	Life, physical, or social science	United States	Doctoral or professional degree	FALSE	FALSE	FALSE	FALSE	TRUE	FALSE	FALSE	FALSE	FALSE	$50,000 to $74,999	FALSE	FALSE	FALSE	TRUE	FALSE	FALSE	FALSE	2	FALSE	TRUE	Never married	FALSE	TRUE	FALSE	FALSE	No	FALSE	TRUE	FALSE	Strongly agree	FALSE	TRUE	FALSE	FALSE	FALSE	FALSE	Agree	TRUE	FALSE
36	FALSE	TRUE	FALSE	Female	TRUE	FALSE	FALSE	Homemaker	United States	Some college, no degree	FALSE	FALSE	TRUE	FALSE	FALSE	FALSE	FALSE	FALSE	FALSE	$50,000 to $74,999	FALSE	FALSE	FALSE	TRUE	FALSE	FALSE	FALSE	2	FALSE	TRUE	Married	TRUE	FALSE	FALSE	FALSE	Yes	TRUE	FALSE	FALSE	Strongly agree	FALSE	TRUE	FALSE	FALSE	FALSE	FALSE	Strongly disagree	FALSE	TRUE
37	FALSE	TRUE	FALSE	Female	TRUE	FALSE	FALSE	Personal care services	United States	Some college, no degree	FALSE	FALSE	TRUE	FALSE	FALSE	FALSE	FALSE	FALSE	FALSE	$20,000 to $34,999	TRUE	FALSE	FALSE	FALSE	FALSE	FALSE	FALSE	1	FALSE	TRUE	Never married	FALSE	TRUE	FALSE	FALSE	No	FALSE	TRUE	FALSE	Agree	TRUE	FALSE	FALSE	FALSE	FALSE	FALSE	Strongly agree	FALSE	FALSE
31	FALSE	TRUE	FALSE	Male	FALSE	TRUE	FALSE	Seeking work	United States	Some college, no degree	FALSE	FALSE	TRUE	FALSE	FALSE	FALSE	FALSE	FALSE	FALSE	Less than $20,000	FALSE	TRUE	FALSE	FALSE	FALSE	FALSE	FALSE	1	FALSE	TRUE	Divorced/widowed	FALSE	FALSE	TRUE	FALSE	Yes	TRUE	FALSE	FALSE	Agree	TRUE	FALSE	FALSE	FALSE	FALSE	FALSE	Disagree	FALSE	FALSE
60	FALSE	TRUE	FALSE	Male	FALSE	TRUE	FALSE	Transportation and material moving	United States	Doctoral or professional degree	FALSE	FALSE	FALSE	FALSE	TRUE	FALSE	FALSE	FALSE	FALSE	Over $100,000	FALSE	FALSE	TRUE	FALSE	FALSE	FALSE	FALSE	2	FALSE	TRUE	Married	TRUE	FALSE	FALSE	FALSE	Yes	TRUE	FALSE	FALSE	Strongly agree	FALSE	TRUE	FALSE	FALSE	FALSE	FALSE	Not sure	FALSE	FALSE
[truncated: 350 more rows]
[truncated: 211 more columns]

## Sheet: Correlations - General Public
	Age	At what monthly price USD is getting cryopreservation coverage a no-brainer?	How many cryopreservation companies provide service in your country?	How many people have been cryopreserved?	How much would you guess it costs USD to have your whole body cryopreserved?	In how many years do you think it will be possible to read most memories from a cryopreserved brain, in an ideal case?	In how many years do you think it will be possible to revive a cryopreserved body, in an ideal case?	Quiz: # of cryo companies	Quiz: vitrification	Quiz: # frozen	Quiz: price	Quiz score	Problem: Cryopreservation damages the body in a relevant manner / too much	Problem: The cryopreservation company might go out of business and the bodies will thaw	Problem: No one in the future will want to revive the bodies	Problem: Very few scientists and doctors recommend the practice	Problem: It is too expensive	Problem: It carries a social stigma	Problem: None / Nothing relevant	People say: Cool and exciting, if quite unusual	People say: A scam/rip-off	People say: Promising technology	People say: Selfish	People say: Should be illegal	People say: Good chance it works	People say: Just not interesting	People say: Weird	People say: Dystopian	People say: None of the above	Risk: Company goes out of business	Risk: Future generations forget about you	Risk: Cryopreservation is made illegal	Risk: Revival is too expensive	Risk: Current cryopreservation is too crude	Risk: Future society does not develop technologically	Risk: It is impossible in principle	Risk: None of the above	Death: frightens me	Death: I wish I could see what the future will be like	Death: If I could remain youthful for another 100 years I would	Death: If I could live indefinitely, even "forever", I would	Death: Death will always be inevitable and science will never be able to change that.	Death: Death is natural and should not be avoided	Death: None of the above	Death care consideration: Cost	Death care consideration: Tradition	Death care consideration: Convenience	Death care consideration: Customer service	Death care consideration: Family's wishes
[truncated: 280 more rows]
[truncated: 231 more columns]

[truncated: 1 more sheets: Correlations - Cryo Community]
